# Supplementary material for: Crystal structures of the isomeric dipeptides l-glycyl-l-me­thio­nine and l-me­thionyl-l-glycine
Source: Acta Crystallogr E Crystallogr Commun. 2024 Jun 14;80(Pt 7):725–8. doi: 10.1107/S2056989024005504 (PMC11223706; doi:10.1107/S2056989024005504)
Supplement: Supplementary file 1 [file e-80-00725-sup1.cif]

##############################################################################
#                                                                            #
# This CIF contains the data in a paper accepted for publication in          #
# Acta Crystallographica Section E. It conforms to the requirements of       #
# Notes for Authors for Acta Crystallographica Section E, and has been       #
# peer reviewed under the auspices of the IUCr Commission on Journals.       #
#                                                                            #
# Full details of the Crystallographic Information File format               #
# are given in the paper "The Crystallographic Information File (CIF):       #
# a New Standard Archive File for Crystallography" by S. R. Hall, F. H.      #
# Allen and I. D. Brown [Acta Cryst. (1991), A47, 655-685].                  #
#                                                                            #
# The current version of the core CIF dictionary is obtainable from          #
# ftp://ftp.iucr.org/pub/cif_core.dic.                                       #
#                                                                            #
# Software is freely available for graphical display of the structure(s)     #
# in this CIF. For information consult the CIF software page                 #
# http://www.iucr.org/resources/cif/software.                                #
#                                                                            #
# This file may be used for bona fide research purposes within the           #
# scientific community so long as proper attribution is given to the journal # 
# article from which it was obtained.                                        #
#                                                                            #
##############################################################################
data_Gly-Met
_audit_creation_method     'SHELXL-2018/1'
_chemical_name_systematic
;
<i>L</i>-Glycyl-<i>L</i>-methionine
;
_chemical_name_common     ?
_chemical_formula_moiety     'C7 H14 N2 O3 S'
_chemical_formula_sum     'C7 H14 N2 O3 S'
_chemical_formula_iupac     'C7 H14 N2 O3 S'
_chemical_formula_weight     206.26
_chemical_melting_point     ?
_chemical_absolute_configuration     rmad
_space_group_crystal_system     monoclinic
_space_group_name_H-M_alt     'P 21'
_space_group_name_Hall     'P 2yb'
loop_
    _space_group_symop_operation_xyz
    'x, y, z'
    '-x, y+1/2, -z'
_cell_length_a     6.2517(2)
_cell_length_b     5.4935(2)
_cell_length_c     14.5686(6)
_cell_angle_alpha     90
_cell_angle_beta     91.147(4)
_cell_angle_gamma     90
_cell_volume     500.24(3)
_cell_formula_units_Z     2
_cell_measurement_reflns_used     5067
_cell_measurement_theta_min     2.80
_cell_measurement_theta_max     40.05
_cell_measurement_temperature     90.0(5)
_exptl_crystal_description     'plate'
_exptl_crystal_colour     'colourless'
_exptl_crystal_size_max     0.380
_exptl_crystal_size_mid     0.290
_exptl_crystal_size_min     0.030
_exptl_crystal_density_diffrn     1.369
_exptl_crystal_density_meas     ?
_exptl_crystal_density_method     ?
_exptl_crystal_F_000     220
_exptl_absorpt_coefficient_mu     0.303
_exptl_absorpt_correction_type     multi-scan
_exptl_absorpt_process_details
;
(SADABS; Krause <i>et al.</i>, 2015)
;
_exptl_absorpt_correction_T_min     0.8356
_exptl_absorpt_correction_T_max     0.9910
_diffrn_ambient_temperature     90.0(5)
_diffrn_radiation_type     MoK\a
_diffrn_radiation_wavelength     0.71073
_diffrn_radiation_source     'fine-focus sealed tube'
_diffrn_radiation_monochromator     'TRIUMPH curved graphite'
_diffrn_measurement_device_type     'Bruker Kappa APEXII DUO CCD'
_diffrn_measurement_method     '\f and \w scans'
_diffrn_detector_area_resol_mean     ?
_diffrn_reflns_number     11393
_diffrn_reflns_av_R_equivalents     0.0257
_diffrn_reflns_av_unetI/netI     0.0415
_diffrn_reflns_theta_min     2.797
_diffrn_reflns_theta_max     40.266
_diffrn_reflns_theta_full     25.242
_diffrn_measured_fraction_theta_max     0.993
_diffrn_measured_fraction_theta_full     0.993
_diffrn_reflns_limit_h_min     -9
_diffrn_reflns_limit_h_max     11
_diffrn_reflns_limit_k_min     -9
_diffrn_reflns_limit_k_max     9
_diffrn_reflns_limit_l_min     -26
_diffrn_reflns_limit_l_max     26
_refine_special_details     ?
_reflns_number_total     5922
_reflns_number_gt     5356
_reflns_threshold_expression     'I > 2\s(I)'
_refine_ls_structure_factor_coef     Fsqd
_refine_ls_matrix_type     full
_refine_ls_R_factor_all     0.0399
_refine_ls_R_factor_gt     0.0332
_refine_ls_wR_factor_gt     0.0756
_refine_ls_wR_factor_ref     0.0792
_refine_ls_goodness_of_fit_ref     1.044
_refine_ls_restrained_S_all     1.044
_refine_ls_number_reflns     5922
_refine_ls_number_parameters     131
_refine_ls_number_restraints     1
_refine_ls_hydrogen_treatment     mixed
_refine_ls_weighting_scheme     calc
_refine_ls_weighting_details
                      'w=1/[\s^2^(Fo^2^)+(0.0417P)^2^] where P=(Fo^2^+2Fc^2^)/3'
_atom_sites_solution_hydrogens     mixed
_atom_sites_solution_primary     ?
_atom_sites_solution_secondary     ?
_refine_ls_shift/su_max     0.001
_refine_ls_shift/su_mean     0.000
_refine_diff_density_max     0.532
_refine_diff_density_min     -0.303
_refine_ls_extinction_method     none
_refine_ls_extinction_coef     .
_refine_ls_abs_structure_details
;
Flack <i>x</i> determined using 2141 quotients
[(<i>I</i>^+^)-(<i>I</i>^-^)]/[(<i>I</i>^+^)+(<i>I</i>^-^)]
Parsons <i>et al.</i> (2013)
;
_refine_ls_abs_structure_Flack     0.02(2)
loop_
    _atom_type_symbol
    _atom_type_description
    _atom_type_scat_dispersion_real
    _atom_type_scat_dispersion_imag
    _atom_type_scat_source
    'C' 'C' 0.0033 0.0016
                         'International Tables Vol C Tables 4.2.6.8 and 6.1.1.4'
    'H' 'H' 0.0000 0.0000
                         'International Tables Vol C Tables 4.2.6.8 and 6.1.1.4'
    'N' 'N' 0.0061 0.0033
                         'International Tables Vol C Tables 4.2.6.8 and 6.1.1.4'
    'O' 'O' 0.0106 0.0060
                         'International Tables Vol C Tables 4.2.6.8 and 6.1.1.4'
    'S' 'S' 0.1246 0.1234
                         'International Tables Vol C Tables 4.2.6.8 and 6.1.1.4'
_computing_data_collection
;
APEX2 (Bruker, 2016)
;
_computing_cell_refinement
;
SAINT (Bruker, 2016)
;
_computing_data_reduction
;
SAINT (Bruker, 2016)
;
_computing_structure_solution
;
SHELXS97 (Sheldrick, 2008)
;
_computing_structure_refinement
;
<i>SHELXL2018/1</i> (Sheldrick, 2015)
;
_computing_molecular_graphics
;
Mercury (Macrae et al., 2020)
;
_computing_publication_material
;
publCIF (Westrip, 2010)
;
loop_
    _atom_site_type_symbol
    _atom_site_label
    _atom_site_fract_x
    _atom_site_fract_y
    _atom_site_fract_z
    _atom_site_U_iso_or_equiv
    _atom_site_adp_type
    _atom_site_calc_flag
    _atom_site_occupancy
    _atom_site_disorder_assembly
    _atom_site_disorder_group
    S S1 -0.20146(4) 0.44474(6) 0.42848(2) 0.01468(6) Uani d 1 . .
    O O1 0.69310(13) 0.51962(16) 0.16278(6) 0.01361(15) Uani d 1 . .
    O O2 0.19251(13) 0.15688(15) 0.17287(6) 0.01189(14) Uani d 1 . .
    O O3 0.17853(13) 0.50896(16) 0.09597(6) 0.01188(13) Uani d 1 . .
    N N1 0.87880(15) 0.89936(16) 0.08355(7) 0.00999(15) Uani d 1 . .
    H H11N 0.913(3) 0.757(4) 0.0948(13) 0.015 Uiso d 1 . .
    H H12N 0.981(3) 0.994(4) 0.1072(12) 0.015 Uiso d 1 . .
    H H13N 0.865(3) 0.912(4) 0.0257(13) 0.015 Uiso d 1 . .
    N N2 0.42247(14) 0.73584(17) 0.22578(7) 0.00962(14) Uani d 1 . .
    H H2N 0.353(3) 0.863(4) 0.2171(13) 0.012 Uiso d 1 . .
    C C1 0.67091(16) 0.9440(2) 0.12752(8) 0.01317(16) Uani d 1 . .
    H H1D 0.563279 0.995080 0.080609 0.016 Uiso calc 1 . .
    H H1E 0.686342 1.076254 0.173329 0.016 Uiso calc 1 . .
    C C2 0.59716(16) 0.71258(19) 0.17425(7) 0.00938(15) Uani d 1 . .
    C C3 0.30874(16) 0.51654(19) 0.25172(7) 0.00890(15) Uani d 1 . .
    H H3 0.410296 0.406010 0.285399 0.011 Uiso calc 1 . .
    C C4 0.22080(16) 0.38311(18) 0.16587(7) 0.00835(15) Uani d 1 . .
    C C5 0.12523(18) 0.5846(2) 0.31603(8) 0.01112(17) Uani d 1 . .
    H H5A 0.184307 0.675550 0.369448 0.013 Uiso calc 1 . .
    H H5B 0.023082 0.692558 0.282903 0.013 Uiso calc 1 . .
    C C6 0.00678(19) 0.3600(2) 0.34991(8) 0.01315(18) Uani d 1 . .
    H H6A 0.109333 0.249024 0.381309 0.016 Uiso calc 1 . .
    H H6B -0.057507 0.272165 0.296822 0.016 Uiso calc 1 . .
    C C7 -0.3286(2) 0.1514(2) 0.43812(9) 0.0175(2) Uani d 1 . .
    H H7A -0.381335 0.098919 0.377488 0.026 Uiso calc 1 . .
    H H7B -0.448752 0.163281 0.480064 0.026 Uiso calc 1 . .
    H H7C -0.224743 0.032488 0.462053 0.026 Uiso calc 1 . .
loop_
    _atom_site_aniso_label
    _atom_site_aniso_U_11
    _atom_site_aniso_U_22
    _atom_site_aniso_U_33
    _atom_site_aniso_U_12
    _atom_site_aniso_U_13
    _atom_site_aniso_U_23
    S1 0.01416(11) 0.01407(11) 0.01605(12) -0.00108(10) 0.00637(8) -0.00091(10)
    O1 0.0117(3) 0.0077(3) 0.0216(4) 0.0011(3) 0.0036(3) 0.0016(3)
    O2 0.0114(3) 0.0072(3) 0.0170(4) -0.0006(2) -0.0009(3) -0.0006(3)
    O3 0.0144(3) 0.0112(3) 0.0100(3) 0.0016(3) -0.0009(2) 0.0005(3)
    N1 0.0094(3) 0.0088(4) 0.0118(4) -0.0009(3) 0.0007(3) 0.0011(3)
    N2 0.0087(3) 0.0068(3) 0.0133(4) -0.0008(3) 0.0007(3) 0.0006(3)
    C1 0.0119(4) 0.0079(3) 0.0199(4) 0.0005(4) 0.0050(3) 0.0024(4)
    C2 0.0085(4) 0.0074(3) 0.0121(4) -0.0012(3) -0.0009(3) 0.0003(3)
    C3 0.0086(3) 0.0077(3) 0.0104(4) -0.0009(3) 0.0001(3) 0.0014(3)
    C4 0.0068(3) 0.0076(3) 0.0107(4) 0.0006(3) 0.0011(3) -0.0006(3)
    C5 0.0121(4) 0.0104(4) 0.0110(4) -0.0013(3) 0.0021(3) -0.0007(3)
    C6 0.0141(4) 0.0113(4) 0.0142(4) -0.0011(3) 0.0054(3) -0.0003(3)
    C7 0.0147(5) 0.0183(5) 0.0194(5) -0.0046(4) 0.0030(4) 0.0025(4)
_geom_special_details
;
 All esds (except the esd in the dihedral angle between two l.s. planes)
 are estimated using the full covariance matrix.  The cell esds are taken
 into account individually in the estimation of esds in distances, angles
 and torsion angles; correlations between esds in cell parameters are only
 used when they are defined by crystal symmetry.  An approximate (isotropic)
 treatment of cell esds is used for estimating esds involving l.s. planes.
;
loop_
    _geom_bond_atom_site_label_1
    _geom_bond_atom_site_label_2
    _geom_bond_site_symmetry_2
    _geom_bond_distance
    _geom_bond_publ_flag
    S1 C7 . 1.8037(13) ?
    S1 C6 . 1.8114(11) ?
    O1 C2 . 1.2310(13) ?
    O2 C4 . 1.2598(13) ?
    O3 C4 . 1.2546(13) ?
    N1 C1 . 1.4809(14) ?
    N1 H11N . 0.83(2) ?
    N1 H12N . 0.886(19) ?
    N1 H13N . 0.849(19) ?
    N2 C2 . 1.3437(14) ?
    N2 C3 . 1.4527(14) ?
    N2 H2N . 0.832(19) ?
    C1 C2 . 1.5181(16) ?
    C1 H1D . 0.9900 ?
    C1 H1E . 0.9900 ?
    C3 C4 . 1.5415(15) ?
    C3 C5 . 1.5417(15) ?
    C3 H3 . 1.0000 ?
    C5 C6 . 1.5262(16) ?
    C5 H5A . 0.9900 ?
    C5 H5B . 0.9900 ?
    C6 H6A . 0.9900 ?
    C6 H6B . 0.9900 ?
    C7 H7A . 0.9800 ?
    C7 H7B . 0.9800 ?
    C7 H7C . 0.9800 ?
loop_
    _geom_angle_atom_site_label_1
    _geom_angle_atom_site_label_2
    _geom_angle_atom_site_label_3
    _geom_angle_site_symmetry_1
    _geom_angle_site_symmetry_3
    _geom_angle
    _geom_angle_publ_flag
    C7 S1 C6 . . 98.22(6) ?
    C1 N1 H11N . . 107.2(13) ?
    C1 N1 H12N . . 111.5(12) ?
    H11N N1 H12N . . 107.1(19) ?
    C1 N1 H13N . . 110.1(12) ?
    H11N N1 H13N . . 107.3(19) ?
    H12N N1 H13N . . 113.3(18) ?
    C2 N2 C3 . . 118.29(9) ?
    C2 N2 H2N . . 115.1(13) ?
    C3 N2 H2N . . 118.5(13) ?
    N1 C1 C2 . . 109.41(9) ?
    N1 C1 H1D . . 109.8 ?
    C2 C1 H1D . . 109.8 ?
    N1 C1 H1E . . 109.8 ?
    C2 C1 H1E . . 109.8 ?
    H1D C1 H1E . . 108.2 ?
    O1 C2 N2 . . 124.15(10) ?
    O1 C2 C1 . . 120.47(9) ?
    N2 C2 C1 . . 115.37(9) ?
    N2 C3 C4 . . 110.59(8) ?
    N2 C3 C5 . . 109.33(9) ?
    C4 C3 C5 . . 110.53(8) ?
    N2 C3 H3 . . 108.8 ?
    C4 C3 H3 . . 108.8 ?
    C5 C3 H3 . . 108.8 ?
    O3 C4 O2 . . 125.57(10) ?
    O3 C4 C3 . . 117.55(9) ?
    O2 C4 C3 . . 116.86(9) ?
    C6 C5 C3 . . 111.85(9) ?
    C6 C5 H5A . . 109.2 ?
    C3 C5 H5A . . 109.2 ?
    C6 C5 H5B . . 109.2 ?
    C3 C5 H5B . . 109.2 ?
    H5A C5 H5B . . 107.9 ?
    C5 C6 S1 . . 110.86(8) ?
    C5 C6 H6A . . 109.5 ?
    S1 C6 H6A . . 109.5 ?
    C5 C6 H6B . . 109.5 ?
    S1 C6 H6B . . 109.5 ?
    H6A C6 H6B . . 108.1 ?
    S1 C7 H7A . . 109.5 ?
    S1 C7 H7B . . 109.5 ?
    H7A C7 H7B . . 109.5 ?
    S1 C7 H7C . . 109.5 ?
    H7A C7 H7C . . 109.5 ?
    H7B C7 H7C . . 109.5 ?
loop_
    _geom_torsion_atom_site_label_1
    _geom_torsion_atom_site_label_2
    _geom_torsion_atom_site_label_3
    _geom_torsion_atom_site_label_4
    _geom_torsion_site_symmetry_1
    _geom_torsion_site_symmetry_2
    _geom_torsion_site_symmetry_3
    _geom_torsion_site_symmetry_4
    _geom_torsion
    _geom_torsion_publ_flag
    C3 N2 C2 O1 . . . . -15.40(16) ?
    C3 N2 C2 C1 . . . . 163.44(9) ?
    N1 C1 C2 O1 . . . . -8.46(15) ?
    N1 C1 C2 N2 . . . . 172.66(9) ?
    C2 N2 C3 C4 . . . . -62.19(12) ?
    C2 N2 C3 C5 . . . . 175.89(9) ?
    N2 C3 C4 O3 . . . . -27.75(13) ?
    C5 C3 C4 O3 . . . . 93.47(11) ?
    N2 C3 C4 O2 . . . . 153.99(9) ?
    C5 C3 C4 O2 . . . . -84.80(11) ?
    N2 C3 C5 C6 . . . . -176.94(9) ?
    C4 C3 C5 C6 . . . . 61.10(12) ?
    C3 C5 C6 S1 . . . . 177.94(8) ?
    C7 S1 C6 C5 . . . . 171.26(9) ?
loop_
    _geom_hbond_atom_site_label_D
    _geom_hbond_atom_site_label_H
    _geom_hbond_atom_site_label_A
    _geom_hbond_site_symmetry_A
    _geom_hbond_distance_DH
    _geom_hbond_distance_HA
    _geom_hbond_distance_DA
    _geom_hbond_angle_DHA
    _geom_hbond_publ_flag
    N1 H11N O3 1_655 0.83(2) 2.15(2) 2.8513(13) 143.0(18) yes
    N1 H11N O1 . 0.83(2) 2.15(2) 2.6619(13) 120.1(16) yes
    N1 H12N O2 1_665 0.886(19) 1.850(19) 2.7275(12) 170.7(18) yes
    N1 H13N O3 2_655 0.849(19) 1.86(2) 2.7006(13) 168(2) yes
    N2 H2N O2 1_565 0.832(19) 2.000(19) 2.8225(12) 170.0(18) yes
_shelx_space_group_comment
;
The symmetry employed for this shelxl refinement is uniquely defined
by the following loop, which should always be used as a source of
symmetry information in preference to the above space-group names.
They are only intended as comments.
;
_shelx_estimated_absorpt_T_min     0.894
_shelx_estimated_absorpt_T_max     0.991
_shelx_hkl_file
;
  -2   0   0  619.11   16.82
  -3   0   0   36.79    1.01
   3   0   0   37.65    1.01
  -3   0   0   35.76    1.07
  -3   0   0   32.33    1.13
  -4   0   0    9.62    0.39
  -4   0   0    9.24    0.49
   4   0   0    8.90    0.43
  -5   0   0   73.93    2.26
   5   0   0   72.05    2.00
  -5   0   0   70.91    2.01
  -6   0   0   35.44    1.31
   6   0   0   34.22    1.20
   7   0   0    0.06    0.24
   8   0   0   35.16    1.37
   9   0   0   22.83    1.13
  10   0   0   40.60    1.68
  11   0   0    6.59    0.82
   0  -1   0   -0.25    0.10
   0   1   0   -0.37    0.10
   1  -1   0   48.38    1.42
   1  -1   0   48.30    1.17
  -1   1   0   44.47    1.43
   2  -1   0   32.32    1.07
   2   1   0   34.11    0.90
  -3  -1   0   73.50    2.00
   3  -1   0   72.62    1.90
   3   1   0   76.22    1.88
   3   1   0   75.45    1.95
  -3   1   0   71.88    2.23
   4  -1   0   32.61    1.01
  -4   1   0   33.97    1.21
   4   1   0   33.48    0.94
  -4   1   0   33.99    1.05
   4   1   0   35.44    1.07
   5  -1   0   15.09    0.63
  -5  -1   0   14.91    0.67
  -5   1   0   15.12    0.75
  -5   1   0   15.41    0.63
   5   1   0   15.79    0.68
   6  -1   0   38.53    1.31
  -6  -1   0   41.88    1.44
  -6   1   0   41.85    1.53
   6   1   0   42.48    1.39
   7  -1   0    3.92    0.44
  -7   1   0    4.76    0.55
   7   1   0    4.25    0.48
   8  -1   0    0.83    0.34
   8   1   0    0.75    0.34
   9  -1   0   12.70    0.83
   9   1   0   11.55    0.86
  10  -1   0    6.01    0.69
  10   1   0    5.42    0.72
  11  -1   0    3.77    0.65
  11   1   0    4.48    0.69
   0  -2   0  337.67    9.13
   0   2   0  324.62    9.11
  -1  -2   0  114.00    3.16
   1   2   0  106.97    2.79
   2  -2   0  331.33    8.22
  -2  -2   0  348.17    8.33
  -2  -2   0  340.05    8.29
  -2   2   0  350.62    8.27
  -2   2   0  336.03    9.53
   2   2   0  351.23    8.32
   2   2   0  349.82    8.29
   3  -2   0   11.88    0.39
  -3  -2   0   12.45    0.54
   3  -2   0   11.78    0.46
  -3  -2   0   12.09    0.53
  -3   2   0   11.49    0.61
   3   2   0   12.31    0.53
  -3   2   0   12.20    0.43
   3   2   0   12.05    0.49
  -4  -2   0   19.85    0.76
   4  -2   0   20.63    0.63
   4  -2   0   20.80    0.71
   4   2   0   20.40    0.78
  -4   2   0   19.38    0.60
   4   2   0   19.42    0.69
  -4   2   0   19.86    0.89
   5  -2   0   20.61    0.77
   5  -2   0   20.26    0.67
  -5  -2   0   20.44    0.81
  -5   2   0   19.60    0.79
  -5   2   0   18.56    0.92
   5   2   0   19.45    0.83
   5   2   0   19.37    0.71
   6  -2   0   43.95    1.40
  -6   2   0   44.32    1.67
   6   2   0   42.64    1.48
  -6   2   0   43.93    1.45
   7  -2   0   11.71    0.68
  -7   2   0   12.37    0.83
   7   2   0   11.74    0.76
   8  -2   0   13.11    0.79
   8   2   0   14.69    0.91
   9  -2   0   10.35    0.79
   9   2   0   11.76    0.90
  10  -2   0    5.37    0.67
  10   2   0    4.75    0.70
  11  -2   0    0.26    0.41
  11   2   0    0.25    0.44
   0  -3   0   -0.10    0.12
   0   3   0    0.10    0.16
   0   3   0   -0.04    0.13
   1  -3   0    6.40    0.34
  -1  -3   0    6.25    0.37
   1   3   0    5.68    0.34
  -1   3   0    5.36    0.41
  -1   3   0    5.76    0.37
   1   3   0    5.55    0.38
   2  -3   0   25.03    0.79
  -2  -3   0   25.83    0.86
   2   3   0   24.31    0.83
  -2   3   0   23.65    0.81
   2   3   0   23.84    0.85
   3  -3   0   12.70    0.51
  -3  -3   0   12.34    0.59
   3   3   0   11.62    0.56
  -3   3   0   12.15    0.51
  -3   3   0   12.65    0.69
   3   3   0   11.98    0.57
  -4  -3   0   25.02    0.94
   4  -3   0   25.80    0.85
   4   3   0   24.63    0.89
  -4   3   0   24.03    0.79
   4   3   0   22.98    0.91
  -4   3   0   23.72    1.07
   5  -3   0    5.65    0.43
  -5  -3   0    5.62    0.50
   5   3   0    5.97    0.53
   5   3   0    5.34    0.45
  -5   3   0    4.62    0.56
   6  -3   0   15.50    0.73
  -6   3   0   13.68    0.74
   6   3   0   14.17    0.81
  -6   3   0   14.08    0.89
   7  -3   0    1.99    0.37
  -7   3   0    2.34    0.48
   7   3   0    1.41    0.38
   8  -3   0    5.20    0.57
   8   3   0    5.39    0.64
   9  -3   0    2.31    0.46
   9   3   0    2.18    0.52
  10  -3   0    8.13    0.79
  10   3   0    7.99    0.90
   0  -4   0  129.05    3.40
   0   4   0  130.60    3.47
   0   4   0  135.61    3.37
   1  -4   0   37.89    1.16
  -1  -4   0   36.98    1.18
   1   4   0   37.27    1.15
  -1   4   0   35.30    1.36
  -1   4   0   35.79    1.20
  -2  -4   0   33.12    1.12
   2  -4   0   33.52    1.06
   2   4   0   35.57    1.11
  -2   4   0   33.39    1.11
  -2   4   0   26.22    1.25
   2   4   0   34.95    1.16
   3  -4   0   31.41    1.01
  -3  -4   0   31.42    1.10
  -3   4   0   29.17    1.02
   3   4   0   29.68    1.09
   3   4   0   29.23    1.06
  -3   4   0   29.50    1.25
  -4  -4   0    0.44    0.25
   4  -4   0    0.64    0.21
  -4   4   0   -0.09    0.23
  -4   4   0    0.27    0.18
   4   4   0   -0.09    0.21
   4   4   0    0.49    0.24
   5  -4   0   48.77    1.55
  -5  -4   0   50.69    1.67
   5   4   0   49.26    1.67
   5   4   0   49.39    1.61
  -5   4   0   49.45    1.93
   6  -4   0    0.91    0.30
  -6   4   0    1.77    0.44
  -6   4   0    1.25    0.34
   6   4   0    0.43    0.30
   7  -4   0   21.25    1.00
  -7   4   0   21.89    1.27
  -7   4   0   23.37    1.15
   7   4   0   21.75    1.13
   8  -4   0   29.41    1.24
   8   4   0   29.36    1.40
   9  -4   0    8.84    0.77
   9   4   0   12.14    0.98
  10  -4   0    3.23    0.58
  10   4   0    3.85    0.69
   0  -5   0   -0.13    0.18
   0   5   0   -0.17    0.22
  -1  -5   0   44.77    1.44
   1  -5   0   43.25    1.41
   1   5   0   44.16    1.38
  -1   5   0   43.32    1.47
   1   5   0   44.17    1.49
  -2  -5   0   52.31    1.70
   2  -5   0   54.06    1.63
   2   5   0   51.61    1.72
  -2   5   0   52.07    1.68
  -2   5   0   53.41    1.96
   2   5   0   55.52    1.66
  -3  -5   0   12.53    0.72
   3  -5   0   11.55    0.62
   3   5   0   11.14    0.66
  -3   5   0   10.94    0.63
  -3   5   0   10.89    0.78
   3   5   0   10.35    0.69
  -4  -5   0   97.25    2.79
   4  -5   0   93.22    2.64
   4   5   0   91.70    2.76
  -4   5   0   93.50    2.64
   4   5   0   96.50    2.76
  -4   5   0   94.92    3.22
  -5  -5   0    4.38    0.55
   5  -5   0    4.22    0.46
  -5   5   0    5.34    0.69
   5   5   0    3.98    0.50
   5   5   0    4.40    0.53
   6  -5   0   25.51    1.12
   6   5   0   27.96    1.21
   6   5   0   26.42    1.23
   7  -5   0   10.39    0.75
  -7   5   0   11.09    0.86
   7   5   0   10.88    0.88
   8  -5   0    0.97    0.36
   8   5   0    0.84    0.44
   9  -5   0    7.92    0.79
   9   5   0    6.77    0.83
   0  -6   0    1.65    0.35
   0   6   0    1.05    0.34
   1  -6   0    1.44    0.32
  -1  -6   0    1.01    0.31
   1   6   0    1.20    0.36
  -1   6   0    1.51    0.36
  -2  -6   0   16.58    0.89
   2  -6   0   14.75    0.80
   2   6   0   15.75    0.90
   2   6   0   17.11    0.82
  -2   6   0   15.65    0.86
  -3  -6   0   21.43    1.03
   3  -6   0   19.04    0.92
   3   6   0   20.07    0.96
  -3   6   0   20.65    1.18
   3   6   0   20.57    1.04
  -3   6   0   20.68    0.98
   4  -6   0    5.35    0.55
  -4  -6   0    5.58    0.62
   4   6   0    4.98    0.56
   4   6   0    5.21    0.60
  -4   6   0    4.36    0.69
  -4   6   0    5.43    0.53
   5  -6   0    1.76    0.39
  -5  -6   0    2.38    0.51
   5   6   0    1.30    0.41
   5   6   0    1.78    0.43
   6  -6   0   19.79    1.02
   6   6   0   17.98    1.10
   6   6   0   18.80    1.10
   7  -6   0   14.52    0.93
  -7   6   0   16.23    1.08
   7   6   0   16.54    1.10
   8  -6   0    8.29    0.80
   8   6   0    8.10    0.93
   9  -6   0    2.76    0.55
   9   6   0    2.42    0.65
   0  -7   0   -0.22    0.26
   0   7   0   -0.08    0.33
   1  -7   0    9.63    0.75
  -1  -7   0    9.63    0.76
  -1   7   0    9.78    0.79
   1   7   0   10.41    0.82
   2  -7   0   12.16    0.80
  -2  -7   0   10.77    0.84
   2   7   0   11.99    0.89
  -2   7   0   13.09    0.87
   3  -7   0    8.89    0.71
  -3  -7   0    7.33    0.73
   3   7   0    8.82    0.83
  -3   7   0    7.40    0.72
   4  -7   0    8.75    0.73
  -4  -7   0    9.78    0.89
   4   7   0   10.58    0.92
   5  -7   0    0.29    0.34
  -5  -7   0    0.58    0.44
   5   7   0    0.45    0.38
   5   7   0    0.65    0.44
   6  -7   0   15.21    0.96
   6   7   0   14.60    1.06
   6   7   0   14.26    1.07
   7  -7   0    0.61    0.42
  -7   7   0    0.45    0.44
   7   7   0    1.06    0.48
   8  -7   0    3.74    0.63
   8   7   0    2.53    0.67
   0  -8   0    2.00    0.50
   0   8   0    1.62    0.51
  -1  -8   0    0.74    0.41
   1  -8   0    0.46    0.37
  -1   8   0    0.25    0.39
   1   8   0    0.87    0.43
  -2  -8   0   13.02    0.98
   2  -8   0   12.80    0.92
   2   8   0   13.80    1.05
  -2   8   0   12.36    0.99
   3  -8   0    2.53    0.51
  -3  -8   0    1.88    0.53
  -3   8   0    1.97    0.53
   3   8   0    3.08    0.64
   4  -8   0    0.01    0.36
  -4  -8   0    0.72    0.48
   4   8   0    1.00    0.48
  -5  -8   0    9.33    1.01
   5  -8   0    6.61    0.74
   5   8   0    7.64    0.90
   6  -8   0    4.82    0.69
   6   8   0    5.61    0.82
   0  -9   0    0.90    0.45
   0   9   0   -0.16    0.45
  -1  -9   0   12.64    1.04
   1  -9   0   14.15    1.05
   1   9   0   13.57    1.11
  -1   9   0   14.18    1.17
  -2  -9   0   24.47    1.41
   2  -9   0   21.78    1.23
   2   9   0   22.14    1.38
  -2   9   0   22.25    1.36
  -3  -9   0    4.28    0.72
   3  -9   0    3.96    0.64
  -3   9   0    5.19    0.75
   3   9   0    3.81    0.72
   4  -9   0   19.09    1.20
  -4  -9   0   21.76    1.40
   4   9   0   20.98    1.39
  11   0  -1    1.26    0.53
  10   0  -1    0.09    0.36
   9   0  -1    1.75    0.43
   8   0  -1    3.41    0.48
  -7   0   1   10.93    0.71
   7   0  -1    9.99    0.67
  -6   0   1    1.33    0.29
   6   0  -1    0.82    0.26
   5   0  -1    7.74    0.47
  -5   0   1    8.25    0.53
  -4   0   1  171.96    4.85
  -4   0   1  167.98    4.34
   4   0  -1  169.54    4.24
   3   0  -1   -0.14    0.12
  -3   0   1   -0.10    0.11
   1   0   1   47.04    1.31
  -1   0  -1   46.15    1.31
  -2   0  -1  120.38    3.06
  -2   0  -1  115.72    3.30
  -3   0  -1    0.58    0.17
  -3   0  -1    0.80    0.16
  -3   0  -1    0.90    0.15
   3   0   1    0.61    0.14
  -4   0  -1    5.31    0.40
   4   0   1    4.69    0.31
  -4   0  -1    4.70    0.34
  -4   0  -1    4.41    0.28
  -5   0  -1   34.07    1.10
  -5   0  -1   36.13    1.24
   5   0   1   36.09    1.12
  -6   0  -1    2.41    0.35
   6   0   1    1.88    0.31
   7   0   1    8.78    0.61
   8   0   1    0.04    0.27
   9   0   1    1.97    0.46
  10   0   1    2.54    0.52
  11   0   1   -0.01    0.40
  11  -1  -1    6.17    0.77
  11   1  -1    5.13    0.76
  10  -1  -1    7.23    0.79
  10   1  -1    7.21    0.79
   9  -1  -1   12.27    0.84
   9   1  -1   11.59    0.86
   8  -1  -1    2.52    0.43
   8   1  -1    2.37    0.44
   7  -1  -1   21.66    0.95
   7   1  -1   21.52    0.98
  -7   1   1   21.29    1.06
  -6  -1   1   18.46    0.85
   6  -1  -1   18.68    0.80
   6   1  -1   18.89    0.85
  -6   1   1   19.85    0.94
  -5  -1   1   28.74    0.99
   5  -1  -1   28.43    0.97
   5   1  -1   28.05    1.01
  -5   1   1   29.75    0.95
  -5   1   1   29.05    1.15
   4  -1  -1  227.23    5.66
  -4  -1   1  233.33    5.69
   4   1  -1  241.59    5.59
  -4   1   1  214.27    5.89
  -4   1   1  234.56    6.54
   4   1  -1  230.32    5.69
   3  -1  -1    9.71    0.41
   3   1  -1    9.52    0.38
   3   1  -1    9.93    0.43
  -3   1   1    9.01    0.50
   2  -1  -1  547.50   12.71
   2  -1  -1  522.79   14.58
   2   1  -1  530.01   12.71
   1  -1  -1  131.50    3.11
   1  -1  -1  127.71    3.61
   1   1  -1  126.35    3.14
   0  -1  -1  410.89   11.21
   0  -1   1  423.10   11.23
   0   1   1  402.39   11.20
   1  -1   1 1000.00   26.60
  -1   1  -1  957.60   26.62
  -2  -1  -1   38.59    1.10
   2  -1   1   38.84    1.22
  -2   1  -1   38.58    1.22
   2   1   1   38.91    1.03
  -3  -1  -1   24.86    0.84
   3  -1   1   26.24    0.74
  -3   1  -1   24.60    0.90
   3   1   1   24.22    0.71
  -3   1  -1   24.47    0.82
   3   1   1   25.33    0.79
  -3   1  -1   25.83    0.82
   4  -1   1   58.92    1.59
  -4  -1  -1   55.04    1.71
   4   1   1   59.78    1.52
  -4   1  -1   58.00    1.87
   4   1   1   59.46    1.65
  -4   1  -1   61.26    1.71
   5  -1   1    1.02    0.21
  -5  -1  -1    1.16    0.22
  -5   1  -1    0.74    0.24
   5   1   1    0.87    0.23
  -5   1  -1    0.50    0.18
   6  -1   1   64.48    1.87
  -6  -1  -1   66.80    2.05
  -6   1  -1   62.82    2.14
  -6   1  -1   64.88    1.93
   6   1   1   65.30    1.94
   7  -1   1   15.87    0.75
   7   1   1   14.21    0.80
  -7   1  -1   16.44    0.86
   8  -1   1   22.19    1.02
   8   1   1   24.91    1.11
   9  -1   1    1.80    0.41
   9   1   1    1.15    0.40
  10  -1   1    9.94    0.82
  10   1   1    8.57    0.85
  11  -1   1    8.94    0.88
  11   1   1    6.75    0.83
  11  -2  -1    7.20    0.83
  11   2  -1    6.07    0.82
  10  -2  -1   10.15    0.88
  10   2  -1   10.37    0.97
   9  -2  -1    7.23    0.71
   9   2  -1    7.21    0.77
   8  -2  -1   12.22    0.77
   8   2  -1   12.92    0.87
   7  -2  -1    1.41    0.31
   7   2  -1    0.23    0.26
  -7   2   1    0.67    0.34
   6  -2  -1    2.43    0.35
  -6   2   1    2.33    0.41
   6   2  -1    2.74    0.39
  -6   2   1    2.81    0.34
   5  -2  -1   74.18    1.98
   5  -2  -1   71.57    2.07
  -5  -2   1   73.90    2.11
  -5   2   1   77.28    2.15
  -5   2   1   74.95    2.45
   5   2  -1   75.54    2.01
   5   2  -1   71.19    2.13
  -4  -2   1    3.51    0.35
   4  -2  -1    3.50    0.26
   4  -2  -1    3.57    0.31
   4   2  -1    3.28    0.30
   4   2  -1    3.76    0.36
  -4   2   1    3.31    0.40
   3  -2  -1   53.03    1.40
  -3  -2   1   53.44    1.52
   3  -2  -1   53.57    1.46
   3   2  -1   54.98    1.53
  -3   2   1   51.18    1.75
   3   2  -1   54.62    1.49
   2  -2  -1   71.48    1.82
   2  -2  -1   71.04    1.87
  -2  -2   1   73.52    1.93
  -2   2   1   72.08    2.22
   2   2  -1   75.47    1.93
   2   2  -1   73.52    1.93
  -1  -2   1  106.91    2.69
   1  -2  -1  108.74    2.67
  -1   2   1  103.93    3.09
   1   2  -1  108.30    2.72
   0  -2  -1    5.08    0.32
   0   2   1    4.29    0.31
  -1  -2  -1   36.43    1.15
   1   2   1   37.04    1.07
  -2  -2  -1  121.24    2.95
   2  -2   1  117.20    2.86
   2   2   1  118.30    2.95
  -2   2  -1  115.29    2.90
  -2   2  -1  110.09    3.39
   2   2   1  116.70    2.95
   3  -2   1   30.56    0.86
  -3  -2  -1   30.01    0.96
  -3  -2  -1   29.60    0.94
   3   2   1   30.37    0.95
  -3   2  -1   28.37    0.83
  -3   2  -1   27.96    1.08
   3   2   1   29.48    0.90
   4  -2   1   79.46    2.09
   4  -2   1   80.21    2.00
  -4  -2  -1   80.42    2.17
  -4  -2  -1   79.74    2.24
   4   2   1   81.07    2.11
   4   2   1   77.26    2.19
  -4   2  -1   79.47    2.51
   5  -2   1  118.84    3.09
  -5  -2  -1  122.99    3.17
   5   2   1  119.54    3.05
  -5   2  -1  116.42    3.63
   5   2   1  118.42    3.20
  -5   2  -1  117.82    3.29
   6  -2   1   14.45    0.67
   6   2   1   13.98    0.75
  -6   2  -1   14.09    0.71
  -6   2  -1   14.95    0.83
   7  -2   1   23.40    0.94
  -7   2  -1   22.86    1.12
   7   2   1   21.18    1.01
   8  -2   1    4.05    0.48
   8   2   1    2.63    0.47
   9  -2   1    2.24    0.44
   9   2   1    2.14    0.50
  10  -2   1    5.28    0.66
  10   2   1    4.77    0.68
  11  -2   1    0.96    0.47
  11   2   1    1.77    0.54
  10  -3  -1    2.60    0.55
  10   3  -1    3.42    0.63
   9  -3  -1    3.65    0.54
   9   3  -1    2.77    0.55
   8  -3  -1   10.55    0.75
   8   3  -1   10.86    0.86
   7  -3  -1   24.35    1.05
   7   3  -1   26.02    1.18
  -7   3   1   24.35    1.28
   6  -3  -1   16.69    0.80
   6   3  -1   16.33    0.87
  -6   3   1   18.18    1.02
  -6   3   1   17.03    0.81
  -5  -3   1  106.70    2.91
   5  -3  -1  101.49    2.82
   5   3  -1  105.47    2.82
  -5   3   1  105.10    3.36
   5   3  -1  103.36    2.92
  -4  -3   1   65.86    1.88
   4  -3  -1   62.50    1.79
  -4   3   1   62.81    2.17
   4   3  -1   62.98    1.87
  -4   3   1   62.95    1.72
   4   3  -1   64.09    1.83
  -3  -3   1    1.13    0.23
   3  -3  -1    0.65    0.17
  -3   3   1    1.12    0.27
  -3   3   1    0.96    0.19
   3   3  -1    1.01    0.22
   3   3  -1    0.52    0.19
   2  -3  -1  183.03    4.54
  -2  -3   1  180.34    4.59
   2   3  -1  180.22    4.61
   2   3  -1  189.43    4.59
  -1  -3   1  295.05    7.31
   1  -3  -1  299.52    7.28
  -1   3   1  289.88    8.39
   1   3  -1  309.55    7.30
   1   3  -1  303.42    7.38
  -1   3   1  305.49    7.36
   0  -3  -1   79.53    2.14
   0  -3   1   81.45    2.13
   0   3   1   81.74    2.46
   0   3   1   82.03    2.19
   0   3  -1   81.86    2.18
  -1  -3  -1  138.14    3.53
   1  -3   1  135.41    3.47
  -1   3  -1  134.21    4.06
   1   3   1  143.53    3.58
  -1   3  -1  141.62    3.54
   1   3   1  142.98    3.52
  -2  -3  -1  101.12    2.53
   2  -3   1   98.48    2.51
  -2  -3  -1  100.50    2.60
  -2   3  -1   95.28    2.99
   2   3   1   98.94    2.59
   2   3   1   99.43    2.62
  -2   3  -1   94.91    2.55
  -3  -3  -1   44.31    1.28
   3  -3   1   40.47    1.19
  -3  -3  -1   42.47    1.30
  -3   3  -1   41.01    1.50
  -3   3  -1   41.20    1.21
   3   3   1   42.08    1.28
   3   3   1   41.39    1.29
   4  -3   1   29.74    0.95
  -4  -3  -1   29.67    1.06
  -4   3  -1   29.62    1.23
  -4   3  -1   29.48    0.91
   4   3   1   30.95    1.08
   4   3   1   30.71    1.02
  -5  -3  -1   64.04    1.89
   5  -3   1   62.82    1.78
   5   3   1   62.95    1.81
   5   3   1   59.45    1.89
  -5   3  -1   61.71    2.19
   6  -3   1   56.42    1.74
  -6   3  -1   60.77    2.16
   6   3   1   57.56    1.88
  -6   3  -1   58.15    1.90
   7  -3   1    5.48    0.52
  -7   3  -1    5.70    0.62
   7   3   1    5.52    0.60
  -7   3  -1    6.77    0.74
   8  -3   1   37.49    1.39
   8   3   1   40.57    1.58
   9  -3   1    7.42    0.69
   9   3   1    8.53    0.85
  10  -3   1   12.46    0.88
  10   3   1   11.86    1.01
  10  -4  -1    7.57    0.80
  10   4  -1    5.06    0.78
   9  -4  -1    0.81    0.41
   9   4  -1    1.17    0.47
   8  -4  -1   12.56    0.84
   8   4  -1   11.38    0.93
   7  -4  -1   14.48    0.85
   7   4  -1   15.67    0.95
   6  -4  -1    2.51    0.40
  -6  -4   1    2.93    0.48
   6   4  -1    1.91    0.41
  -6   4   1    1.79    0.47
   5  -4  -1    4.83    0.47
  -5  -4   1    5.12    0.52
   5   4  -1    4.79    0.49
  -5   4   1    4.63    0.59
   5   4  -1    4.32    0.48
   4  -4  -1    6.35    0.45
  -4  -4   1    6.30    0.53
  -4   4   1    6.67    0.62
   4   4  -1    6.84    0.53
   4   4  -1    6.51    0.52
  -4   4   1    6.53    0.45
  -3  -4   1   46.10    1.46
   3  -4  -1   42.68    1.37
   3   4  -1   45.90    1.43
   3   4  -1   45.41    1.46
  -3   4   1   46.94    1.70
  -3   4   1   44.12    1.39
  -2  -4   1   13.89    0.66
   2  -4  -1   13.62    0.60
  -2   4   1   13.95    0.64
   2   4  -1   13.86    0.62
   2   4  -1   14.03    0.68
  -2   4   1   13.48    0.75
   1  -4  -1   28.76    0.98
  -1  -4   1   29.86    1.01
  -1   4   1   29.78    1.04
   1   4  -1   28.57    0.95
  -1   4   1   29.93    1.17
   0  -4  -1   14.53    0.62
   0  -4   1   14.82    0.62
   0   4  -1   12.64    0.63
   0   4   1   14.35    0.67
   0   4   1   13.14    0.70
   0   4   1   13.82    0.58
  -1  -4  -1    8.72    0.50
   1  -4   1    8.93    0.46
   1   4   1    9.45    0.48
  -1   4  -1    7.62    0.50
  -1   4  -1    7.78    0.56
   2  -4   1   39.77    1.21
  -2  -4  -1   40.77    1.30
  -2   4  -1   38.40    1.26
   2   4   1   39.21    1.31
   2   4   1   40.64    1.27
  -3  -4  -1   16.11    0.74
   3  -4   1   15.43    0.64
  -3   4  -1   15.98    0.86
  -3   4  -1   15.72    0.68
   3   4   1   16.19    0.74
   3   4   1   16.33    0.73
  -4  -4  -1    8.79    0.61
   4  -4   1    9.30    0.51
   4   4   1    9.64    0.60
   4   4   1   10.10    0.60
  -4   4  -1   10.07    0.52
  -4   4  -1    9.55    0.72
   5  -4   1   31.57    1.11
  -5  -4  -1   32.73    1.24
  -5   4  -1   32.95    1.44
   5   4   1   30.61    1.23
   5   4   1   32.07    1.19
   6  -4   1   22.60    0.94
  -6   4  -1   23.63    1.23
  -6   4  -1   21.16    1.04
   6   4   1   23.08    1.09
   7  -4   1   10.70    0.70
   7   4   1   10.41    0.83
  -7   4  -1   12.01    0.95
  -7   4  -1   12.77    0.82
   8  -4   1   10.89    0.74
   8   4   1   10.37    0.87
   9  -4   1    0.26    0.29
   9   4   1   -0.01    0.39
  10  -4   1   -0.77    0.31
  10   4   1   -0.32    0.42
   9  -5  -1    1.47    0.46
   9   5  -1    1.62    0.56
   8  -5  -1   12.50    0.87
   8   5  -1    9.89    0.94
   7  -5  -1   13.00    0.85
   7   5  -1   13.54    0.97
  -6  -5   1    9.89    0.78
   6  -5  -1    8.63    0.69
   6   5  -1    9.96    0.75
   6   5  -1    9.34    0.77
  -5  -5   1    2.60    0.47
   5  -5  -1    3.75    0.45
   5   5  -1    1.83    0.39
  -5   5   1    3.16    0.57
   5   5  -1    1.56    0.39
  -4  -5   1    8.66    0.67
   4  -5  -1    8.42    0.58
   4   5  -1    8.12    0.61
  -4   5   1    8.05    0.56
   4   5  -1    8.07    0.65
  -4   5   1    8.44    0.74
  -3  -5   1    7.63    0.60
   3  -5  -1    8.26    0.55
   3   5  -1    7.93    0.57
  -3   5   1    8.15    0.68
  -3   5   1    8.29    0.56
   3   5  -1    6.89    0.60
   2  -5  -1    3.88    0.42
  -2  -5   1    4.25    0.45
   2   5  -1    4.44    0.43
   2   5  -1    4.14    0.46
  -2   5   1    3.90    0.44
  -2   5   1    4.51    0.55
   1  -5  -1    6.25    0.48
  -1  -5   1    5.71    0.49
   1   5  -1    6.50    0.44
  -1   5   1    5.94    0.58
   1   5  -1    6.09    0.51
  -1   5   1    6.40    0.53
   0  -5  -1   59.95    1.86
   0  -5   1   62.38    1.87
   0   5   1   64.26    1.82
   0   5   1   63.73    1.95
   0   5  -1   63.73    1.94
   1  -5   1   56.71    1.68
  -1  -5  -1   55.85    1.72
   1   5   1   56.35    1.77
   1   5   1   53.26    1.66
  -1   5  -1   55.53    1.75
   2  -5   1    3.41    0.38
  -2  -5  -1    4.12    0.45
   2   5   1    3.54    0.40
  -2   5  -1    3.83    0.42
  -2   5  -1    3.36    0.49
   2   5   1    3.64    0.44
  -3  -5  -1   30.72    1.16
   3  -5   1   27.99    1.03
  -3   5  -1   27.10    1.28
   3   5   1   26.54    1.12
  -3   5  -1   26.13    1.04
   3   5   1   28.93    1.10
   4  -5   1    6.75    0.51
  -4  -5  -1    7.28    0.65
  -4   5  -1    7.61    0.73
  -4   5  -1    6.11    0.51
   4   5   1    7.62    0.63
   4   5   1    8.05    0.62
  -5  -5  -1    2.60    0.49
   5  -5   1    3.49    0.42
   5   5   1    2.18    0.43
   5   5   1    2.98    0.45
  -5   5  -1    1.69    0.48
   6  -5   1    0.42    0.27
   6   5   1    1.02    0.36
   7  -5   1   11.36    0.75
  -7   5  -1   12.22    0.92
   7   5   1   11.42    0.88
   8  -5   1    1.80    0.43
   8   5   1    1.58    0.51
   9  -5   1    5.56    0.66
   9   5   1    4.95    0.75
   9  -6  -1    3.91    0.64
   9   6  -1    4.16    0.75
   8  -6  -1   14.39    0.99
   8   6  -1   15.74    1.14
   7  -6  -1    1.10    0.41
  -7   6   1    1.57    0.49
   7   6  -1    2.27    0.56
  -6  -6   1    8.65    0.86
   6  -6  -1   10.74    0.79
   6   6  -1    9.36    0.84
   6   6  -1    8.13    0.82
  -5  -6   1   10.15    0.90
   5  -6  -1   10.49    0.75
   5   6  -1    9.57    0.78
   5   6  -1   13.31    0.88
  -4  -6   1    0.94    0.39
   4  -6  -1    0.74    0.29
   4   6  -1    0.74    0.34
   4   6  -1    0.93    0.36
  -4   6   1    0.87    0.41
  -4   6   1    1.32    0.34
   3  -6  -1   65.54    2.04
  -3  -6   1   68.17    2.15
  -3   6   1   61.63    2.04
  -3   6   1   64.71    2.45
   3   6  -1   64.04    2.14
   3   6  -1   66.10    2.05
  -2  -6   1   13.55    0.80
   2  -6  -1   12.74    0.74
   2   6  -1   12.75    0.83
  -2   6   1   12.66    0.90
  -2   6   1   12.71    0.79
  -1  -6   1   18.07    0.92
   1  -6  -1   19.19    0.91
   1   6  -1   19.15    0.96
  -1   6   1   18.96    0.95
   0  -6  -1   31.81    1.26
   0  -6   1   33.99    1.27
   0   6  -1   35.82    1.36
   0   6   1   34.04    1.34
   1  -6   1    3.78    0.45
  -1  -6  -1    3.67    0.48
  -1   6  -1    4.63    0.54
   1   6   1    4.31    0.52
   2  -6   1   43.89    1.48
  -2  -6  -1   43.55    1.54
   2   6   1   43.64    1.48
   2   6   1   42.60    1.60
  -2   6  -1   40.34    1.51
   3  -6   1    4.49    0.48
  -3  -6  -1    4.14    0.55
   3   6   1    3.46    0.50
  -3   6  -1    3.81    0.48
   3   6   1    3.88    0.49
  -4  -6  -1    6.68    0.68
   4  -6   1    6.33    0.57
   4   6   1    4.89    0.60
  -4   6  -1    5.18    0.73
   4   6   1    4.84    0.56
  -4   6  -1    5.49    0.56
  -5  -6  -1   17.48    1.02
   5  -6   1   15.73    0.85
   5   6   1   14.70    0.94
   5   6   1   15.49    0.97
   6  -6   1    5.83    0.61
   6   6   1    4.43    0.65
   6   6   1    6.26    0.69
   7  -6   1   19.74    1.04
   7   6   1   19.30    1.20
  -7   6  -1   19.76    1.24
   8  -6   1    1.92    0.48
   8   6   1    2.21    0.63
   9  -6   1    1.64    0.48
   9   6   1    0.66    0.53
   8  -7  -1    3.72    0.64
   8   7  -1    3.18    0.70
   7  -7  -1    9.63    0.89
   7   7  -1    8.69    0.95
  -7   7   1    9.50    1.01
  -6  -7   1   20.97    1.33
   6  -7  -1   18.35    1.09
   6   7  -1   22.30    1.26
  -5  -7   1   15.13    1.07
   5  -7  -1   14.33    0.93
   5   7  -1   13.22    1.03
   4  -7  -1    5.15    0.60
  -4  -7   1    5.83    0.72
   4   7  -1    5.42    0.69
  -3  -7   1    4.06    0.61
   3  -7  -1    4.96    0.59
   3   7  -1    4.93    0.65
  -3   7   1    4.49    0.60
   2  -7  -1    7.38    0.69
  -2  -7   1   10.29    0.81
  -2   7   1    8.43    0.78
   2   7  -1    8.34    0.80
   1  -7  -1   17.01    0.93
  -1  -7   1   16.22    0.94
  -1   7   1   17.89    1.04
   1   7  -1   17.06    1.02
   0  -7  -1    1.40    0.40
   0  -7   1    1.02    0.35
   0   7   1    1.17    0.42
   0   7  -1    0.80    0.39
   1  -7   1   13.31    0.85
  -1  -7  -1   14.34    0.90
  -1   7  -1   15.64    0.97
   1   7   1   15.17    0.97
  -2  -7  -1   -0.43    0.28
   2  -7   1    0.47    0.30
  -2   7  -1    0.35    0.33
   2   7   1    0.18    0.33
   3  -7   1   52.29    1.81
  -3  -7  -1   54.32    1.95
  -3   7  -1   49.10    1.84
   3   7   1   55.13    1.98
   4  -7   1    7.21    0.67
  -4  -7  -1    6.60    0.77
   4   7   1    7.72    0.81
   4   7   1    7.46    0.75
  -5  -7  -1    8.69    0.89
   5  -7   1    8.37    0.72
   5   7   1    8.82    0.87
   5   7   1    8.44    0.83
   6  -7   1    3.27    0.51
   6   7   1    2.29    0.59
   6   7   1    1.89    0.53
   7  -7   1    6.74    0.73
  -7   7  -1    8.49    0.98
   7   7   1    6.54    0.83
   8  -7   1    1.63    0.51
   8   7   1    2.53    0.63
   6  -8  -1   15.14    1.06
   6   8  -1   14.71    1.16
  -5  -8   1    8.38    0.98
   5  -8  -1    8.20    0.82
   5   8  -1    8.70    0.95
   4  -8  -1    4.25    0.62
  -4  -8   1    3.60    0.70
   4   8  -1    5.16    0.74
  -3  -8   1   32.15    1.55
   3  -8  -1   34.14    1.50
  -3   8   1   35.57    1.56
   3   8  -1   36.88    1.66
  -2  -8   1   14.75    1.02
   2  -8  -1   14.37    0.96
  -2   8   1   15.30    1.05
   2   8  -1   15.89    1.08
  -1  -8   1   30.10    1.43
   1  -8  -1   31.86    1.42
   1   8  -1   33.33    1.55
  -1   8   1   29.71    1.47
   0  -8   1   17.96    1.07
   0  -8  -1   16.63    1.04
   0   8   1   19.56    1.16
   0   8  -1   17.27    1.13
   1  -8   1    4.14    0.57
  -1  -8  -1    4.75    0.68
   1   8   1    5.19    0.72
  -1   8  -1    4.67    0.69
   2  -8   1    5.75    0.68
  -2  -8  -1    6.10    0.75
   2   8   1    4.91    0.74
  -2   8  -1    5.95    0.73
  -3  -8  -1    9.88    0.95
   3  -8   1    8.06    0.77
  -3   8  -1    8.55    0.85
   3   8   1    9.41    0.95
  -4  -8  -1   10.07    0.98
   4  -8   1   10.06    0.83
   4   8   1    9.85    0.98
   5  -8   1    2.55    0.54
  -5  -8  -1    2.03    0.63
   5   8   1    1.82    0.59
   6  -8   1    6.00    0.73
   6   8   1    7.20    0.89
  -4  -9   1    1.63    0.59
   4  -9  -1    2.20    0.54
   4   9  -1    2.56    0.66
  -3  -9   1   -0.16    0.48
   3  -9  -1   -0.34    0.37
   3   9  -1    0.43    0.48
  -3   9   1    0.01    0.47
  -2  -9   1    9.01    0.99
   2  -9  -1    8.83    0.89
  -2   9   1    9.24    0.99
   2   9  -1    8.67    0.97
  -1  -9   1    4.46    0.71
   1  -9  -1    3.79    0.66
   1   9  -1    6.34    0.86
  -1   9   1    4.49    0.75
   0  -9   1   12.92    1.01
   0  -9  -1   12.88    1.03
   0   9  -1   14.22    1.15
   0   9   1   12.66    1.16
  -1  -9  -1    8.27    0.92
   1  -9   1   10.79    0.93
   1   9   1   10.62    1.03
  -1   9  -1   13.18    1.12
   2  -9   1    0.47    0.38
  -2  -9  -1    0.27    0.45
  -2   9  -1   -0.07    0.43
   2   9   1   -0.31    0.44
   3  -9   1    9.27    0.90
  -3  -9  -1    9.41    1.01
  -3   9  -1   10.33    1.05
   3   9   1   11.07    1.07
  -4  -9  -1    0.88    0.56
   4  -9   1   -0.25    0.37
   4   9   1   -0.23    0.46
  11   0  -2    4.66    0.70
  10   0  -2    8.88    0.86
   9   0  -2   10.56    0.84
   8   0  -2   13.98    0.85
   7   0  -2   -0.01    0.24
  -7   0   2    0.22    0.27
  -6   0   2  159.25    4.72
   6   0  -2  159.01    4.17
  -5   0   2   13.19    0.69
   5   0  -2   13.58    0.63
   4   0  -2  247.23    6.23
   4   0  -2  257.76    6.11
  -4   0   2  257.12    7.16
   3   0  -2  470.99   11.31
   3   0  -2  479.11   11.37
   0   0  -2  133.49    3.23
   1   0   2    0.61    0.09
  -2   0  -2  245.26    6.05
   2   0   2  237.91    6.50
  -2   0  -2  231.44    6.50
   3   0   2   29.80    0.84
  -3   0  -2   28.80    0.94
  -3   0  -2   29.49    0.94
   4   0   2  296.36    7.00
  -4   0  -2  285.45    7.38
  -4   0  -2  284.31    7.18
  -5   0  -2    0.23    0.16
   5   0   2    0.74    0.19
  -5   0  -2    0.66    0.20
  -5   0  -2    0.42    0.23
  -6   0  -2   61.45    1.95
   6   0   2   62.20    1.79
  -6   0  -2   58.83    1.80
   7   0   2   75.92    2.23
   8   0   2   10.86    0.73
   9   0   2   13.31    0.86
  10   0   2    0.71    0.41
  11   0   2    2.40    0.57
  11  -1  -2    3.18    0.63
  11   1  -2    4.30    0.71
  10  -1  -2    3.05    0.56
  10   1  -2    2.47    0.55
   9  -1  -2   19.42    1.07
   9   1  -2   20.07    1.12
   8  -1  -2    7.42    0.68
   8   1  -2    6.66    0.65
   7  -1  -2    7.48    0.59
   7  -1  -2    6.60    0.54
   7   1  -2    7.37    0.63
  -7   1   2    7.33    0.64
  -6  -1   2   13.13    0.71
   6  -1  -2   12.90    0.67
   6   1  -2   12.03    0.69
  -6   1   2   12.03    0.75
  -5  -1   2    6.75    0.44
   5  -1  -2    5.67    0.42
   5   1  -2    6.00    0.45
  -5   1   2    6.03    0.52
   5   1  -2    5.79    0.36
  -4  -1   2    4.13    0.34
   4  -1  -2    4.39    0.35
   4   1  -2    5.16    0.37
   4   1  -2    5.07    0.29
  -4   1   2    4.89    0.42
   3  -1  -2  166.46    4.17
  -3  -1   2  174.84    4.20
   3  -1  -2  165.67    4.16
  -3   1   2  162.71    4.81
   3   1  -2  170.14    4.19
   3   1  -2  171.35    4.14
   2  -1  -2   29.03    0.83
   2   1  -2   29.94    0.84
   1  -1  -2  111.10    3.11
   1  -1  -2  108.69    2.69
   1   1  -2  108.26    2.71
   0  -1  -2  283.11    7.59
   0   1   2  276.44    7.58
   0   1  -2  273.43    6.66
   1  -1   2  187.83    5.03
  -1   1  -2  174.26    5.01
   2  -1   2   45.87    1.37
  -2  -1  -2   43.53    1.23
  -2   1  -2   42.90    1.36
  -3  -1  -2   64.98    1.82
   3  -1   2   68.58    1.67
  -3   1  -2   65.69    1.85
  -3   1  -2   66.43    1.80
  -3   1  -2   59.97    1.97
   3   1   2   67.37    1.68
   3   1   2   66.33    1.75
   4  -1   2   28.90    0.83
  -4  -1  -2   27.13    0.88
  -4  -1  -2   26.71    0.97
  -4   1  -2   27.39    0.93
   4   1   2   26.50    0.89
   4   1   2   27.55    0.77
  -4   1  -2   25.89    0.94
  -4   1  -2   25.87    0.98
  -5  -1  -2   21.54    0.94
   5  -1   2   22.70    0.79
  -5   1  -2   22.07    0.92
   5   1   2   23.25    0.86
  -5   1  -2   24.56    0.89
  -5   1  -2   23.79    0.94
   6  -1   2   28.02    0.98
  -6   1  -2   28.28    1.14
   6   1   2   27.95    1.05
  -6   1  -2   28.85    1.05
   7  -1   2   12.93    0.69
   7   1   2   13.32    0.74
   8  -1   2    1.23    0.34
   8   1   2    1.51    0.37
   9  -1   2    2.49    0.44
   9   1   2    1.76    0.44
  10  -1   2    4.59    0.62
  10   1   2    4.91    0.68
  11  -1   2    3.26    0.59
  11   1   2    2.67    0.58
  11  -2  -2    3.39    0.67
  11   2  -2    4.44    0.76
  10  -2  -2    2.74    0.55
  10   2  -2    3.04    0.63
   9  -2  -2    3.51    0.55
   9   2  -2    3.11    0.59
   8  -2  -2    3.43    0.49
   8   2  -2    4.09    0.57
  -8   2   2    3.57    0.58
   7  -2  -2    3.78    0.46
  -7   2   2    3.40    0.52
   7   2  -2    4.67    0.52
   6  -2  -2   24.27    0.98
   6   2  -2   24.82    1.03
  -6   2   2   24.22    1.16
  -5  -2   2  121.58    3.23
   5  -2  -2  116.32    3.20
   5  -2  -2  124.97    3.14
  -5   2   2  121.14    3.75
   5   2  -2  123.69    3.13
   5   2  -2  119.28    3.26
   4  -2  -2  140.18    3.46
  -4  -2   2  137.78    3.56
   4  -2  -2  137.27    3.52
  -4   2   2  133.15    4.10
   4   2  -2  137.93    3.49
   4   2  -2  137.52    3.57
   3  -2  -2  221.99    5.48
  -3  -2   2  229.74    5.57
   3  -2  -2  226.94    5.51
   3   2  -2  225.15    5.54
   3   2  -2  228.93    5.57
  -3   2   2  216.37    6.39
   2  -2  -2  108.55    2.61
  -2  -2   2  110.05    2.69
   2  -2  -2  104.71    2.65
   2   2  -2  108.25    2.69
  -2   2   2   91.74    3.07
   1  -2  -2   27.62    0.81
  -1  -2   2   27.92    0.83
  -1   2   2   27.37    0.96
   1   2  -2   27.65    0.85
   0  -2  -2  139.56    3.89
   0  -2   2  139.06    3.92
   0   2   2  133.47    3.87
  -1  -2  -2   15.38    0.57
   1   2   2   16.45    0.55
  -1   2  -2   15.24    0.63
   2  -2   2   65.68    1.64
  -2  -2  -2   64.74    1.74
  -2  -2  -2   66.15    1.89
   2   2   2   66.99    1.76
  -2   2  -2   62.35    2.00
   2   2   2   66.67    1.76
  -2   2  -2   64.52    1.69
  -3  -2  -2   51.23    1.50
   3  -2   2   52.44    1.36
  -3  -2  -2   52.23    1.48
  -3   2  -2   52.39    1.47
   3   2   2   53.72    1.45
  -3   2  -2   51.47    1.36
   3   2   2   50.71    1.47
  -3   2  -2   52.51    1.71
   4  -2   2   88.64    2.29
  -4  -2  -2   85.71    2.46
  -4  -2  -2   87.20    2.37
  -4   2  -2   90.93    2.77
  -4   2  -2   88.02    2.52
   4   2   2   91.17    2.33
   4   2   2   90.88    2.42
  -5  -2  -2   57.72    1.82
   5  -2   2   59.92    1.63
  -5   2  -2   57.31    1.79
   5   2   2   57.01    1.74
  -5   2  -2   57.86    1.97
   6  -2   2   70.65    2.03
  -6   2  -2   74.86    2.46
   6   2   2   72.96    2.18
  -6   2  -2   74.71    2.23
   7  -2   2    4.20    0.43
  -7   2  -2    4.75    0.58
   7   2   2    4.78    0.52
   8  -2   2    1.17    0.32
   8   2   2    1.28    0.38
   9  -2   2    1.98    0.41
   9   2   2    0.76    0.40
  10  -2   2    8.37    0.78
  10   2   2    9.58    0.88
  11  -2   2    0.33    0.42
  11   2   2    1.36    0.51
  10  -3  -2    2.67    0.56
  10   3  -2    0.77    0.43
   9  -3  -2   24.88    1.19
   9   3  -2   23.74    1.31
   8  -3  -2    2.50    0.45
   8   3  -2    1.87    0.49
   7  -3  -2   31.91    1.28
  -7   3   2   34.42    1.55
   7   3  -2   33.48    1.38
   6  -3  -2   14.54    0.76
  -6  -3   2   14.77    0.78
   6   3  -2   15.41    0.83
  -6   3   2   13.81    0.92
  -6   3   2   14.33    0.73
   5  -3  -2    7.61    0.53
  -5  -3   2    8.74    0.60
   5   3  -2    8.95    0.53
   5   3  -2    8.99    0.60
  -5   3   2    8.94    0.69
   4  -3  -2   34.68    1.00
   4  -3  -2   34.59    1.13
  -4  -3   2   36.88    1.20
  -4   3   2   35.56    1.40
   4   3  -2   34.48    1.15
   4   3  -2   32.60    1.18
  -3  -3   2   16.50    0.69
   3  -3  -2   15.33    0.63
   3   3  -2   16.04    0.67
   3   3  -2   16.38    0.67
   2  -3  -2   14.16    0.55
  -2  -3   2   14.61    0.60
   2   3  -2   13.59    0.57
   2   3  -2   13.31    0.60
   1  -3  -2  112.71    2.90
  -1  -3   2  115.17    2.91
  -1   3   2  112.10    3.36
   0  -3  -2   69.60    1.82
   0  -3   2   66.19    1.78
   0   3  -2   65.37    1.84
   0   3   2   65.06    2.06
   0   3   2   69.23    1.81
   1  -3   2   52.80    1.45
  -1  -3  -2   55.74    1.53
   1   3   2   53.71    1.56
   1   3   2   54.38    1.51
  -1   3  -2   53.47    1.52
  -2  -3  -2   33.89    0.98
  -2  -3  -2   32.96    1.04
   2  -3   2   31.37    0.93
  -2   3  -2   30.90    1.19
   2   3   2   33.13    1.06
   2   3   2   32.00    1.03
  -2   3  -2   31.44    0.99
  -3  -3  -2    9.17    0.51
  -3  -3  -2   10.93    0.48
   3  -3   2    9.96    0.41
  -3  -3  -2   10.79    0.52
  -3   3  -2    9.28    0.44
   3   3   2    9.06    0.51
   3   3   2    9.58    0.52
  -3   3  -2    8.49    0.58
  -4  -3  -2   14.90    0.69
  -4  -3  -2   15.86    0.71
   4  -3   2   15.53    0.59
   4   3   2   14.66    0.69
   4   3   2   14.81    0.66
  -4   3  -2   14.30    0.79
  -5  -3  -2   10.32    0.66
   5  -3   2   10.28    0.51
  -5  -3  -2   10.65    0.63
   5   3   2    9.19    0.60
   5   3   2    9.20    0.54
  -5   3  -2    8.60    0.67
  -5   3  -2    9.31    0.61
   6  -3   2   69.63    1.94
  -6   3  -2   63.59    2.11
   6   3   2   67.14    2.09
  -6   3  -2   66.69    2.37
   7  -3   2    3.10    0.38
   7   3   2    2.39    0.43
  -7   3  -2    2.09    0.46
  -7   3  -2    3.47    0.48
   8  -3   2   10.63    0.67
   8   3   2    8.72    0.76
   9  -3   2    0.83    0.33
   9   3   2    0.90    0.42
  10  -3   2    1.67    0.43
  10   3   2    1.64    0.49
  10  -4  -2    1.36    0.50
  10   4  -2    0.84    0.52
   9  -4  -2    1.05    0.44
   9   4  -2    1.42    0.52
   8  -4  -2   12.06    0.84
   8   4  -2   10.28    0.90
   7  -4  -2   14.17    0.86
   7   4  -2   14.78    0.93
  -6  -4   2   28.63    1.21
   6  -4  -2   25.91    1.11
  -6   4   2   26.69    1.37
   6   4  -2   27.75    1.13
   6   4  -2   27.65    1.19
  -5  -4   2    6.37    0.60
   5  -4  -2    5.69    0.52
  -5   4   2    6.45    0.68
   5   4  -2    7.51    0.57
   5   4  -2    6.09    0.57
   4  -4  -2   15.74    0.73
  -4  -4   2   15.86    0.80
  -4   4   2   16.78    0.71
   4   4  -2   16.73    0.79
  -4   4   2   16.57    0.93
   4   4  -2   18.00    0.81
   3  -4  -2   39.66    1.28
  -3  -4   2   41.23    1.34
   3   4  -2   38.96    1.33
  -3   4   2   40.53    1.29
  -3   4   2   39.06    1.54
   3   4  -2   40.25    1.31
   2  -4  -2   16.23    0.69
  -2  -4   2   16.55    0.73
   2   4  -2   15.65    0.74
  -2   4   2   16.66    0.85
   2   4  -2   17.61    0.70
  -2   4   2   17.01    0.73
   1  -4  -2   77.63    2.16
  -1  -4   2   77.58    2.16
   1   4  -2   79.78    2.12
  -1   4   2   77.03    2.21
  -1   4   2   79.40    2.51
   0  -4   2   28.34    0.93
   0  -4  -2   28.00    0.96
   0   4   2   22.85    0.96
   0   4   2   29.07    0.94
   0   4  -2   27.71    0.99
   0   4   2   28.60    1.09
  -1  -4  -2   51.42    1.51
   1  -4   2   50.13    1.44
   1   4   2   50.12    1.48
  -1   4  -2   48.19    1.51
   2  -4   2  108.75    2.79
  -2  -4  -2  105.19    2.89
  -2  -4  -2  112.29    2.78
   2   4   2  109.31    2.89
   2   4   2  106.82    2.93
  -2   4  -2  101.95    3.32
  -2   4  -2  107.24    2.87
  -3  -4  -2   61.23    1.71
  -3  -4  -2   58.50    1.77
   3  -4   2   58.24    1.64
   3   4   2   58.32    1.77
  -3   4  -2   57.93    1.70
  -3   4  -2   58.63    2.07
   3   4   2   56.54    1.76
  -4  -4  -2   39.92    1.38
   4  -4   2   38.16    1.22
  -4   4  -2   41.20    1.62
   4   4   2   41.44    1.36
  -4   4  -2   39.94    1.25
   4   4   2   39.89    1.37
   5  -4   2   20.23    0.82
  -5  -4  -2   21.79    0.99
   5   4   2   23.67    0.96
  -5   4  -2   23.16    1.16
   5   4   2   20.45    0.97
   6  -4   2    3.80    0.41
   6   4   2    2.82    0.46
  -6   4  -2    3.98    0.60
  -6   4  -2    2.82    0.46
   7  -4   2   14.39    0.76
   7   4   2   13.73    0.91
  -7   4  -2   13.57    0.88
  -7   4  -2   14.04    1.02
   8  -4   2    2.14    0.41
   8   4   2    0.69    0.39
   9  -4   2   12.24    0.79
   9   4   2   10.69    0.99
  10  -4   2    0.89    0.41
  10   4   2    1.04    0.49
   9  -5  -2   -0.13    0.37
   9   5  -2    0.81    0.50
   8  -5  -2    8.93    0.82
   8   5  -2    9.91    0.94
   7  -5  -2   18.86    1.02
   7   5  -2   18.57    1.11
   6  -5  -2    3.23    0.49
  -6  -5   2    3.22    0.54
   6   5  -2    3.73    0.55
   6   5  -2    2.96    0.48
   5  -5  -2   14.62    0.81
  -5  -5   2   15.00    0.89
   5   5  -2   15.62    0.87
   5   5  -2   15.02    0.87
  -5   5   2   14.52    1.02
  -4  -5   2    7.63    0.67
   4  -5  -2    6.07    0.54
   4   5  -2    7.19    0.61
  -4   5   2    6.82    0.55
   4   5  -2    7.31    0.60
  -4   5   2    7.26    0.69
   3  -5  -2    4.75    0.46
  -3  -5   2    5.72    0.54
  -3   5   2    5.24    0.50
   3   5  -2    5.08    0.48
   3   5  -2    4.49    0.51
  -3   5   2    5.35    0.60
   2  -5  -2   94.00    2.58
  -2  -5   2   92.28    2.61
   2   5  -2   91.81    2.66
  -2   5   2   90.97    2.61
   2   5  -2   88.72    2.53
  -2   5   2   89.61    2.99
   1  -5  -2    1.58    0.30
  -1  -5   2    1.39    0.29
  -1   5   2    1.03    0.29
  -1   5   2    1.05    0.31
   1   5  -2    0.57    0.24
   0  -5   2  109.54    2.96
   0  -5  -2  110.20    3.00
   0   5   2  107.66    3.06
   0   5  -2  109.13    3.04
   0   5   2  110.64    2.94
   1  -5   2    6.28    0.47
  -1  -5  -2    6.08    0.51
   1   5   2    5.18    0.50
   1   5   2    6.81    0.48
  -1   5  -2    5.14    0.49
   2  -5   2   22.92    0.86
  -2  -5  -2   22.39    0.94
   2   5   2   22.36    0.91
  -2   5  -2   20.19    0.89
   2   5   2   21.52    0.96
   3  -5   2   48.92    1.50
  -3  -5  -2   50.10    1.65
  -3   5  -2   48.16    1.88
  -3   5  -2   48.30    1.57
   3   5   2   48.80    1.65
   3   5   2   48.82    1.61
  -4  -5  -2   29.80    1.19
   4  -5   2   28.31    1.04
  -4   5  -2   28.23    1.07
   4   5   2   30.20    1.20
  -4   5  -2   29.53    1.39
   4   5   2   26.55    1.14
   5  -5   2   17.38    0.80
  -5  -5  -2   17.00    0.93
   5   5   2   18.76    0.93
  -5   5  -2   17.82    1.11
   5   5   2   15.71    0.91
   6  -5   2   16.97    0.85
   6   5   2   16.62    0.97
  -6   5  -2   17.34    1.01
   7  -5   2   13.36    0.79
  -7   5  -2   13.68    0.97
   7   5   2   12.52    0.94
   8  -5   2   20.77    1.02
   8   5   2   21.49    1.25
   9  -5   2    0.79    0.35
   9   5   2    0.10    0.45
   9  -6  -2    1.87    0.54
   9   6  -2    1.28    0.59
   8  -6  -2    1.99    0.50
   8   6  -2    1.12    0.48
   7  -6  -2    1.28    0.43
   7   6  -2    0.16    0.40
  -6  -6   2   11.65    0.93
   6  -6  -2    9.97    0.81
   6   6  -2    9.00    0.83
   6   6  -2    9.66    0.83
   5  -6  -2   10.72    0.77
  -5  -6   2    9.99    0.87
   5   6  -2   11.55    0.84
   5   6  -2   11.17    0.84
   4  -6  -2    4.34    0.52
  -4  -6   2    3.93    0.56
   4   6  -2    4.26    0.53
   4   6  -2    4.66    0.58
  -4   6   2    5.10    0.85
  -4   6   2    3.86    0.48
  -3  -6   2    3.60    0.50
   3  -6  -2    2.91    0.43
  -3   6   2    2.49    0.43
  -3   6   2    2.91    0.55
   3   6  -2    2.33    0.46
   2  -6  -2   25.10    1.07
  -2  -6   2   24.15    1.10
  -2   6   2   25.04    1.11
   2   6  -2   24.30    1.14
  -2   6   2   24.80    1.27
   1  -6  -2    4.43    0.50
  -1  -6   2    4.15    0.48
   1   6  -2    4.31    0.53
  -1   6   2    4.92    0.55
   0  -6  -2   28.24    1.17
   0  -6   2   30.45    1.18
   0   6   2   31.62    1.26
   0   6  -2   29.68    1.24
   1  -6   2   29.51    1.15
  -1  -6  -2   29.15    1.20
   1   6   2   31.02    1.26
   1   6   2   29.63    1.14
  -1   6  -2   30.18    1.23
  -2  -6  -2   13.08    0.80
   2  -6   2   12.75    0.72
  -2   6  -2   11.66    0.77
   2   6   2   12.62    0.73
   2   6   2   13.02    0.83
  -3  -6  -2    2.79    0.46
   3  -6   2    3.53    0.44
   3   6   2    3.61    0.48
   3   6   2    2.76    0.47
  -3   6  -2    3.82    0.47
   4  -6   2    9.64    0.64
  -4  -6  -2    8.78    0.75
   4   6   2    9.22    0.73
   4   6   2   10.39    0.78
   5  -6   2   11.34    0.75
  -5  -6  -2   16.14    0.99
   5   6   2   14.70    0.93
   5   6   2   17.29    0.99
   6  -6   2    1.27    0.37
  -6   6  -2    0.85    0.41
   6   6   2    1.88    0.48
   6   6   2    1.22    0.45
   7  -6   2    1.25    0.40
  -7   6  -2    0.70    0.44
   7   6   2    1.58    0.50
   8  -6   2    6.97    0.70
   8   6   2    6.93    0.86
   9   6   2    4.56    0.77
   8  -7  -2    1.77    0.54
   7  -7  -2   11.39    0.94
   6  -7  -2    1.70    0.48
  -6  -7   2    2.75    0.63
   6   7  -2    0.97    0.48
  -5  -7   2    2.72    0.59
   5  -7  -2    3.22    0.55
   5   7  -2    3.29    0.61
  -4  -7   2   15.04    1.03
   4  -7  -2   14.08    0.91
   4   7  -2   14.58    1.02
  -4   7   2   14.29    0.90
   3  -7  -2    1.65    0.42
  -3  -7   2    1.20    0.42
  -3   7   2    2.42    0.48
   3   7  -2    1.30    0.46
   2  -7  -2   60.20    2.07
  -2  -7   2   63.75    2.15
  -2   7   2   65.76    2.18
   2   7  -2   61.39    2.18
   1  -7  -2   14.66    0.90
  -1  -7   2   13.60    0.87
   1   7  -2   13.95    0.94
  -1   7   2   14.45    0.96
   0  -7  -2   25.03    1.16
   0  -7   2   24.41    1.13
   0   7   2   24.53    1.23
   0   7  -2   24.82    1.23
   1  -7   2   16.32    0.90
  -1  -7  -2   16.28    0.97
   1   7   2   15.14    0.98
  -1   7  -2   16.33    0.99
  -2  -7  -2   12.55    0.90
   2  -7   2   12.81    0.80
  -2   7  -2   14.12    0.89
   2   7   2   11.25    0.89
   3  -7   2    8.12    0.67
  -3  -7  -2    6.87    0.75
  -3   7  -2    7.52    0.71
   3   7   2    7.79    0.78
  -4  -7  -2    8.18    0.82
   4  -7   2    9.42    0.71
   4   7   2    9.32    0.79
   4   7   2   10.55    0.90
  -5  -7  -2    5.42    0.75
   5  -7   2    4.89    0.59
   5   7   2    5.03    0.66
   5   7   2    5.00    0.70
   6  -7   2    9.94    0.79
   6   7   2    8.97    0.90
  -6   7  -2   12.02    1.13
   6   7   2    9.49    0.97
   7  -7   2    2.17    0.50
   7   7   2    3.00    0.63
  -7   7  -2    3.39    0.74
   8  -7   2    6.63    0.73
   8   7   2    6.96    0.90
  -6  -8   2    0.79    0.54
   6  -8  -2    0.10    0.40
   6   8  -2   -0.09    0.48
  -5  -8   2    3.84    0.70
   5  -8  -2    3.79    0.62
   5   8  -2    5.16    0.78
   4  -8  -2   12.28    0.93
  -4  -8   2   10.34    0.99
   4   8  -2   11.75    1.07
   3  -8  -2    0.81    0.40
  -3  -8   2    0.63    0.45
  -3   8   2    1.21    0.45
   3   8  -2    0.14    0.45
  -2  -8   2    6.49    0.77
   2  -8  -2    5.66    0.68
  -2   8   2    5.84    0.73
   2   8  -2    5.92    0.75
  -1  -8   2    0.71    0.40
   1  -8  -2    0.92    0.42
   1   8  -2    0.62    0.43
  -1   8   2    0.83    0.44
   0  -8   2   10.05    0.89
   0  -8  -2    8.34    0.83
   0   8   2   10.10    0.96
   0   8  -2    9.40    0.90
   1  -8   2    2.12    0.49
  -1  -8  -2    1.57    0.50
   1   8   2    1.77    0.51
  -1   8  -2    1.58    0.50
   2  -8   2   15.24    0.93
  -2  -8  -2   14.24    1.05
   2   8   2   14.66    1.07
  -2   8  -2   14.59    1.04
  -3  -8  -2    1.23    0.48
   3  -8   2    1.27    0.38
   3   8   2    0.74    0.47
  -3   8  -2    0.10    0.37
   4  -8   2    3.51    0.56
  -4  -8  -2    2.63    0.62
   4   8   2    3.05    0.66
   5  -8   2    0.65    0.37
   5   8   2    0.32    0.45
   6  -8   2    8.01    0.79
  -6   8  -2    8.80    1.04
   4  -9  -2    2.32    0.57
  -4  -9   2    1.66    0.60
   4   9  -2    2.34    0.65
   3  -9  -2    5.65    0.77
  -3  -9   2    5.06    0.79
  -3   9   2    6.69    0.86
   3   9  -2    4.42    0.80
  -2  -9   2   20.00    1.31
   2  -9  -2   21.30    1.27
  -2   9   2   24.77    1.40
   2   9  -2   22.24    1.41
   1  -9  -2    0.13    0.41
  -1  -9   2    0.46    0.42
  -1   9   2    1.30    0.54
   1   9  -2   -0.05    0.44
   0  -9  -2   25.61    1.44
   0  -9   2   27.37    1.41
   0   9  -2   29.93    1.58
   0   9   2   29.14    1.54
   1  -9   2    0.93    0.43
  -1  -9  -2    1.48    0.53
   1   9   2    1.95    0.62
  -1   9  -2    1.31    0.55
   2  -9   2    6.02    0.75
  -2  -9  -2    5.96    0.85
   2   9   2    8.10    0.95
  -2   9  -2    7.59    0.92
  -3  -9  -2    2.98    0.69
   3  -9   2    2.99    0.57
   3   9   2    1.06    0.60
   4  -9   2    0.85    0.43
  -4  -9  -2    0.31    0.53
   4   9   2    0.55    0.51
  11   0  -3    0.50    0.45
  10   0  -3   38.41    1.67
   9   0  -3   12.21    0.91
   8   0  -3   83.08    2.58
   7   0  -3    0.59    0.29
  -7   0   3    1.39    0.37
   6   0  -3    1.87    0.32
  -6   0   3    1.65    0.34
  -5   0   3    8.35    0.47
   5   0  -3    8.58    0.51
  -5   0   3    8.55    0.58
   4   0  -3    0.77    0.19
  -4   0   3    0.55    0.17
   4   0  -3    0.41    0.11
   3   0  -3   -0.03    0.09
   3   0  -3    0.11    0.12
   2   0  -3  549.91   13.10
   1   0  -3  127.09    3.11
   0   0  -3  682.52   16.24
  -2   0  -3  186.29    5.20
   2   0   3  193.89    5.20
  -3   0  -3    2.23    0.20
   3   0   3    2.26    0.19
  -3   0  -3    2.42    0.24
  -3   0  -3    2.22    0.27
  -4   0  -3    1.62    0.21
  -4   0  -3    1.86    0.24
  -4   0  -3    1.63    0.28
   4   0   3    2.13    0.22
  -5   0  -3   24.63    0.91
  -5   0  -3   26.02    0.91
   5   0   3   25.15    0.85
  -5   0  -3   24.57    1.00
   6   0   3   -0.33    0.17
  -6   0  -3    0.19    0.28
  -6   0  -3   -0.04    0.17
   7   0   3   26.62    1.04
   8   0   3    7.10    0.61
   9   0   3   12.01    0.81
  10   0   3    2.23    0.51
  11   0   3   11.34    0.94
  11  -1  -3    0.65    0.47
  11   1  -3    0.56    0.48
  10  -1  -3    4.60    0.68
  10   1  -3    3.66    0.65
   9  -1  -3   -0.39    0.29
   9   1  -3    0.10    0.34
   8  -1  -3   25.29    1.15
   8   1  -3   23.83    1.17
  -8   1   3   24.75    1.28
   7  -1  -3   28.61    1.10
  -7  -1   3   29.70    1.24
   7  -1  -3   27.18    1.13
   7   1  -3   26.37    1.17
  -7   1   3   28.02    1.28
  -6  -1   3    8.99    0.63
   6  -1  -3    8.95    0.59
   6  -1  -3    9.89    0.57
   6   1  -3    9.68    0.63
  -6   1   3    8.89    0.67
   5  -1  -3  172.76    4.37
  -5  -1   3  173.07    4.38
   5  -1  -3  164.35    4.38
   5   1  -3  168.15    4.40
  -5   1   3  172.26    5.05
   5   1  -3  174.92    4.25
  -4  -1   3   34.05    1.09
   4  -1  -3   34.38    1.07
   4  -1  -3   33.29    1.09
   4   1  -3   35.64    1.11
  -4   1   3   34.03    1.27
   4   1  -3   35.65    1.02
  -3  -1   3  180.58    4.55
   3  -1  -3  182.71    4.54
   3  -1  -3  180.00    4.54
   3   1  -3  191.68    4.52
   3   1  -3  184.83    4.55
  -3   1   3  180.76    5.24
   2  -1  -3  128.87    3.27
   2  -1  -3  132.82    3.27
   2   1  -3  132.59    3.26
   1  -1  -3    9.73    0.38
  -1   1   3    9.65    0.45
   1   1  -3   10.07    0.39
   0   1  -3   97.61    2.40
   0   1   3   94.46    2.70
   1  -1   3  433.99   11.70
  -1   1  -3  426.78   10.21
  -1   1  -3  423.34   10.16
   2  -1   3   36.30    1.12
  -2  -1  -3   34.49    1.03
   2   1   3   34.74    0.97
  -2   1  -3   32.37    1.10
  -2   1  -3   36.34    1.07
   3  -1   3  142.58    4.12
  -3  -1  -3  145.48    3.72
   3  -1   3  148.83    3.52
  -3   1  -3  144.83    3.85
  -3   1  -3  142.89    3.69
   3   1   3  146.58    3.62
   4  -1   3   41.19    1.12
  -4  -1  -3   40.11    1.31
  -4   1  -3   39.26    1.35
   4   1   3   40.61    1.21
  -4   1  -3   41.01    1.30
   4   1   3   43.07    1.10
  -4   1  -3   39.63    1.29
  -5  -1  -3  118.22    3.26
   5  -1   3  118.74    3.02
  -5   1  -3  119.78    3.28
  -5   1  -3  115.78    3.24
   5   1   3  118.71    3.11
  -5   1  -3  118.46    3.51
   6  -1   3    2.55    0.31
  -6  -1  -3    3.14    0.46
  -6   1  -3    3.36    0.41
   6   1   3    3.29    0.38
  -6   1  -3    3.54    0.39
   7  -1   3   14.70    0.72
   7   1   3   16.04    0.80
   8  -1   3    4.42    0.48
   8   1   3    3.89    0.51
   9  -1   3    7.84    0.69
   9   1   3    8.61    0.74
  10  -1   3    2.44    0.49
  10   1   3    1.90    0.49
  11  -1   3   18.89    1.13
  11   1   3   19.69    1.17
  11  -2  -3    8.09    0.91
  11   2  -3    7.80    0.96
  10  -2  -3    2.59    0.57
  10   2  -3    2.80    0.60
   9  -2  -3   -0.10    0.28
   9   2  -3    0.19    0.38
   8  -2  -3   18.90    0.99
   8   2  -3   18.91    1.05
  -8   2   3   18.64    1.12
   7  -2  -3    4.16    0.52
  -7   2   3    4.12    0.58
   7   2  -3    4.05    0.52
   6  -2  -3   26.46    0.96
   6  -2  -3   24.47    1.01
  -6  -2   3   26.67    1.04
   6   2  -3   26.17    1.08
  -6   2   3   24.41    1.19
   5  -2  -3   21.11    0.78
  -5  -2   3   19.49    0.85
   5  -2  -3   20.74    0.85
   5   2  -3   21.64    0.88
   5   2  -3   20.89    0.77
  -5   2   3   20.10    1.00
  -4  -2   3   58.89    1.67
   4  -2  -3   56.13    1.64
   4  -2  -3   58.58    1.58
   4   2  -3   56.49    1.60
  -4   2   3   54.22    1.91
   4   2  -3   53.57    1.65
   3  -2  -3   18.33    0.62
   3  -2  -3   18.42    0.67
  -3  -2   3   18.64    0.69
   3   2  -3   17.24    0.66
   3   2  -3   18.08    0.68
  -3   2   3   16.26    0.78
  -2  -2   3   35.70    1.07
   2  -2  -3   36.03    1.01
   2  -2  -3   36.05    1.04
   2   2  -3   35.18    1.05
   2   2  -3   34.61    1.06
   1  -2  -3  125.76    3.22
  -1  -2   3  132.25    3.23
   1   2  -3  130.73    3.26
  -1   2   3  129.02    3.72
   0  -2  -3   26.14    0.87
   0   2   3   23.81    0.84
   0   2  -3   24.87    0.78
  -1  -2  -3   55.33    1.59
   1   2   3   53.10    1.46
   1   2   3   52.81    1.58
  -2  -2  -3  158.35    3.89
  -2  -2  -3  156.23    4.27
  -2   2  -3  149.10    4.43
   2   2   3  154.79    3.85
   3  -2   3   83.99    2.08
  -3  -2  -3   82.78    2.28
  -3   2  -3   86.14    2.24
   3   2   3   85.77    2.21
  -3   2  -3   84.31    2.12
   3   2   3   84.07    2.24
  -3   2  -3   80.27    2.55
  -4  -2  -3   14.25    0.68
   4  -2   3   14.96    0.52
  -4   2  -3   14.36    0.67
  -4   2  -3   14.45    0.72
   4   2   3   15.39    0.58
  -4   2  -3   14.60    0.65
   4   2   3   14.41    0.64
  -5  -2  -3    8.47    0.59
   5  -2   3    8.10    0.42
  -5   2  -3    8.24    0.55
   5   2   3    8.70    0.53
  -5   2  -3    8.40    0.58
  -5   2  -3    7.89    0.53
   6  -2   3   18.88    0.73
  -6  -2  -3   17.55    0.93
   6   2   3   16.55    0.82
  -6   2  -3   18.46    0.92
  -6   2  -3   18.69    0.86
   7  -2   3    7.70    0.52
  -7   2  -3    8.21    0.63
   7   2   3    7.85    0.66
   8  -2   3    6.61    0.57
   8   2   3    7.20    0.69
   9  -2   3    9.25    0.69
   9   2   3    8.82    0.81
  10  -2   3    3.65    0.54
  10   2   3    2.63    0.54
  11  -2   3   12.10    0.91
  11   2   3   11.76    1.05
  10  -3  -3   13.98    1.01
  10   3  -3   12.87    1.08
   9  -3  -3    0.44    0.34
   9   3  -3    0.10    0.39
   8  -3  -3    9.01    0.75
   8   3  -3    9.01    0.85
   7  -3  -3   18.86    0.95
   7   3  -3   17.75    0.99
  -7   3   3   17.41    1.09
  -6  -3   3    8.50    0.64
   6  -3  -3    8.11    0.61
   6   3  -3    7.97    0.66
  -6   3   3    9.34    0.77
   5  -3  -3   21.22    0.91
  -5  -3   3   23.38    0.96
   5   3  -3   21.34    0.94
  -5   3   3   24.64    1.13
   5   3  -3   21.82    0.88
  -4  -3   3   57.83    1.69
   4  -3  -3   54.04    1.63
   4  -3  -3   53.49    1.51
  -4   3   3   55.91    1.95
   4   3  -3   52.27    1.62
   4   3  -3   53.56    1.66
   3  -3  -3   29.99    1.00
   3  -3  -3   29.67    0.92
  -3  -3   3   31.12    1.05
   3   3  -3   31.77    1.04
   3   3  -3   31.65    1.05
   2  -3  -3   28.97    0.94
  -2  -3   3   30.77    0.98
   2   3  -3   28.92    0.98
  -2   3   3   29.37    1.14
   2   3  -3   29.20    0.94
  -1  -3   3   57.01    1.57
   1  -3  -3   55.45    1.56
  -1   3   3   56.16    1.82
   0  -3  -3   50.09    1.46
   0  -3   3   49.65    1.42
   0   3   3   54.61    1.47
   0   3   3   53.50    1.66
   0   3  -3   52.06    1.50
   1  -3   3    3.69    0.27
  -1  -3  -3    4.06    0.32
  -1  -3  -3    3.85    0.27
   1   3   3    4.18    0.31
   1   3   3    3.89    0.32
  -1   3  -3    4.05    0.33
   2  -3   3   85.75    2.21
  -2  -3  -3   88.67    2.29
  -2  -3  -3   87.29    2.34
  -2  -3  -3   89.53    2.55
  -2   3  -3   84.35    2.70
  -2   3  -3   85.84    2.30
   2   3   3   88.52    2.34
  -3  -3  -3   68.02    1.99
  -3  -3  -3   66.77    1.89
  -3  -3  -3   64.97    1.89
   3  -3   3   65.88    1.75
   3   3   3   66.87    1.91
   3   3   3   67.52    1.91
  -3   3  -3   64.46    2.19
  -3   3  -3   71.97    1.84
  -3   3  -3   68.45    1.82
  -4  -3  -3   14.04    0.68
   4  -3   3   14.22    0.54
  -4  -3  -3   14.75    0.68
   4   3   3   14.49    0.64
  -4   3  -3   13.95    0.79
   4   3   3   13.98    0.68
   5  -3   3   40.49    1.21
  -5  -3  -3   38.21    1.40
  -5   3  -3   38.93    1.42
  -5   3  -3   40.28    1.56
   5   3   3   42.02    1.29
   5   3   3   39.63    1.37
   6  -3   3   19.41    0.77
  -6   3  -3   19.28    1.03
   6   3   3   18.92    0.92
  -6   3  -3   18.35    0.92
   7  -3   3   15.13    0.74
  -7   3  -3   16.25    0.90
   7   3   3   16.21    0.92
  -7   3  -3   18.03    1.03
   8  -3   3    5.05    0.50
   8   3   3    7.36    0.73
   9  -3   3    0.53    0.31
   9   3   3   -0.02    0.34
  10  -3   3    2.11    0.46
  10   3   3    1.97    0.55
  10  -4  -3    8.28    0.89
  10   4  -3    8.90    0.98
   9  -4  -3    5.18    0.68
   9   4  -3    4.38    0.69
   8  -4  -3    8.82    0.76
   8   4  -3    8.48    0.83
   7  -4  -3   18.85    1.02
   7   4  -3   21.20    1.10
   6  -4  -3   20.87    1.00
  -6  -4   3   21.99    1.05
  -6   4   3   23.82    1.27
   6   4  -3   20.67    1.03
   6   4  -3   21.83    0.99
  -5  -4   3    9.89    0.66
   5  -4  -3    7.60    0.60
   5   4  -3    8.98    0.63
   5   4  -3    9.53    0.65
  -5   4   3    9.28    0.77
  -4  -4   3   37.68    1.33
   4  -4  -3   36.26    1.27
  -4   4   3   38.82    1.24
   4   4  -3   38.66    1.32
  -4   4   3   36.94    1.54
   4   4  -3   36.88    1.30
  -3  -4   3   25.53    0.97
   3  -4  -3   23.91    0.90
   3   4  -3   22.76    0.94
  -3   4   3   23.93    1.10
   3   4  -3   23.88    0.92
   2  -4  -3    6.47    0.44
  -2  -4   3    6.65    0.46
   2   4  -3    5.47    0.48
  -2   4   3    6.11    0.54
   2   4  -3    6.27    0.42
   1  -4  -3   84.37    2.34
  -1  -4   3   86.82    2.34
   1   4  -3   86.46    2.28
  -1   4   3   84.04    2.69
   0  -4   3   66.01    1.85
   0  -4  -3   65.75    1.88
   0   4  -3   64.21    1.91
   0   4   3   67.92    2.14
   0   4   3   66.24    1.86
  -1  -4  -3   56.29    1.69
  -1  -4  -3   61.39    1.57
   1  -4   3   57.03    1.61
   1   4   3   56.30    1.74
   1   4   3   58.02    1.67
  -1   4  -3   55.54    1.70
  -2  -4  -3   76.29    2.17
   2  -4   3   76.67    2.06
  -2  -4  -3   80.04    2.07
   2   4   3   74.67    2.16
   2   4   3   77.00    2.22
  -2   4  -3   76.51    2.16
  -3  -4  -3   19.38    0.84
  -3  -4  -3   19.22    0.76
   3  -4   3   19.02    0.70
   3   4   3   19.46    0.84
  -3   4  -3   19.00    0.76
  -3   4  -3   19.88    0.98
   3   4   3   19.62    0.83
  -4  -4  -3   13.15    0.71
  -4  -4  -3   14.22    0.71
   4  -4   3   13.53    0.57
   4   4   3   12.39    0.68
  -4   4  -3   11.99    0.60
  -4   4  -3   12.28    0.81
   4   4   3   12.23    0.69
   5  -4   3   32.50    1.06
  -5  -4  -3   30.62    1.22
  -5   4  -3   32.22    1.44
   5   4   3   31.98    1.24
  -5   4  -3   30.50    1.29
   5   4   3   31.95    1.18
   6  -4   3    9.34    0.56
  -6   4  -3    7.41    0.67
  -6   4  -3    8.63    0.80
   6   4   3    8.64    0.71
   7  -4   3   20.41    0.87
  -7   4  -3   21.82    1.24
   7   4   3   18.29    1.05
  -7   4  -3   18.81    1.05
   8  -4   3    4.84    0.51
   8   4   3    4.20    0.65
   9  -4   3    8.94    0.70
   9   4   3   12.48    0.97
  10   4   3   -0.38    0.37
   9  -5  -3    3.71    0.63
   9   5  -3    4.07    0.73
   8  -5  -3    3.75    0.60
   8   5  -3    2.70    0.58
   7  -5  -3    1.26    0.43
   7   5  -3    1.44    0.46
   6  -5  -3   21.54    1.08
  -6  -5   3   24.54    1.20
   6   5  -3   22.78    1.15
   6   5  -3   22.76    1.11
  -5  -5   3   15.07    0.88
   5  -5  -3   13.38    0.79
   5   5  -3   13.67    0.85
  -5   5   3   12.96    0.97
   5   5  -3   13.87    0.84
  -4  -5   3   54.02    1.78
   4  -5  -3   51.38    1.70
  -4   5   3   48.92    2.01
  -4   5   3   50.76    1.65
   4   5  -3   53.96    1.72
   4   5  -3   51.94    1.76
   3  -5  -3   16.89    0.82
  -3  -5   3   16.87    0.86
   3   5  -3   17.64    0.89
  -3   5   3   18.80    1.02
  -3   5   3   17.92    0.84
   3   5  -3   17.78    0.83
   2  -5  -3   47.23    1.54
  -2  -5   3   48.80    1.59
   2   5  -3   49.59    1.63
   2   5  -3   47.52    1.50
  -2   5   3   48.25    1.60
  -2   5   3   47.25    1.81
   1  -5  -3    0.26    0.22
  -1  -5   3    0.16    0.21
  -1   5   3    0.13    0.24
   1   5  -3   -0.27    0.18
  -1   5   3    0.41    0.27
   0  -5   3   22.89    0.91
   0  -5  -3   22.19    0.94
   0   5   3   25.11    1.08
   0   5  -3   23.93    1.00
   0   5   3   24.44    0.92
   0   5   3   22.34    0.99
   1  -5   3   28.62    1.01
  -1  -5  -3   28.64    1.08
   1   5   3   27.48    1.04
  -1   5  -3   28.22    1.10
   1   5   3   28.43    1.12
  -2  -5  -3   12.08    0.69
   2  -5   3   11.79    0.59
  -2   5  -3   10.37    0.64
   2   5   3   11.68    0.65
   2   5   3   11.07    0.70
  -3  -5  -3   70.26    2.16
   3  -5   3   70.51    2.01
   3   5   3   70.12    2.15
   3   5   3   72.48    2.19
  -3   5  -3   71.35    2.10
   4  -5   3   18.90    0.79
  -4  -5  -3   19.81    0.94
  -4   5  -3   18.84    1.08
   4   5   3   17.95    0.91
   4   5   3   17.21    0.91
   5  -5   3   33.41    1.17
  -5  -5  -3   35.20    1.43
   5   5   3   33.64    1.31
  -5   5  -3   32.92    1.57
   5   5   3   31.77    1.34
   6  -5   3    4.70    0.49
   6   5   3    4.72    0.60
  -6   5  -3    4.92    0.66
   7  -5   3    0.59    0.30
   7   5   3    0.48    0.37
  -7   5  -3    1.22    0.41
   8  -5   3    7.88    0.66
   8   5   3    9.27    0.90
   9   5   3    2.78    0.60
   9  -6  -3   -0.07    0.40
   9   6  -3    0.55    0.50
   8  -6  -3    3.36    0.61
   8   6  -3    3.26    0.66
   7  -6  -3    3.27    0.56
   7   6  -3    3.16    0.60
   6  -6  -3   42.22    1.70
  -6  -6   3   42.88    1.77
   6   6  -3   47.68    1.77
   6   6  -3   43.27    1.73
   5  -6  -3    1.72    0.42
  -5  -6   3    2.42    0.51
   5   6  -3    2.06    0.45
   5   6  -3    3.45    0.54
  -4  -6   3   13.75    0.90
   4  -6  -3   14.87    0.85
   4   6  -3   12.98    0.89
  -4   6   3   14.23    0.81
  -3  -6   3   13.70    0.85
   3  -6  -3   12.70    0.79
  -3   6   3   14.50    0.99
   3   6  -3   15.20    0.91
  -3   6   3   14.02    0.81
  -2  -6   3   40.72    1.48
   2  -6  -3   41.25    1.45
   2   6  -3   39.42    1.51
  -2   6   3   37.12    1.66
  -2   6   3   38.21    1.48
   1  -6  -3   40.21    1.48
  -1  -6   3   41.52    1.49
  -1   6   3   43.25    1.57
   1   6  -3   43.31    1.58
  -1   6   3   42.54    1.72
   0  -6  -3    3.31    0.46
   0  -6   3    3.84    0.45
   0   6  -3    4.32    0.53
   0   6   3    3.71    0.52
  -1  -6  -3   20.55    0.97
   1  -6   3   19.61    0.90
   1   6   3   19.98    1.00
  -1   6  -3   19.09    0.98
   1   6   3   20.22    0.92
  -2  -6  -3    4.15    0.52
   2  -6   3    3.59    0.43
   2   6   3    3.79    0.46
  -2   6  -3    2.88    0.45
   2   6   3    3.50    0.49
   3  -6   3   11.84    0.67
  -3  -6  -3   10.35    0.76
   3   6   3    9.90    0.71
   3   6   3    9.98    0.77
  -3   6  -3   11.49    0.73
  -4  -6  -3   47.63    1.72
   4  -6   3   45.14    1.52
   4   6   3   44.88    1.67
   4   6   3   44.46    1.69
   5  -6   3    3.66    0.45
  -5  -6  -3    4.72    0.67
   5   6   3    4.30    0.58
   5   6   3    3.68    0.54
   6  -6   3    7.22    0.62
  -6   6  -3    5.64    0.75
   6   6   3    5.59    0.69
   7  -6   3    4.71    0.56
   7   6   3    5.92    0.78
  -7   6  -3    5.25    0.78
   8  -6   3    3.11    0.52
   8   6   3    1.62    0.57
   8  -7  -3    4.23    0.72
   7  -7  -3    0.53    0.41
   6  -7  -3    0.52    0.41
  -6  -7   3   -0.44    0.42
   6   7  -3    0.74    0.50
  -5  -7   3    0.82    0.47
   5  -7  -3    0.85    0.38
   5   7  -3    1.12    0.47
  -4  -7   3   12.38    0.96
   4  -7  -3   12.80    0.88
   4   7  -3   12.60    0.99
  -4   7   3   12.00    0.85
   3  -7  -3    2.42    0.49
  -3  -7   3    2.63    0.53
  -3   7   3    2.76    0.49
   3   7  -3    2.12    0.52
   2  -7  -3   29.29    1.30
  -2  -7   3   30.25    1.35
  -2   7   3   33.56    1.42
   2   7  -3   31.38    1.40
  -1  -7   3    4.74    0.59
   1  -7  -3    4.32    0.58
   1   7  -3    5.59    0.68
  -1   7   3    4.36    0.61
   0  -7  -3    5.46    0.63
   0  -7   3    4.42    0.55
   0   7  -3    5.64    0.67
   0   7   3    5.62    0.67
   1  -7   3    2.04    0.41
  -1  -7  -3    1.08    0.40
  -1   7  -3    1.03    0.41
   1   7   3    2.41    0.48
   2  -7   3    3.39    0.48
  -2  -7  -3    2.13    0.49
   2   7   3    2.80    0.53
  -2   7  -3    3.83    0.56
  -3  -7  -3    4.00    0.61
   3  -7   3    4.30    0.52
  -3   7  -3    4.63    0.59
   3   7   3    5.24    0.67
   3   7   3    3.34    0.52
  -4  -7  -3    0.73    0.44
   4  -7   3    1.03    0.34
   4   7   3    0.40    0.33
   4   7   3    0.45    0.39
   5  -7   3   -0.41    0.26
   5   7   3    0.40    0.42
   5   7   3    0.02    0.37
   6  -7   3    4.32    0.57
   6   7   3    3.22    0.60
  -6   7  -3    3.21    0.65
   7  -7   3   20.99    1.08
  -7   7  -3   20.55    1.36
   7   7   3   17.32    1.25
  -6  -8   3   14.94    1.29
   6  -8  -3   10.67    1.03
   6   8  -3   15.23    1.21
   5  -8  -3    2.67    0.56
  -5  -8   3    1.78    0.60
   5   8  -3    3.36    0.65
  -4  -8   3   17.42    1.22
   4  -8  -3   20.95    1.16
   4   8  -3   15.78    1.16
  -3  -8   3    1.56    0.50
   3  -8  -3    1.28    0.47
   3   8  -3    1.06    0.49
  -3   8   3    1.28    0.47
  -2  -8   3   19.53    1.15
   2  -8  -3   18.16    1.11
   2   8  -3   20.06    1.24
  -2   8   3   18.63    1.15
  -1  -8   3   12.94    0.92
   1  -8  -3   13.91    0.96
   1   8  -3   12.74    1.00
  -1   8   3   12.58    0.99
   0  -8  -3    5.09    0.68
   0  -8   3    4.42    0.60
   0   8  -3    6.59    0.76
   0   8   3    5.07    0.71
   1  -8   3    9.46    0.81
  -1  -8  -3    8.56    0.86
   1   8   3   10.86    0.92
  -1   8  -3    8.42    0.86
   2  -8   3    4.06    0.58
  -2  -8  -3    4.63    0.68
   2   8   3    3.91    0.66
  -2   8  -3    3.62    0.64
   3  -8   3   11.60    0.82
  -3  -8  -3   11.75    0.98
   3   8   3   10.54    1.00
  -3   8  -3   10.57    0.92
  -4  -8  -3    7.49    0.86
   4  -8   3    8.22    0.77
   4   8   3    8.85    0.92
   5  -8   3    2.52    0.52
   5   8   3    1.04    0.53
   6  -8   3   13.22    0.95
  -6   8  -3   13.00    1.19
  -4  -9   3    8.72    0.98
   4  -9  -3    7.11    0.86
   4   9  -3    7.64    0.98
   3  -9  -3    0.68    0.46
  -3  -9   3    0.31    0.45
   3   9  -3    0.66    0.54
  -3   9   3   -0.05    0.46
  -2  -9   3   10.20    1.00
   2  -9  -3   10.67    1.00
  -2   9   3   10.75    1.04
   2   9  -3   10.91    1.08
   1  -9  -3    0.36    0.43
  -1  -9   3    0.21    0.40
  -1   9   3   -0.23    0.39
   1   9  -3   -0.54    0.44
   0  -9   3    7.71    0.85
   0  -9  -3    7.78    0.88
   0   9  -3    8.65    0.98
   0   9   3   10.65    1.03
  -1  -9  -3    2.55    0.58
   1  -9   3    4.41    0.66
  -1   9  -3    3.78    0.70
   1   9   3    2.68    0.66
  -2  -9  -3    2.54    0.63
   2  -9   3    3.69    0.61
  -2   9  -3    2.76    0.65
   2   9   3    3.66    0.71
   3  -9   3   18.35    1.13
  -3  -9  -3   20.21    1.34
   3   9   3   19.30    1.34
  -4  -9  -3    4.90    0.82
   4  -9   3    6.53    0.74
   4   9   3    4.71    0.80
  11   0  -4    2.07    0.60
  10   0  -4    1.70    0.50
   9   0  -4   19.99    1.14
   8   0  -4    0.16    0.30
   8   0  -4   -0.05    0.29
   7   0  -4   39.08    1.45
  -7   0   4   39.00    1.58
  -6   0   4    2.63    0.42
   6   0  -4    2.57    0.38
  -5   0   4   41.29    1.28
   5   0  -4   40.00    1.16
  -5   0   4   39.97    1.50
   5   0  -4   41.47    1.32
   4   0  -4    0.94    0.15
   4   0  -4    0.92    0.20
  -4   0   4    0.84    0.19
   3   0  -4    3.57    0.25
  -3   0   4    3.88    0.30
   3   0  -4    3.84    0.31
   2   0  -4   20.30    0.69
   2   0  -4   21.68    0.66
   1   0  -4   21.47    0.66
   0   0  -4  368.42    9.40
   0   0  -4  380.08    8.97
  -1   0  -4  653.08   15.51
  -2   0  -4  129.83    3.42
   2   0   4  130.08    3.58
  -2   0  -4  129.51    3.28
  -3   0  -4   52.21    1.52
   3   0   4   52.52    1.34
  -3   0  -4   50.97    1.49
  -3   0  -4   50.19    1.49
   3   0   4   50.90    1.49
   4   0   4    0.06    0.12
  -4   0  -4    0.14    0.15
  -4   0  -4    0.07    0.11
  -4   0  -4    0.18    0.18
  -5   0  -4    0.04    0.12
  -5   0  -4    0.09    0.24
  -5   0  -4    0.05    0.17
   5   0   4   -0.18    0.14
  -6   0  -4   38.57    1.33
   6   0   4   40.28    1.26
  -6   0  -4   38.61    1.46
   7   0   4    3.36    0.40
   8   0   4    0.32    0.28
   9   0   4    1.67    0.42
  10   0   4    1.23    0.41
  11   0   4    3.04    0.58
  11  -1  -4   -0.14    0.41
  11   1  -4   -0.13    0.47
  10  -1  -4    8.05    0.87
  10   1  -4    5.76    0.75
   9  -1  -4   10.34    0.91
   9   1  -4   10.74    0.90
   8  -1  -4    5.44    0.63
   8   1  -4    5.35    0.63
  -8   1   4    6.57    0.76
  -7  -1   4   21.39    1.04
   7  -1  -4   21.07    0.94
   7  -1  -4   20.66    0.98
   7   1  -4   19.14    0.98
  -7   1   4   19.99    1.09
   6  -1  -4   15.90    0.75
   6  -1  -4   16.56    0.80
  -6  -1   4   16.14    0.76
   6   1  -4   16.53    0.81
  -6   1   4   15.56    0.89
   5  -1  -4   22.63    0.86
  -5  -1   4   21.96    0.88
   5  -1  -4   22.52    0.89
   5   1  -4   22.27    0.77
  -5   1   4   23.54    0.88
  -5   1   4   23.01    1.03
   5   1  -4   21.97    0.89
   4  -1  -4   25.85    0.93
   4  -1  -4   27.09    0.92
  -4  -1   4   27.22    0.93
  -4   1   4   27.39    1.10
   4   1  -4   28.63    0.96
   4   1  -4   29.22    0.88
  -4   1   4   26.01    0.89
   3  -1  -4  168.04    4.11
  -3  -1   4  163.73    4.10
   3  -1  -4  162.90    4.10
   3   1  -4  158.05    4.10
  -3   1   4  157.95    4.72
   3   1  -4  172.36    4.09
   2  -1  -4  227.52    5.52
   2  -1  -4  220.29    5.49
  -2  -1   4  220.14    5.49
   2   1  -4  233.77    5.52
   1  -1  -4    5.22    0.29
  -1   1   4    4.48    0.32
   1   1  -4    4.96    0.29
   0   1  -4  143.46    3.38
   0   1  -4  150.57    3.59
   0   1   4  140.87    3.86
   0   1  -4  117.97    3.41
  -1  -1  -4  264.96    6.36
   1  -1   4  261.79    7.21
  -1   1  -4  254.71    6.24
  -1   1  -4  262.86    6.29
   2  -1   4  201.96    5.48
  -2  -1  -4  200.51    4.88
  -2   1  -4  194.38    5.09
  -2   1  -4  194.98    4.74
  -2   1  -4  190.21    4.84
   2   1   4  194.68    4.77
  -3  -1  -4   17.77    0.69
   3  -1   4   17.21    0.68
   3  -1   4   18.63    0.53
  -3   1  -4   16.67    0.66
   3   1   4   16.45    0.60
  -3   1  -4   17.52    0.69
   4  -1   4    1.62    0.17
  -4  -1  -4    1.79    0.29
  -4   1  -4    1.60    0.24
   4   1   4    1.85    0.18
  -4   1  -4    1.13    0.25
   4   1   4    1.56    0.23
  -4   1  -4    1.38    0.25
   5  -1   4    1.60    0.21
  -5  -1  -4    0.91    0.28
   5   1   4    0.97    0.23
  -5   1  -4    0.97    0.24
  -5   1  -4    1.16    0.30
  -5   1  -4    1.36    0.26
  -6  -1  -4    9.80    0.69
   6  -1   4    9.32    0.51
  -6   1  -4    9.74    0.61
  -6   1  -4    9.57    0.59
   6   1   4    8.96    0.57
  -6   1  -4    9.07    0.70
  -7  -1  -4   27.16    1.24
   7  -1   4   27.48    1.00
  -7   1  -4   27.15    1.12
   7   1   4   25.32    1.07
   8  -1   4    5.80    0.54
   8   1   4    5.07    0.55
   9  -1   4   12.76    0.79
   9   1   4   11.95    0.85
  10  -1   4    8.86    0.80
  10   1   4    9.91    0.84
  11  -1   4    4.46    0.63
  11   1   4    5.28    0.70
  11  -2  -4    1.80    0.55
  11   2  -4    2.16    0.61
  10  -2  -4    9.30    0.92
  10   2  -4    9.27    0.97
   9  -2  -4   41.43    1.65
   9   2  -4   37.97    1.68
   8  -2  -4    1.53    0.40
   8   2  -4    0.68    0.38
  -8   2   4    0.47    0.38
   7  -2  -4   29.95    1.26
  -7   2   4   32.29    1.47
   7   2  -4   30.64    1.30
   6  -2  -4   24.73    1.03
   6  -2  -4   26.72    0.98
  -6  -2   4   25.75    1.04
  -6   2   4   25.82    1.23
   6   2  -4   23.77    1.05
   5  -2  -4    8.62    0.50
  -5  -2   4    8.89    0.56
   5  -2  -4    8.43    0.54
  -5   2   4    8.50    0.65
   5   2  -4    8.77    0.50
   5   2  -4    8.65    0.57
  -4  -2   4   90.48    2.46
   4  -2  -4   88.30    2.44
   4  -2  -4   89.86    2.39
   4   2  -4   90.38    2.46
  -4   2   4   88.35    2.84
   4   2  -4   88.99    2.40
  -3  -2   4   63.32    1.77
   3  -2  -4   61.64    1.71
   3  -2  -4   63.90    1.75
   3   2  -4   60.80    1.74
  -3   2   4   61.40    2.09
   3   2  -4   64.25    1.76
   2  -2  -4   69.06    1.88
   2  -2  -4   68.89    1.86
  -2  -2   4   72.39    1.90
   2   2  -4   71.01    1.91
   2   2  -4   71.47    1.88
  -2   2   4   69.58    2.19
   1  -2  -4  257.57    6.39
   1  -2  -4  262.26    6.41
  -1  -2   4  268.07    6.38
  -1   2   4  265.64    7.35
   0  -2  -4  120.02    2.97
   0  -2   4  112.92    2.90
   0  -2  -4  124.43    3.38
   0   2   4  114.49    3.35
   0   2   4  116.36    2.96
   0   2  -4  116.81    2.98
  -1  -2  -4  161.67    4.36
  -1  -2  -4  155.46    3.88
  -1   2  -4  156.59    3.77
   1   2   4  156.26    3.88
   1   2   4  151.62    4.35
  -1   2  -4  156.73    3.89
  -2  -2  -4   30.21    0.96
   2   2   4   31.12    0.95
  -3  -2  -4   65.90    1.89
   3  -2   4   68.78    1.67
  -3   2  -4   66.42    2.11
  -3   2  -4   69.09    1.86
  -3   2  -4   67.80    1.74
  -3   2  -4   63.75    1.97
   3   2   4   69.54    1.86
   4  -2   4   64.95    1.61
  -4  -2  -4   60.03    1.84
  -4   2  -4   61.55    1.81
   4   2   4   64.48    1.71
  -4   2  -4   59.05    1.88
   4   2   4   60.61    1.77
  -4   2  -4   61.27    2.01
  -5  -2  -4    6.47    0.55
   5  -2   4    6.04    0.35
   5   2   4    6.61    0.48
  -5   2  -4    6.43    0.51
  -5   2  -4    6.67    0.52
  -5   2  -4    6.19    0.50
  -6  -2  -4   45.78    1.66
   6  -2   4   46.56    1.37
  -6   2  -4   46.09    1.61
  -6   2  -4   46.94    1.70
   6   2   4   46.99    1.54
   7  -2   4   26.82    0.97
   7   2   4   27.35    1.14
  -7   2  -4   27.41    1.17
   8  -2   4    7.43    0.57
   8   2   4    8.34    0.69
   9  -2   4    4.93    0.54
   9   2   4    6.31    0.68
  10  -2   4    4.19    0.54
  10   2   4    3.65    0.60
  10  -3  -4   11.85    0.96
  10   3  -4    9.33    0.99
   9  -3  -4    3.99    0.60
   9   3  -4    2.66    0.59
   8  -3  -4    8.69    0.80
   8   3  -4    9.19    0.84
   7  -3  -4    9.34    0.73
  -7   3   4   11.13    0.89
   7   3  -4   10.07    0.78
  -6  -3   4    5.95    0.58
   6  -3  -4    5.96    0.57
   6   3  -4    5.14    0.56
  -6   3   4    6.70    0.74
   5  -3  -4   52.82    1.56
  -5  -3   4   54.23    1.71
   5  -3  -4   51.37    1.68
   5   3  -4   52.57    1.71
  -5   3   4   53.74    2.00
   5   3  -4   53.21    1.64
  -4  -3   4   88.04    2.44
   4  -3  -4   84.52    2.39
   4  -3  -4   83.50    2.28
   4   3  -4   88.51    2.43
   4   3  -4   86.78    2.40
  -4   3   4   83.73    2.81
   3  -3  -4   40.86    1.26
  -3  -3   4   41.77    1.31
   3  -3  -4   40.27    1.19
   3   3  -4   39.17    1.28
   3   3  -4   40.30    1.27
   2  -3  -4   76.10    2.10
  -2  -3   4   77.25    2.13
  -2   3   4   75.86    2.45
   2   3  -4   79.27    2.09
   2   3  -4   79.79    2.16
   1  -3  -4    6.98    0.40
  -1  -3   4    6.96    0.39
  -1   3   4    7.07    0.47
   0  -3  -4  299.65    7.28
   0  -3   4  293.31    7.21
   0   3   4  308.92    7.28
   0   3   4  300.41    8.31
   0   3  -4  288.67    7.31
  -1  -3  -4   13.94    0.52
  -1  -3  -4   14.11    0.59
   1  -3   4   13.32    0.49
   1   3   4   15.32    0.61
  -1   3  -4   13.57    0.58
   1   3   4   13.86    0.58
   2  -3   4   37.49    1.06
  -2  -3  -4   39.43    1.17
  -2  -3  -4   40.62    1.24
  -2  -3  -4   36.46    1.18
  -2   3  -4   39.40    1.18
   2   3   4   38.07    1.20
   3  -3   4  140.50    3.46
  -3  -3  -4  140.72    3.63
  -3  -3  -4  141.99    3.66
  -3   3  -4  143.10    3.57
  -3   3  -4  147.27    3.59
  -3   3  -4  133.58    4.18
   3   3   4  139.06    3.65
   3   3   4  139.84    3.66
  -4  -3  -4    6.77    0.48
  -4  -3  -4    7.17    0.50
   4  -3   4    7.63    0.35
  -4   3  -4    6.42    0.56
  -4   3  -4    6.10    0.50
   4   3   4    7.02    0.49
  -4   3  -4    6.33    0.45
   4   3   4    6.88    0.47
  -5  -3  -4   11.34    0.70
   5  -3   4   11.22    0.49
  -5   3  -4    9.81    0.64
   5   3   4    9.62    0.62
   5   3   4   10.25    0.57
  -5   3  -4   10.80    0.73
   6  -3   4   30.84    1.02
  -6  -3  -4   31.94    1.30
  -6   3  -4   29.87    1.25
  -6   3  -4   30.95    1.36
   6   3   4   31.74    1.23
   7  -3   4    2.32    0.34
  -7   3  -4    3.46    0.49
   7   3   4    2.96    0.47
   8  -3   4    8.55    0.58
   8   3   4    9.03    0.80
   9  -3   4   12.09    0.73
   9   3   4   11.45    0.92
  10  -3   4    9.10    0.75
  10   3   4    6.96    0.84
  10  -4  -4    2.41    0.57
  10   4  -4    1.48    0.57
   9  -4  -4   10.49    0.89
   9   4  -4    8.31    0.91
   8  -4  -4    0.72    0.37
   8   4  -4    0.42    0.39
   7  -4  -4   12.07    0.84
   7   4  -4   12.56    0.88
   6  -4  -4   18.34    0.96
  -6  -4   4   19.99    1.00
  -6   4   4   18.83    1.16
   6   4  -4   18.89    0.98
   6   4  -4   21.76    0.97
   5  -4  -4    0.90    0.28
  -5  -4   4    1.26    0.34
   5   4  -4    0.76    0.30
  -5   4   4    0.95    0.37
   5   4  -4    0.76    0.30
  -4  -4   4   15.44    0.78
   4  -4  -4   13.33    0.70
   4   4  -4   13.67    0.72
  -4   4   4   14.86    0.87
   4   4  -4   13.45    0.73
  -3  -4   4    9.50    0.59
   3  -4  -4    9.07    0.55
  -3   4   4    9.70    0.70
   3   4  -4    9.14    0.60
   3   4  -4   11.09    0.58
  -2  -4   4   31.52    1.11
   2  -4  -4   31.10    1.09
   2   4  -4   32.26    1.05
  -2   4   4   33.28    1.30
   2   4  -4   31.98    1.14
   1  -4  -4   44.96    1.43
  -1  -4   4   46.05    1.42
  -1   4   4   49.34    1.67
   0  -4   4   14.09    0.61
   0  -4  -4   14.42    0.66
   0   4  -4   14.16    0.68
   0   4   4   15.77    0.65
   0   4   4   14.63    0.72
  -1  -4  -4   44.95    1.28
   1  -4   4   43.33    1.32
  -1  -4  -4   43.42    1.41
   1   4   4   48.40    1.43
  -1   4  -4   46.54    1.44
   1   4   4   47.87    1.56
   2  -4   4   22.66    0.78
  -2  -4  -4   24.02    0.91
  -2  -4  -4   23.51    0.81
  -2   4  -4   21.85    0.86
   2   4   4   24.27    0.91
   2   4   4   23.31    0.94
  -3  -4  -4   26.04    0.94
   3  -4   4   25.82    0.84
  -3  -4  -4   25.83    1.00
  -3   4  -4   25.49    0.93
   3   4   4   25.85    1.00
   3   4   4   25.35    1.00
   4  -4   4   31.71    0.99
  -4  -4  -4   30.05    1.14
  -4  -4  -4   32.23    1.17
   4   4   4   30.98    1.18
   4   4   4   31.47    1.15
  -4   4  -4   32.16    1.38
   5  -4   4    2.16    0.28
  -5  -4  -4    1.79    0.39
   5   4   4    1.90    0.34
   5   4   4    1.89    0.37
  -5   4  -4    1.96    0.45
  -5   4  -4    1.77    0.39
   6  -4   4   41.21    1.31
  -6   4  -4   40.75    1.75
   6   4   4   41.25    1.55
  -6   4  -4   42.13    1.61
   7  -4   4    0.31    0.23
  -7   4  -4    0.63    0.36
  -7   4  -4    0.37    0.40
   7   4   4    0.16    0.31
   8  -4   4    5.28    0.50
   8   4   4    5.93    0.70
   9   4   4    9.95    0.93
  10   4   4    0.26    0.44
   9  -5  -4    4.19    0.69
   9   5  -4    3.84    0.71
   8  -5  -4   -0.49    0.30
   8   5  -4    0.08    0.41
   7  -5  -4    8.22    0.79
   7   5  -4    8.86    0.85
  -6  -5   4   21.59    1.15
   6  -5  -4   21.92    1.11
   6   5  -4   22.49    1.12
   6   5  -4   22.96    1.15
   5  -5  -4   15.59    0.87
  -5  -5   4   16.31    0.93
   5   5  -4   14.54    0.87
  -5   5   4   15.00    1.03
   5   5  -4   14.20    0.86
   4  -5  -4    2.11    0.38
  -4  -5   4    2.37    0.42
  -4   5   4    2.70    0.48
   4   5  -4    3.13    0.42
   4   5  -4    2.85    0.45
  -4   5   4    2.36    0.38
  -3  -5   4   45.58    1.56
   3  -5  -4   45.02    1.52
   3   5  -4   46.11    1.60
   3   5  -4   44.82    1.49
  -3   5   4   45.05    1.54
  -3   5   4   45.84    1.82
   2  -5  -4    8.41    0.58
  -2  -5   4    8.45    0.60
   2   5  -4    8.92    0.64
  -2   5   4    8.60    0.68
  -1  -5   4   13.48    0.68
   1  -5  -4   13.71    0.71
  -1   5   4   11.91    0.72
  -1   5   4   13.46    0.79
   1   5  -4   11.80    0.71
   0  -5  -4    1.78    0.33
   0  -5   4    1.59    0.29
   0   5   4    0.95    0.30
   0   5   4    2.04    0.36
   0   5  -4    1.31    0.32
  -1  -5  -4   57.54    1.77
   1  -5   4   54.11    1.66
   1   5   4   59.61    1.75
  -1   5  -4   53.27    1.76
   1   5   4   56.82    1.82
  -2  -5  -4   54.52    1.71
   2  -5   4   51.23    1.57
  -2   5  -4   52.60    1.68
   2   5   4   52.08    1.74
   2   5   4   53.90    1.68
  -3  -5  -4   17.24    0.86
   3  -5   4   17.09    0.70
   3   5   4   15.30    0.83
   3   5   4   14.08    0.79
  -3   5  -4   16.59    0.79
   4  -5   4   29.45    1.03
  -4  -5  -4   30.30    1.23
   4   5   4   30.11    1.22
   4   5   4   28.53    1.19
   5  -5   4    7.27    0.52
   5   5   4    8.41    0.74
  -5   5  -4    6.81    0.72
   5   5   4    7.71    0.67
   6  -5   4    3.64    0.42
  -6   5  -4    2.29    0.50
   6   5   4    2.32    0.47
   7  -5   4    7.64    0.58
  -7   5  -4    6.66    0.78
   7   5   4    8.72    0.85
   8   5   4    1.95    0.52
   9   5   4    0.74    0.49
   8  -6  -4    2.84    0.55
   8   6  -4    2.86    0.64
   7  -6  -4    0.98    0.43
   7   6  -4    1.06    0.48
  -6  -6   4    5.71    0.75
   6  -6  -4    6.72    0.74
   6   6  -4    4.97    0.64
   6   6  -4    5.97    0.72
   5  -6  -4    7.89    0.75
  -5  -6   4    6.44    0.72
   5   6  -4    8.56    0.78
   4  -6  -4   10.77    0.78
  -4  -6   4   12.09    0.86
  -4   6   4   11.81    0.79
   4   6  -4   10.94    0.84
  -3  -6   4   12.45    0.83
   3  -6  -4   13.53    0.80
  -3   6   4   12.83    0.81
   3   6  -4   11.05    0.82
  -3   6   4   12.64    0.93
   2  -6  -4   38.11    1.42
  -2  -6   4   38.63    1.44
  -2   6   4   37.70    1.64
  -2   6   4   38.21    1.46
   2   6  -4   37.27    1.47
   1  -6  -4   27.86    1.16
  -1  -6   4   26.52    1.11
   1   6  -4   26.46    1.18
  -1   6   4   26.68    1.28
  -1   6   4   26.17    1.18
   0  -6  -4    0.81    0.31
   0  -6   4    1.10    0.32
   0   6  -4    0.73    0.33
   0   6   4    0.99    0.35
  -1  -6  -4    3.56    0.48
   1  -6   4    2.71    0.39
   1   6   4    2.74    0.45
   1   6   4    2.73    0.41
  -1   6  -4    2.98    0.46
   2  -6   4    7.16    0.56
  -2  -6  -4    8.11    0.67
  -2   6  -4    7.80    0.63
   2   6   4    6.90    0.65
   2   6   4    8.12    0.64
   3  -6   4    3.46    0.42
  -3  -6  -4    3.34    0.51
   3   6   4    4.50    0.58
  -3   6  -4    4.98    0.55
   3   6   4    4.64    0.52
   4  -6   4   19.43    0.89
  -4  -6  -4   21.87    1.11
   4   6   4   22.27    1.08
   4   6   4   20.68    1.08
   5  -6   4    5.62    0.54
   5   6   4    5.50    0.67
   5   6   4    6.20    0.68
   6  -6   4    9.11    0.66
  -6   6  -4    8.55    0.92
   6   6   4    7.76    0.81
   7  -6   4    0.25    0.32
   7   6   4   -0.05    0.38
  -7   6  -4    1.05    0.45
   8   6   4   19.11    1.28
   7  -7  -4   12.47    1.01
   6  -7  -4   11.93    0.97
  -6  -7   4   12.10    1.12
   6   7  -4   12.54    1.05
  -5  -7   4   65.09    2.36
   5  -7  -4   63.45    2.24
   5   7  -4   63.08    2.30
   4  -7  -4   12.05    0.90
  -4  -7   4   14.76    1.01
  -4   7   4   13.26    0.89
   4   7  -4   14.53    1.05
  -3  -7   4    1.51    0.45
   3  -7  -4    1.85    0.44
  -3   7   4    1.95    0.44
   3   7  -4    2.18    0.51
  -2  -7   4    0.91    0.40
   2  -7  -4    0.71    0.37
   2   7  -4    0.84    0.39
  -2   7   4    1.14    0.39
  -1  -7   4   -0.18    0.27
   1  -7  -4    0.39    0.34
  -1   7   4    0.46    0.37
   1   7  -4    0.18    0.34
   0  -7   4   29.19    1.26
   0  -7  -4   29.73    1.32
   0   7  -4   32.30    1.40
   0   7   4   31.12    1.39
   1  -7   4    0.75    0.33
  -1  -7  -4    0.86    0.38
  -1   7  -4    0.37    0.34
   1   7   4    0.82    0.36
  -2  -7  -4   15.73    0.98
   2  -7   4   14.48    0.85
  -2   7  -4   15.11    0.95
   2   7   4   15.25    1.00
  -3  -7  -4   13.24    0.96
   3  -7   4   14.76    0.83
  -3   7  -4   14.83    0.93
   3   7   4   14.90    0.93
   3   7   4   14.71    0.98
  -4  -7  -4   28.88    1.37
   4  -7   4   27.41    1.17
   4   7   4   27.08    1.31
   4   7   4   28.07    1.37
   5  -7   4   16.92    0.92
   5   7   4   17.37    1.07
   5   7   4   20.02    1.17
   6  -7   4    0.60    0.35
  -6   7  -4    0.67    0.47
   6   7   4    1.04    0.45
  -7   7  -4   -0.49    0.40
   7   7   4    0.03    0.45
  -6  -8   4    5.60    0.86
   6  -8  -4    5.75    0.80
   6   8  -4    5.85    0.86
   5  -8  -4    1.52    0.49
  -5  -8   4    2.43    0.60
   5   8  -4    1.81    0.62
  -4  -8   4   18.13    1.21
   4  -8  -4   16.02    1.10
   4   8  -4   17.52    1.21
   3  -8  -4    2.95    0.56
  -3  -8   4    3.13    0.61
   3   8  -4    3.20    0.64
  -3   8   4    3.66    0.64
  -2  -8   4    9.69    0.90
   2  -8  -4   10.39    0.90
   2   8  -4   11.92    1.00
  -2   8   4   12.12    0.95
  -1  -8   4   25.43    1.31
   1  -8  -4   26.63    1.34
  -1   8   4   26.29    1.38
   1   8  -4   29.51    1.47
   0  -8  -4    0.85    0.44
   0  -8   4    0.69    0.36
   0   8  -4    0.49    0.44
   0   8   4    0.32    0.38
   1  -8   4    4.83    0.62
  -1  -8  -4    5.42    0.73
  -1   8  -4    6.56    0.79
   1   8   4    6.08    0.75
  -2  -8  -4   13.40    1.00
   2  -8   4   12.83    0.88
  -2   8  -4   13.96    1.02
   2   8   4   14.77    1.08
   3  -8   4    6.52    0.67
  -3  -8  -4    5.55    0.77
   3   8   4    6.90    0.84
  -3   8  -4    6.70    0.75
  -4  -8  -4   19.41    1.28
   4  -8   4   19.01    1.03
   4   8   4   19.55    1.25
   5  -8   4    0.37    0.35
  -5   8  -4    0.94    0.53
   5   8   4   -0.33    0.44
   6  -8   4    4.63    0.62
   6   8   4    5.20    0.81
  -6   8  -4    5.31    0.87
   4  -9  -4    0.18    0.42
  -4  -9   4   -0.15    0.48
   4   9  -4    0.28    0.55
  -3  -9   4    4.83    0.75
   3  -9  -4    4.32    0.73
  -3   9   4    5.08    0.77
   3   9  -4    4.44    0.77
  -2  -9   4    4.65    0.71
   2  -9  -4    6.26    0.79
   2   9  -4    3.93    0.75
  -2   9   4    5.15    0.77
  -1  -9   4    6.00    0.79
   1  -9  -4    4.93    0.76
  -1   9   4    4.75    0.77
   1   9  -4    4.70    0.76
   0  -9  -4    1.85    0.59
   0  -9   4    1.69    0.51
   0   9   4    2.30    0.63
   0   9  -4    2.74    0.65
   1  -9   4    0.80    0.42
  -1  -9  -4    0.81    0.52
   1   9   4    1.09    0.53
  -1   9  -4    1.20    0.56
  -2  -9  -4   20.92    1.33
   2  -9   4   19.88    1.16
  -2   9  -4   18.79    1.28
   2   9   4   19.69    1.29
   3  -9   4    1.36    0.45
  -3  -9  -4    0.40    0.51
   3   9   4    0.35    0.51
   4  -9   4   10.80    0.90
   4   9   4    8.91    1.03
  11   0  -5    7.36    0.93
  10   0  -5    6.96    0.82
   9   0  -5    0.43    0.38
  -8   0   5    0.78    0.37
   8   0  -5    1.09    0.39
   8   0  -5    1.10    0.38
   7   0  -5   15.97    0.89
   7   0  -5   16.54    0.89
  -7   0   5   17.60    0.99
  -6   0   5   81.85    2.67
   6   0  -5   77.87    2.35
  -5   0   5   54.79    1.89
   5   0  -5   52.24    1.49
  -5   0   5   54.11    1.61
   5   0  -5   53.63    1.64
   4   0  -5  230.21    5.82
  -4   0   5  238.70    5.80
   4   0  -5  232.12    5.74
   3   0  -5   40.79    1.17
   3   0  -5   40.63    1.22
   3   0  -5   41.16    1.24
   2   0  -5  786.34   18.59
   2   0  -5  772.00   18.53
   2   0  -5  781.73   18.65
   1   0  -5  273.77    6.63
   0   0  -5   21.18    0.65
   0   0  -5   21.11    0.68
  -1   0  -5    7.05    0.31
   2   0   5  217.78    5.85
  -2   0  -5  208.19    5.51
   3   0   5   26.30    0.75
  -3   0  -5   25.65    0.90
  -3   0  -5   25.86    0.91
  -4   0  -5   23.87    0.91
  -4   0  -5   23.66    0.89
   4   0   5   23.61    0.75
  -5   0  -5   50.96    1.67
   5   0   5   51.60    1.47
  -5   0  -5   51.36    1.63
   6   0   5   20.63    0.79
  -6   0  -5   18.82    0.87
  -6   0  -5   20.54    0.99
  -7   0  -5    4.09    0.58
   7   0   5    4.84    0.46
   8   0   5   62.41    1.96
   9   0   5    1.26    0.39
  10   0   5    7.27    0.73
  11   0   5    1.56    0.47
  11  -1  -5    5.99    0.85
  11   1  -5    8.45    0.97
  10  -1  -5    4.39    0.68
  10   1  -5    4.95    0.73
   9  -1  -5    8.27    0.86
   9   1  -5    8.42    0.85
   8  -1  -5   30.42    1.33
  -8   1   5   31.16    1.49
   8   1  -5   31.56    1.37
  -7  -1   5    3.05    0.50
   7  -1  -5    3.40    0.47
   7  -1  -5    2.42    0.41
   7   1  -5    2.56    0.44
  -7   1   5    2.37    0.47
   6  -1  -5   10.73    0.63
  -6  -1   5    9.34    0.61
   6  -1  -5    9.29    0.65
   6   1  -5   10.13    0.67
  -6   1   5   11.18    0.75
   5  -1  -5    5.82    0.46
  -5  -1   5    6.09    0.46
   5  -1  -5    6.37    0.50
   5   1  -5    7.35    0.41
  -5   1   5    7.32    0.46
  -5   1   5    7.96    0.60
   5   1  -5    7.52    0.52
   4  -1  -5   20.77    0.80
   4  -1  -5   20.44    0.78
  -4  -1   5   20.97    0.79
   4   1  -5   20.06    0.73
   4   1  -5   20.11    0.80
  -4   1   5   21.73    0.94
   3  -1  -5   52.52    1.54
  -3  -1   5   54.28    1.55
   3  -1  -5   53.85    1.55
   3   1  -5   56.81    1.53
  -3   1   5   54.93    1.80
   3   1  -5   54.19    1.54
   2  -1  -5   42.94    1.21
  -2  -1   5   41.57    1.19
   2  -1  -5   43.67    1.21
   2   1  -5   41.66    1.20
  -2   1   5   37.94    1.37
   1  -1  -5  311.24    7.77
   1   1  -5  317.25    7.76
   1   1  -5  333.48    8.08
   0   1  -5   14.32    0.52
   0   1  -5   12.51    0.45
  -1  -1  -5  394.31    9.27
   1   1   5  371.33   10.40
   1   1   5  378.80    9.14
  -1   1  -5  377.27    9.15
  -1   1  -5  392.33    9.70
  -2  -1  -5  221.40    5.56
   2  -1   5  229.37    6.25
  -2   1  -5  220.72    5.81
  -2   1  -5  220.04    5.53
  -2   1  -5  227.64    5.43
   2   1   5  224.90    5.44
  -3  -1  -5   17.57    0.71
   3  -1   5   19.39    0.71
  -3   1  -5   17.43    0.54
  -3   1  -5   17.29    0.69
   3   1   5   18.20    0.63
  -3   1  -5   17.60    0.72
   4  -1   5   48.13    1.29
  -4   1  -5   49.18    1.57
   4   1   5   51.37    1.43
  -4   1  -5   47.42    1.55
  -4   1  -5   50.28    1.53
   5  -1   5   71.69    1.84
  -5  -1  -5   68.02    2.10
   5   1   5   69.12    1.94
  -5   1  -5   67.32    2.10
  -5   1  -5   67.12    2.08
  -5   1  -5   70.54    2.16
   6  -1   5    3.49    0.33
  -6  -1  -5    3.89    0.51
   6   1   5    3.50    0.39
  -6   1  -5    3.27    0.47
  -6   1  -5    3.82    0.46
  -7  -1  -5   36.14    1.49
   7  -1   5   35.25    1.19
   7   1   5   34.85    1.28
  -7   1  -5   35.15    1.46
  -7   1  -5   35.74    1.37
   8  -1   5   11.66    0.68
   8   1   5   11.24    0.76
   9  -1   5    2.54    0.41
   9   1   5    1.82    0.43
  10  -1   5    1.47    0.41
  10   1   5    1.00    0.40
  11  -1   5    0.26    0.42
  11   1   5    0.27    0.41
  10  -2  -5    0.96    0.48
  10   2  -5    0.84    0.50
   9  -2  -5    2.29    0.52
   9   2  -5    2.41    0.54
   8  -2  -5   -0.06    0.30
   8   2  -5   -0.27    0.28
   7  -2  -5    0.80    0.34
   7   2  -5    0.43    0.32
  -7   2   5    0.80    0.37
  -6  -2   5   28.67    1.14
   6  -2  -5   31.23    1.11
   6  -2  -5   29.77    1.17
  -6   2   5   29.92    1.36
   6   2  -5   28.35    1.18
   5  -2  -5   10.73    0.63
  -5  -2   5   11.34    0.63
   5  -2  -5   10.64    0.58
  -5   2   5   10.62    0.74
   5   2  -5   11.11    0.58
   5   2  -5   12.27    0.66
   4  -2  -5  257.15    6.48
  -4  -2   5  257.42    6.49
   4  -2  -5  261.55    6.46
   4   2  -5  269.69    6.47
   4   2  -5  259.27    6.48
  -4   2   5  254.88    7.47
  -3  -2   5    5.16    0.38
   3  -2  -5    5.11    0.38
   3  -2  -5    5.07    0.36
   3   2  -5    4.92    0.37
   3   2  -5    5.15    0.37
   2  -2  -5   70.86    1.87
   2  -2  -5   67.97    1.86
  -2  -2   5   69.76    1.88
   2   2  -5   68.74    1.85
   2   2  -5   69.50    1.90
  -2   2   5   67.11    2.17
  -1  -2   5   11.78    0.47
   1  -2  -5   11.92    0.48
  -1   2   5   11.56    0.56
   0  -2  -5   58.55    1.57
   0  -2   5   58.83    1.51
   0   2   5   57.92    1.57
   0   2   5   56.78    1.75
   0   2  -5   57.30    1.59
  -1  -2  -5   29.93    0.88
   1   2   5   27.97    0.87
   1   2   5   27.10    0.90
  -1   2  -5   28.63    0.77
  -1   2  -5   27.04    0.87
  -2  -2  -5    8.91    0.45
  -2   2  -5    8.56    0.41
  -2   2  -5    8.47    0.46
  -2   2  -5    8.74    0.39
   2   2   5    8.61    0.42
  -3  -2  -5   49.08    1.44
  -3   2  -5   46.87    1.38
  -3   2  -5   44.30    1.48
   3   2   5   47.60    1.38
  -4  -2  -5   24.24    0.98
   4  -2   5   27.52    0.74
  -4   2  -5   23.43    0.97
   4   2   5   26.51    0.87
  -4   2  -5   24.83    1.02
  -4   2  -5   26.25    0.95
   4   2   5   24.53    0.90
  -5  -2  -5   26.30    1.08
   5  -2   5   26.66    0.80
   5   2   5   26.05    0.98
  -5   2  -5   24.51    1.01
  -5   2  -5   26.13    1.08
  -5   2  -5   25.01    1.04
  -6  -2  -5   19.52    1.00
   6  -2   5   20.27    0.72
  -6   2  -5   20.62    0.97
   6   2   5   20.07    0.89
  -6   2  -5   20.37    1.00
  -6   2  -5   21.03    0.98
  -7  -2  -5   38.96    1.59
   7  -2   5   39.41    1.25
  -7   2  -5   40.24    1.52
   7   2   5   37.64    1.41
   8  -2   5   -0.23    0.21
   8   2   5   -0.43    0.26
   9  -2   5    0.20    0.29
   9   2   5    0.29    0.34
  10  -2   5    0.58    0.34
  10   2   5    0.98    0.44
  10  -3  -5    1.37    0.51
  10   3  -5    3.04    0.66
   9  -3  -5    1.42    0.46
   9   3  -5    1.06    0.48
   8  -3  -5   22.69    1.18
   8   3  -5   23.19    1.23
   7  -3  -5    3.43    0.51
   7   3  -5    2.61    0.48
  -7   3   5    3.50    0.60
  -6  -3   5   21.23    1.00
   6  -3  -5   21.15    1.00
  -6   3   5   22.09    1.19
   6   3  -5   22.16    0.93
   6   3  -5   19.93    1.01
  -5  -3   5    1.94    0.35
   5  -3  -5    2.24    0.30
   5  -3  -5    1.32    0.31
   5   3  -5    2.56    0.37
  -5   3   5    2.30    0.46
   5   3  -5    2.10    0.37
   4  -3  -5    0.68    0.24
   4  -3  -5    1.02    0.22
  -4  -3   5    0.38    0.22
  -4   3   5    1.10    0.32
   4   3  -5    0.85    0.24
   4   3  -5    0.90    0.25
   3  -3  -5   11.50    0.52
  -3  -3   5   10.46    0.57
   3  -3  -5   10.73    0.56
   3   3  -5   10.95    0.56
   3   3  -5   10.35    0.57
  -3   3   5    9.94    0.65
  -2  -3   5    8.70    0.47
   2  -3  -5    8.04    0.46
  -2   3   5    8.06    0.56
   2   3  -5    7.97    0.49
   2   3  -5    7.82    0.42
  -1  -3   5   41.37    1.23
   1  -3  -5   40.83    1.25
  -1   3   5   42.53    1.44
   0  -3  -5   60.87    1.58
   0  -3  -5   57.00    1.64
   0  -3   5   55.82    1.57
   0   3   5   57.68    1.84
   0   3   5   58.31    1.64
   0   3  -5   59.66    1.68
  -1  -3  -5   39.77    1.13
   1  -3   5   37.28    1.07
  -1  -3  -5   37.42    1.17
  -1   3  -5   38.44    1.19
   1   3   5   38.31    1.25
   1   3   5   38.09    1.18
  -2  -3  -5   23.62    0.78
  -2  -3  -5   21.71    0.78
   2  -3   5   20.78    0.66
  -2  -3  -5   21.85    0.80
  -2   3  -5   20.93    0.77
   2   3   5   22.43    0.82
  -3  -3  -5   21.17    0.82
  -3  -3  -5   21.54    0.82
   3  -3   5   20.61    0.63
  -3   3  -5   20.83    0.74
   3   3   5   21.77    0.84
  -3   3  -5   21.64    0.93
  -3   3  -5   21.09    0.76
  -4  -3  -5    2.39    0.36
   4  -3   5    2.71    0.23
  -4   3  -5    2.64    0.37
   4   3   5    2.64    0.35
  -4   3  -5    2.80    0.34
  -4   3  -5    2.92    0.40
   4   3   5    3.59    0.37
   5  -3   5   10.75    0.47
  -5  -3  -5   10.90    0.70
  -5   3  -5   10.18    0.73
   5   3   5   11.39    0.60
   5   3   5   11.77    0.67
  -5   3  -5    9.79    0.65
  -5   3  -5    9.88    0.67
   6  -3   5    1.03    0.22
  -6  -3  -5    0.57    0.34
  -6   3  -5    1.06    0.33
   6   3   5    1.06    0.31
  -6   3  -5    1.47    0.39
   7  -3   5   14.28    0.64
  -7  -3  -5   15.01    0.98
  -7   3  -5   12.26    0.86
   7   3   5   15.86    0.90
   8  -3   5    4.10    0.43
   8   3   5    2.72    0.51
   9  -3   5   10.14    0.73
   9   3   5    8.92    0.88
  10   3   5    0.29    0.42
  10  -4  -5   13.30    1.04
  10   4  -5   10.53    1.08
   9  -4  -5    8.05    0.85
   9   4  -5    7.05    0.83
   8  -4  -5    4.03    0.60
   8   4  -5    3.35    0.58
  -7  -4   5   36.04    1.58
   7  -4  -5   36.58    1.48
   7   4  -5   34.04    1.48
   6  -4  -5   26.47    1.18
  -6  -4   5   25.62    1.20
  -6   4   5   27.54    1.42
   6   4  -5   25.57    1.18
   6   4  -5   28.78    1.18
   5  -4  -5   38.39    1.42
  -5  -4   5   40.26    1.45
   5   4  -5   40.02    1.42
   5   4  -5   37.30    1.40
  -5   4   5   38.30    1.68
  -4  -4   5   15.35    0.80
   4  -4  -5   15.20    0.76
   4   4  -5   15.95    0.77
   4   4  -5   14.81    0.78
  -4   4   5   15.15    0.92
   3  -4  -5    0.78    0.25
  -3  -4   5    0.98    0.28
   3   4  -5    0.38    0.22
  -3   4   5    0.51    0.29
   3   4  -5    1.16    0.30
   2  -4  -5   49.96    1.55
  -2  -4   5   50.71    1.56
  -2   4   5   50.73    1.81
   2   4  -5   49.94    1.48
   2   4  -5   49.63    1.59
   1  -4  -5   65.13    1.93
  -1  -4   5   67.30    1.92
   1  -4  -5   71.90    1.85
  -1   4   5   66.36    2.21
   1   4  -5   65.92    1.98
   0  -4  -5   36.04    1.05
   0  -4  -5   34.96    1.18
   0  -4   5   35.71    1.13
   0   4   5   37.41    1.33
   0   4  -5   36.65    1.24
   1  -4   5  154.35    3.98
  -1  -4  -5  161.60    4.00
  -1  -4  -5  156.07    4.10
   1   4   5  160.44    4.10
   1   4   5  163.75    4.61
  -1   4  -5  156.81    4.13
  -2  -4  -5   25.71    0.89
  -2  -4  -5   27.24    0.99
   2  -4   5   25.66    0.84
  -2   4  -5   25.27    0.95
   2   4   5   26.11    0.98
  -3  -4  -5  102.05    2.83
  -3  -4  -5  102.33    2.86
   3  -4   5  103.94    2.68
   3   4   5  105.02    2.90
   3   4   5  105.77    2.91
  -3   4  -5  107.79    2.82
   4  -4   5   15.87    0.59
  -4  -4  -5   14.21    0.74
  -4  -4  -5   15.31    0.78
   4   4   5   14.91    0.78
   4   4   5   14.80    0.75
  -4   4  -5   13.94    0.84
  -5  -4  -5   22.03    1.01
   5  -4   5   23.32    0.81
   5   4   5   22.24    0.96
  -5   4  -5   22.87    1.11
   5   4   5   22.48    1.04
  -6  -4  -5    7.60    0.72
   6  -4   5    6.67    0.45
   6   4   5    5.85    0.62
  -6   4  -5    5.85    0.66
   7  -4   5    2.93    0.36
   7   4   5    2.97    0.52
  -7   4  -5    2.55    0.51
  -8   4  -5   11.28    0.94
   8   4   5   10.95    0.89
   9   4   5   12.69    0.99
  10   4   5    6.16    0.80
   9  -5  -5    0.21    0.40
   9   5  -5    0.92    0.50
   8  -5  -5    7.34    0.79
   8   5  -5    6.42    0.79
  -7  -5   5    4.42    0.67
   7  -5  -5    5.34    0.67
   7   5  -5    5.15    0.69
   6  -5  -5   33.28    1.45
  -6  -5   5   38.02    1.52
   6   5  -5   36.08    1.46
   6   5  -5   33.89    1.46
  -5  -5   5   32.55    1.35
   5  -5  -5   30.32    1.29
   5   5  -5   31.42    1.30
   5   5  -5   30.03    1.27
  -5   5   5   30.73    1.52
  -4  -5   5    2.40    0.42
   4  -5  -5    2.61    0.43
   4   5  -5    3.22    0.47
  -4   5   5    2.71    0.50
   4   5  -5    2.42    0.40
   3  -5  -5   36.19    1.33
  -3  -5   5   36.90    1.36
   3   5  -5   36.58    1.38
  -3   5   5   36.37    1.57
   2  -5  -5   12.58    0.72
  -2  -5   5   11.51    0.69
  -2   5   5   12.90    0.81
   2   5  -5   11.45    0.73
  -1  -5   5   65.63    1.99
   1  -5  -5   69.35    2.05
   1   5  -5   67.57    2.09
  -1   5   5   66.78    2.30
   0  -5   5   51.13    1.58
   0  -5  -5   51.91    1.65
   0   5   5   50.43    1.82
   0   5  -5   49.98    1.67
   1  -5   5    2.12    0.30
  -1  -5  -5    0.94    0.30
   1   5   5    0.87    0.30
  -1   5  -5    0.87    0.29
   1   5   5    1.47    0.29
   2  -5   5   28.46    1.00
  -2  -5  -5   30.32    1.16
   2   5   5   29.18    1.18
  -2   5  -5   28.07    1.12
   2   5   5   30.49    1.14
  -3  -5  -5    1.25    0.36
   3  -5   5    0.97    0.24
   3   5   5    1.48    0.34
  -3   5  -5    1.29    0.31
   3   5   5    1.50    0.36
   4  -5   5   40.21    1.26
  -4  -5  -5   42.36    1.49
   4   5   5   38.37    1.44
   4   5   5   38.28    1.47
   5  -5   5   13.32    0.64
  -5  -5  -5   13.11    0.82
  -5   5  -5   11.65    0.86
   5   5   5   12.19    0.82
   5   5   5   13.24    0.81
   6  -5   5    5.97    0.49
  -6   5  -5    6.76    0.76
   6   5   5    5.40    0.65
   7   5   5   12.58    0.93
  -7   5  -5   13.05    1.01
  -8   5  -5    0.16    0.40
   8   5   5    0.69    0.44
   9   5   5   14.67    1.14
   8  -6  -5    2.89    0.62
   8   6  -5    2.16    0.62
   7  -6  -5    7.89    0.83
  -7  -6   5    8.47    0.92
  -6  -6   5    0.47    0.40
   6  -6  -5    0.48    0.38
   6   6  -5    0.93    0.43
   5  -6  -5   18.95    1.05
  -5  -6   5   19.32    1.12
   5   6  -5   17.98    1.07
   4  -6  -5    7.47    0.70
  -4  -6   5    7.55    0.74
   4   6  -5    9.24    0.82
  -4   6   5    7.88    0.70
  -3  -6   5    6.05    0.64
   3  -6  -5    6.49    0.63
   3   6  -5    5.25    0.61
  -3   6   5    6.15    0.75
  -3   6   5    7.25    0.69
  -2  -6   5    7.59    0.68
   2  -6  -5    8.34    0.66
   2   6  -5    6.87    0.67
  -2   6   5    6.87    0.69
  -2   6   5    5.18    0.65
  -1  -6   5   11.07    0.73
   1  -6  -5   11.30    0.75
   1   6  -5   11.39    0.79
  -1   6   5   11.58    0.79
  -1   6   5   11.55    0.84
   0  -6  -5    1.57    0.36
   0  -6   5    1.67    0.34
   0   6   5    0.64    0.33
   0   6  -5    1.52    0.39
  -1  -6  -5   44.38    1.59
   1  -6   5   42.46    1.47
   1   6   5   44.15    1.54
   1   6   5   43.82    1.63
  -1   6  -5   47.67    1.65
  -2  -6  -5   12.20    0.80
   2  -6   5   11.06    0.66
   2   6   5   11.57    0.74
  -2   6  -5   12.70    0.78
   2   6   5   11.59    0.81
   3  -6   5   24.59    0.97
  -3  -6  -5   25.26    1.15
  -3   6  -5   23.15    1.08
   3   6   5   23.07    1.10
   3   6   5   24.74    1.14
   4  -6   5    7.24    0.54
  -4  -6  -5    8.84    0.77
   4   6   5    7.15    0.70
   4   6   5    6.57    0.67
   5  -6   5    8.09    0.58
   5   6   5    7.86    0.75
  -5   6  -5    8.35    0.87
   5   6   5    7.96    0.78
   6  -6   5    6.84    0.59
   6   6   5    8.54    0.84
  -6   6  -5    8.06    0.91
  -7   6  -5    0.41    0.44
   7   6   5    0.03    0.37
   8   6   5    3.56    0.68
  -8   6  -5    3.67    0.70
   7  -7  -5    3.62    0.65
   6  -7  -5    3.67    0.63
  -6  -7   5    5.21    0.76
   6   7  -5    5.33    0.78
  -5  -7   5    2.48    0.57
   5  -7  -5    2.99    0.55
   5   7  -5    3.70    0.64
   4  -7  -5    5.44    0.69
  -4  -7   5    6.63    0.74
  -4   7   5    5.72    0.65
   4   7  -5    5.04    0.69
  -3  -7   5    5.43    0.67
   3  -7  -5    6.38    0.71
  -3   7   5    7.66    0.76
   3   7  -5    7.57    0.79
  -2  -7   5    3.24    0.54
   2  -7  -5    3.47    0.53
   2   7  -5    4.64    0.63
  -2   7   5    3.21    0.56
  -1  -7   5    3.01    0.50
   1  -7  -5    4.61    0.60
  -1   7   5    4.91    0.65
   1   7  -5    3.44    0.59
   0  -7   5   26.15    1.18
   0  -7  -5   24.05    1.21
   0   7   5   28.72    1.33
   0   7  -5   28.28    1.33
  -1  -7  -5    0.40    0.35
   1  -7   5    1.01    0.34
   1   7   5    1.26    0.42
  -1   7  -5    0.93    0.40
  -2  -7  -5    4.90    0.65
   2  -7   5    4.76    0.53
  -2   7  -5    5.18    0.62
   2   7   5    5.79    0.69
   2   7   5    4.83    0.58
  -3  -7  -5    2.38    0.52
   3  -7   5    2.06    0.40
   3   7   5    1.86    0.46
  -3   7  -5    1.81    0.46
   3   7   5    2.11    0.46
  -4  -7  -5    2.30    0.54
   4  -7   5    2.48    0.42
   4   7   5    2.26    0.51
   4   7   5    2.65    0.52
   5  -7   5    3.54    0.47
   5   7   5    3.22    0.58
   5   7   5    3.74    0.61
  -5   7  -5    4.04    0.69
   6  -7   5    4.86    0.57
   6   7   5    4.74    0.72
  -6   7  -5    5.13    0.82
   7   7   5    0.66    0.48
  -7   7  -5    1.00    0.55
   6  -8  -5    0.69    0.47
  -6  -8   5    0.54    0.55
   6   8  -5   -0.35    0.48
  -5  -8   5    4.91    0.79
   5  -8  -5    4.87    0.71
   5   8  -5    4.82    0.76
   4  -8  -5    9.04    0.89
  -4  -8   5    8.63    0.95
   4   8  -5    9.46    0.96
  -3  -8   5    3.10    0.63
   3  -8  -5    2.83    0.58
  -3   8   5    4.05    0.65
   3   8  -5    4.67    0.74
   2  -8  -5    3.39    0.61
  -2  -8   5    2.73    0.56
  -2   8   5    3.57    0.60
   2   8  -5    2.38    0.60
   1  -8  -5   -0.19    0.34
  -1  -8   5    0.37    0.39
   1   8  -5    0.49    0.42
  -1   8   5    0.18    0.39
   0  -8   5    0.93    0.38
   0  -8  -5    1.13    0.46
   0   8   5    1.08    0.43
   0   8  -5    0.59    0.45
   1  -8   5   12.18    0.88
  -1  -8  -5   13.72    1.02
   1   8   5   11.52    0.97
  -1   8  -5   10.79    0.94
   2  -8   5    2.39    0.46
  -2  -8  -5    1.53    0.50
  -2   8  -5    2.70    0.55
   2   8   5    2.47    0.56
  -3  -8  -5   13.07    1.06
   3  -8   5   10.74    0.82
  -3   8  -5   14.76    1.00
   3   8   5   12.22    1.02
   4  -8   5    3.23    0.50
   4   8   5    3.28    0.63
   5  -8   5    2.91    0.51
   5   8   5    3.41    0.65
   5   8   5    4.66    0.75
  -5   8  -5    3.36    0.66
   6   8   5    4.54    0.75
  -6   8  -5    4.08    0.80
  -4  -9   5    0.23    0.48
   4  -9  -5    0.16    0.43
  -3  -9   5   13.22    1.13
   3  -9  -5   13.67    1.09
  -3   9   5   14.40    1.14
   3   9  -5   14.76    1.17
   2  -9  -5    8.14    0.89
  -2  -9   5    8.85    0.96
  -2   9   5   10.63    1.04
   2   9  -5   10.74    1.05
  -1  -9   5    5.02    0.73
   1  -9  -5    6.07    0.81
   1   9  -5    4.86    0.78
  -1   9   5    6.34    0.84
   0  -9  -5   13.30    1.11
   0  -9   5   13.69    1.02
   0   9  -5   14.93    1.20
   0   9   5   15.70    1.20
  -1  -9  -5   -0.09    0.41
   1  -9   5    0.16    0.36
  -1   9  -5    0.17    0.47
   1   9   5   -0.27    0.44
   2  -9   5    5.20    0.66
  -2  -9  -5    3.64    0.71
  -2   9  -5    5.84    0.80
   2   9   5    6.71    0.87
  -3  -9  -5    1.21    0.55
   3  -9   5    0.80    0.39
   3   9   5    1.24    0.55
   4  -9   5    1.67    0.49
   4   9   5    2.03    0.75
  11   0  -6    0.17    0.49
  10   0  -6    2.33    0.58
   9   0  -6   11.01    0.91
   8   0  -6    3.10    0.54
  -8   0   6    3.26    0.57
   8   0  -6    3.95    0.55
   7   0  -6   35.20    1.37
  -7   0   6   34.31    1.51
   7   0  -6   34.13    1.37
  -6   0   6    0.37    0.29
   6   0  -6    0.81    0.28
   6   0  -6    0.87    0.29
  -6   0   6    0.82    0.26
  -5   0   6    1.57    0.28
   5   0  -6    1.93    0.31
   5   0  -6    1.53    0.23
   5   0  -6    1.82    0.31
   4   0  -6    3.38    0.30
  -4   0   6    3.83    0.36
   4   0  -6    3.57    0.38
   4   0  -6    3.56    0.36
   3   0  -6   29.23    0.95
   3   0  -6   28.72    0.91
   3   0  -6   29.04    0.97
   2   0  -6    0.62    0.16
   2   0  -6    0.77    0.16
   2   0  -6    0.70    0.18
   1   0  -6   55.99    1.52
   1   0  -6   54.48    1.50
   0   0  -6   19.19    0.64
   0   0  -6   15.79    0.59
   0   0  -6   18.31    0.61
  -1   0  -6   96.93    2.58
  -1   0  -6   92.30    2.45
   2   0   6   67.38    1.75
   2   0   6   73.75    2.01
  -2   0  -6   68.61    1.99
  -2   0  -6   69.84    1.91
   3   0   6   70.72    1.75
  -3   0  -6   67.80    1.93
  -3   0  -6   66.53    1.99
  -4   0  -6    2.96    0.36
  -4   0  -6    4.49    0.40
   4   0   6    3.88    0.28
  -5   0  -6    1.59    0.30
   5   0   6    1.71    0.24
  -5   0  -6    1.32    0.32
  -6   0  -6   12.95    0.73
  -6   0  -6   11.94    0.79
   6   0   6   12.14    0.60
   7   0   6    1.70    0.33
  -7   0  -6    1.22    0.42
   8   0   6   22.59    0.99
   9   0   6    0.90    0.37
  10   0   6    1.90    0.45
  11   0   6    0.18    0.39
  11  -1  -6    1.81    0.56
  11   1  -6    1.43    0.58
  10  -1  -6    2.98    0.64
  10   1  -6    3.35    0.65
   9  -1  -6   12.36    0.97
   9   1  -6   11.48    0.97
   9   1  -6   11.34    0.95
   8  -1  -6   22.13    1.13
   8   1  -6   20.53    1.14
  -8   1   6   20.34    1.22
   7  -1  -6   11.36    0.76
   7  -1  -6   11.74    0.73
  -7  -1   6   11.38    0.83
   7   1  -6   10.87    0.77
  -7   1   6   10.62    0.84
   6  -1  -6   50.65    1.68
   6  -1  -6   49.90    1.63
  -6  -1   6   51.62    1.64
  -6   1   6   49.67    1.91
   6   1  -6   49.07    1.67
  -5  -1   6   52.46    1.63
   5  -1  -6   52.47    1.63
   5  -1  -6   50.97    1.65
  -5   1   6   53.43    1.92
  -5   1   6   53.05    1.60
   5   1  -6   53.48    1.67
   5   1  -6   53.88    1.56
   4  -1  -6   97.95    2.62
  -4  -1   6   98.04    2.61
   4  -1  -6   95.77    2.61
   4   1  -6   94.00    2.61
  -4   1   6   96.02    3.02
   4   1  -6   95.41    2.56
  -3  -1   6  127.54    3.29
   3  -1  -6  124.43    3.29
   3  -1  -6  127.52    3.31
   3   1  -6  129.35    3.28
   3   1  -6  128.46    3.28
   2  -1  -6   22.18    0.75
  -2  -1   6   20.91    0.72
   2  -1  -6   19.83    0.72
   2   1  -6   21.89    0.74
   2   1  -6   21.30    0.73
   1  -1  -6   21.38    0.70
   1   1  -6   19.74    0.66
   1   1  -6   19.10    0.67
   0   1  -6   25.79    0.82
   0   1  -6   26.67    0.85
  -1  -1  -6  352.30    8.26
  -1   1  -6  344.50    8.23
  -1   1  -6  327.13    8.13
  -1   1  -6  341.89    8.18
  -1   1  -6  335.02    8.63
   1   1   6  330.72    8.12
  -2  -1  -6   90.80    2.47
   2  -1   6   94.99    2.74
  -2   1  -6   92.28    2.59
  -2   1  -6   93.11    2.45
   2   1   6   95.39    2.38
  -3  -1  -6   28.99    0.99
  -3   1  -6   27.97    0.96
   3   1   6   28.69    0.88
  -3   1  -6   27.65    1.01
  -3   1  -6   28.29    0.82
   4  -1   6   55.20    1.38
  -4  -1  -6   51.05    1.63
  -4   1  -6   52.62    1.62
  -4   1  -6   52.84    1.69
   4   1   6   52.15    1.50
   5  -1   6    0.46    0.15
  -5  -1  -6    0.40    0.25
  -5   1  -6   -0.04    0.22
  -5   1  -6    0.47    0.23
   5   1   6    0.66    0.20
  -6  -1  -6   78.39    2.44
   6  -1   6   76.78    2.09
  -6   1  -6   78.09    2.42
  -6   1  -6   77.74    2.42
   6   1   6   78.06    2.22
   7  -1   6    4.52    0.42
  -7  -1  -6    5.04    0.64
   7   1   6    4.65    0.49
  -7   1  -6    4.56    0.62
  -7   1  -6    4.84    0.57
   8  -1   6    7.00    0.56
   8   1   6    7.43    0.63
   9  -1   6   12.69    0.79
   9   1   6   14.69    0.89
  10  -1   6   -0.08    0.31
  10   1   6    0.35    0.39
  10  -2  -6    7.42    0.86
  10   2  -6    7.80    0.92
   9  -2  -6   -0.27    0.35
   9   2  -6    0.48    0.41
   8  -2  -6    0.92    0.40
   8   2  -6    0.79    0.39
   7  -2  -6   14.59    0.90
  -7   2   6   19.21    1.12
   7   2  -6   17.80    0.99
   6  -2  -6    1.08    0.31
  -6  -2   6    1.63    0.33
   6  -2  -6    0.90    0.28
  -6   2   6    1.81    0.45
   6   2  -6    1.73    0.37
  -5  -2   6   67.87    2.02
   5  -2  -6   65.42    1.96
   5  -2  -6   62.17    1.98
   5   2  -6   68.03    2.02
  -5   2   6   67.51    2.33
   5   2  -6   67.19    1.93
   4  -2  -6   10.77    0.57
   4  -2  -6   11.82    0.61
  -4  -2   6   10.46    0.59
  -4   2   6   10.62    0.68
   4   2  -6   11.32    0.61
   4   2  -6   10.79    0.57
   3  -2  -6   90.26    2.46
   3  -2  -6   91.47    2.45
  -3  -2   6   91.47    2.47
   3   2  -6   93.91    2.40
   3   2  -6   89.50    2.46
   3   2  -6   88.55    2.44
   2  -2  -6   65.77    1.83
  -2  -2   6   67.58    1.83
   2  -2  -6   66.11    1.84
   2   2  -6   68.47    1.81
   2   2  -6   65.75    1.80
  -2   2   6   63.37    2.10
   2   2  -6   66.60    1.86
   1  -2  -6   16.64    0.63
   1  -2  -6   16.55    0.63
  -1  -2   6   17.04    0.61
   1   2  -6   17.34    0.63
  -1   2   6   16.74    0.71
   0  -2   6  155.75    3.80
   0  -2  -6  157.58    3.87
   0   2   6  153.58    4.39
   0   2  -6  151.03    3.90
   0   2  -6  156.09    4.09
   1  -2   6   43.00    1.13
  -1  -2  -6   44.99    1.28
  -1   2  -6   43.66    1.16
  -1   2  -6   45.10    1.27
  -1   2  -6   41.22    1.21
   1   2   6   43.90    1.26
   1   2   6   43.23    1.33
  -1   2  -6   44.38    1.37
  -2  -2  -6   45.11    1.34
  -2   2  -6   45.80    1.30
   2   2   6   43.89    1.30
  -2   2  -6   44.48    1.27
  -3  -2  -6  178.05    4.63
   3   2   6  180.94    4.55
  -3   2  -6  176.92    4.85
  -3   2  -6  183.98    4.59
  -3   2  -6  183.99    4.46
  -4  -2  -6   24.56    0.95
  -4   2  -6   22.59    0.89
  -4   2  -6   23.30    0.97
   4   2   6   23.21    0.87
  -5  -2  -6   39.78    1.45
   5  -2   6   40.80    1.13
  -5   2  -6   40.63    1.42
  -5   2  -6   42.57    1.49
   5   2   6   41.97    1.35
  -6  -2  -6   11.02    0.78
   6  -2   6   11.31    0.49
  -6   2  -6    9.98    0.72
   6   2   6   11.99    0.68
  -6   2  -6   11.66    0.75
   7  -2   6    3.32    0.36
  -7  -2  -6    3.45    0.58
   7   2   6    4.20    0.50
  -7   2  -6    3.39    0.51
   8  -2   6   10.03    0.61
   8   2   6   10.75    0.78
   9  -2   6    1.05    0.33
   9   2   6    0.72    0.37
  10   2   6   10.94    0.91
  10  -3  -6    0.86    0.46
  10   3  -6    1.08    0.53
   9  -3  -6   12.09    0.96
   9   3  -6   11.55    0.98
   8  -3  -6   18.46    1.08
   8   3  -6   18.79    1.15
   7  -3  -6    7.33    0.71
  -7  -3   6    7.55    0.72
   7   3  -6    6.83    0.70
  -7   3   6    6.25    0.83
  -6  -3   6   61.05    1.97
   6  -3  -6   61.01    1.97
  -6   3   6   57.53    2.29
   6   3  -6   59.54    1.99
   6   3  -6   59.90    1.87
  -5  -3   6   10.83    0.68
   5  -3  -6   11.32    0.69
   5  -3  -6   10.73    0.59
   5   3  -6   10.10    0.64
   5   3  -6   10.51    0.68
  -5   3   6   11.89    0.82
   4  -3  -6   21.80    0.93
   4  -3  -6   21.99    0.85
  -4  -3   6   22.42    0.94
   4   3  -6   23.35    0.92
  -4   3   6   23.60    1.10
   4   3  -6   24.56    0.95
   3  -3  -6  142.06    3.66
  -3  -3   6  141.45    3.69
   3  -3  -6  139.08    3.62
  -3   3   6  135.82    4.23
   3   3  -6  136.51    3.68
   3   3  -6  144.82    3.65
   2  -3  -6    2.73    0.30
   2  -3  -6    2.83    0.32
  -2  -3   6    2.96    0.33
  -2   3   6    2.93    0.39
   2   3  -6    3.19    0.30
   2   3  -6    2.26    0.31
  -1  -3   6   60.75    1.66
   1  -3  -6   57.33    1.68
  -1   3   6   57.71    1.91
   0  -3  -6   27.56    0.95
   0  -3  -6   31.11    0.93
   0  -3   6   28.01    0.89
   0   3   6   27.97    1.04
   0   3  -6   30.07    1.00
  -1  -3  -6   11.94    0.54
   1  -3   6   10.94    0.44
  -1  -3  -6   11.76    0.51
   1   3   6   10.53    0.52
  -1   3  -6   10.98    0.40
  -1   3  -6   10.12    0.52
   1   3   6   10.83    0.52
  -2  -3  -6   31.35    1.01
   2  -3   6   29.54    0.84
  -2  -3  -6   30.02    1.00
   2   3   6   29.15    1.02
  -2   3  -6   29.69    0.99
  -2   3  -6   30.82    0.93
  -3  -3  -6   50.54    1.50
   3  -3   6   50.35    1.29
  -3  -3  -6   48.67    1.53
  -3   3  -6   49.98    1.46
  -3   3  -6   51.10    1.67
   3   3   6   48.55    1.52
  -3   3  -6   48.57    1.42
  -4  -3  -6   41.24    1.44
   4  -3   6   43.24    1.16
  -4   3  -6   44.16    1.55
  -4   3  -6   45.20    1.39
   4   3   6   44.86    1.39
   4   3   6   41.56    1.41
   5  -3   6    2.96    0.25
  -5  -3  -6    3.67    0.48
  -5   3  -6    2.90    0.44
   5   3   6    3.63    0.40
  -5   3  -6    3.47    0.44
   5   3   6    3.54    0.42
   6  -3   6   27.19    0.85
  -6  -3  -6   25.56    1.18
  -6   3  -6   26.78    1.19
   6   3   6   24.87    1.10
   7  -3   6   47.85    1.42
  -7  -3  -6   47.72    1.85
  -7   3  -6   46.88    1.81
   7   3   6   47.95    1.72
  -8   3  -6    6.04    0.71
   8   3   6    6.34    0.69
   9   3   6    3.13    0.56
  10   3   6    1.90    0.51
  10  -4  -6    0.17    0.42
  10   4  -6   -0.30    0.44
   9  -4  -6   12.47    1.01
   9   4  -6   13.25    1.07
   8  -4  -6    4.23    0.62
   8   4  -6    3.92    0.65
   7  -4  -6    8.88    0.82
  -7  -4   6   10.91    0.91
   7   4  -6    9.35    0.84
   6  -4  -6    3.76    0.52
  -6  -4   6    4.18    0.55
  -6   4   6    4.52    0.67
   6   4  -6    4.91    0.55
   6   4  -6    3.91    0.55
   5  -4  -6   26.85    1.12
  -5  -4   6   25.57    1.14
  -5   4   6   28.07    1.35
   5   4  -6   25.31    1.11
   5   4  -6   25.65    1.10
   4  -4  -6   15.52    0.81
  -4  -4   6   16.19    0.83
  -4   4   6   17.57    0.99
   4   4  -6   17.71    0.81
   4   4  -6   16.15    0.82
  -3  -4   6   28.85    1.13
   3  -4  -6   30.59    1.13
   3   4  -6   31.10    1.17
   3   4  -6   31.85    1.09
  -3   4   6   31.28    1.34
  -2  -4   6   14.34    0.70
   2  -4  -6   15.90    0.73
  -2   4   6   15.15    0.83
   2   4  -6   15.21    0.76
   1  -4  -6   14.04    0.55
  -1  -4   6   12.92    0.62
   1  -4  -6   13.19    0.66
   1   4  -6   12.04    0.65
  -1   4   6   13.22    0.73
   0  -4  -6   63.62    1.71
   0  -4  -6   61.63    1.83
   0  -4   6   59.02    1.73
   0   4  -6   61.53    1.85
   0   4   6   62.34    2.03
   1  -4   6   72.35    1.98
  -1  -4  -6   73.79    2.11
  -1  -4  -6   74.54    2.01
  -1   4  -6   72.83    2.13
   1   4   6   69.49    2.09
   1   4   6   77.58    2.32
   2  -4   6   11.22    0.49
  -2  -4  -6   11.20    0.64
  -2  -4  -6   11.53    0.56
  -2   4  -6   11.35    0.61
   2   4   6   11.61    0.62
  -3  -4  -6   18.80    0.81
   3  -4   6   18.88    0.66
  -3  -4  -6   21.48    0.88
   3   4   6   19.22    0.86
  -3   4  -6   19.51    0.79
   4  -4   6    7.61    0.38
  -4  -4  -6    7.30    0.56
   4   4   6    7.51    0.59
  -4   4  -6    7.40    0.65
   4   4   6    6.30    0.54
  -5  -4  -6   40.59    1.49
   5  -4   6   41.63    1.20
   5   4   6   38.69    1.47
  -5   4  -6   40.30    1.59
   5   4   6   41.08    1.41
  -6  -4  -6    2.72    0.50
   6   4   6    2.63    0.46
  -6   4  -6    2.43    0.49
  -7   4  -6    7.78    0.79
   7   4   6    6.45    0.68
   8   4   6    3.58    0.60
  -8   4  -6    4.01    0.65
   9   4   6    1.11    0.46
  10   4   6    5.75    0.78
   9  -5  -6   14.81    1.11
   9   5  -6   16.33    1.22
   8  -5  -6    0.27    0.38
   8   5  -6    0.90    0.47
  -7  -5   6    6.16    0.74
   7  -5  -6    5.84    0.70
   7   5  -6    6.05    0.72
  -6  -5   6    0.68    0.39
   6  -5  -6    0.21    0.33
   6   5  -6    0.88    0.40
   6   5  -6    0.15    0.33
   5  -5  -6   27.39    1.26
  -5  -5   6   28.81    1.28
   5   5  -6   28.33    1.24
   5   5  -6   29.13    1.27
  -5   5   6   31.45    1.70
   4  -5  -6    8.55    0.66
  -4  -5   6    8.17    0.68
  -4   5   6    7.86    0.82
   4   5  -6    6.97    0.67
  -3  -5   6   25.42    1.09
   3  -5  -6   25.73    1.08
  -3   5   6   25.16    1.25
   3   5  -6   25.68    1.13
   2  -5  -6    0.87    0.30
  -2  -5   6    0.63    0.27
   2   5  -6    0.79    0.29
  -2   5   6    0.75    0.33
  -1  -5   6   52.97    1.68
   1  -5  -6   54.41    1.72
  -1   5   6   52.56    1.92
   1   5  -6   53.12    1.76
   0  -5  -6    3.19    0.42
   0  -5   6    2.94    0.37
   0   5  -6    3.06    0.43
   0   5   6    2.90    0.42
  -1  -5  -6   58.77    1.80
   1  -5   6   55.34    1.66
   1   5   6   53.40    1.75
  -1   5  -6   56.04    1.80
   2  -5   6    7.45    0.47
  -2  -5  -6    6.13    0.56
  -2   5  -6    7.21    0.58
   2   5   6    7.01    0.59
   2   5   6    8.04    0.59
  -3  -5  -6    3.90    0.48
   3  -5   6    3.52    0.35
   3   5   6    3.21    0.44
  -3   5  -6    3.59    0.44
   3   5   6    2.96    0.44
  -4  -5  -6   14.95    0.88
   4  -5   6   14.69    0.64
   4   5   6   13.80    0.82
   4   5   6   14.91    0.87
  -4   5  -6   14.29    0.95
   5  -5   6   11.40    0.59
  -5  -5  -6   12.09    0.78
   5   5   6   11.41    0.82
  -5   5  -6   12.14    0.92
   5   5   6   12.43    0.78
  -6  -5  -6   10.20    0.82
   6   5   6    9.80    0.83
  -6   5  -6    9.95    0.87
   7   5   6    1.91    0.51
  -7   5  -6    3.03    0.61
  -8   5  -6    0.54    0.44
   8   5   6    0.60    0.42
   9   5   6   11.97    1.09
   8  -6  -6    1.10    0.50
  -7  -6   6   11.47    1.04
   7  -6  -6   10.42    0.97
   6  -6  -6    1.24    0.46
  -6  -6   6    2.65    0.58
   6   6  -6    2.43    0.55
   5  -6  -6   31.17    1.40
  -5  -6   6   31.53    1.46
   5   6  -6   33.83    1.46
  -4  -6   6   15.86    0.97
   4  -6  -6   14.15    0.90
   4   6  -6   15.09    0.96
  -4   6   6   15.01    0.90
  -3  -6   6    2.74    0.48
   3  -6  -6    2.39    0.46
  -3   6   6    2.93    0.48
  -3   6   6    2.16    0.50
   3   6  -6    2.66    0.48
  -2  -6   6    6.89    0.65
   2  -6  -6    6.70    0.67
   2   6  -6    7.29    0.70
  -2   6   6    8.71    0.76
  -2   6   6    8.59    0.70
   1  -6  -6    7.77    0.67
  -1  -6   6    8.31    0.66
  -1   6   6    7.45    0.75
   1   6  -6    7.70    0.70
  -1   6   6    7.17    0.68
   0  -6  -6   28.52    1.21
   0  -6   6   28.08    1.12
   0   6   6   28.94    1.30
   0   6  -6   26.77    1.22
   0   6   6   26.97    1.22
  -1  -6  -6   10.85    0.75
   1  -6   6   10.94    0.66
   1   6   6   11.72    0.73
  -1   6  -6   11.89    0.81
   1   6   6   10.61    0.77
   2  -6   6    5.60    0.51
  -2  -6  -6    6.04    0.63
   2   6   6    5.21    0.59
  -2   6  -6    6.57    0.64
   2   6   6    5.50    0.57
  -3  -6  -6    5.02    0.60
   3  -6   6    4.05    0.43
   3   6   6    4.49    0.57
   3   6   6    4.77    0.57
  -3   6  -6    4.17    0.54
   4  -6   6    4.42    0.44
   4   6   6    4.34    0.57
   4   6   6    5.57    0.63
   5  -6   6   15.38    0.74
  -5   6  -6   12.78    1.02
   5   6   6   13.17    0.94
   5   6   6   13.68    0.93
   6   6   6    0.52    0.40
  -6   6  -6    0.46    0.44
  -7   6  -6    0.66    0.46
   7   6   6    0.05    0.40
   8   6   6    3.02    0.63
  -8   6  -6    1.24    0.58
   7  -7  -6   10.41    1.01
  -7  -7   6   12.98    1.16
  -6  -7   6    0.73    0.49
   6  -7  -6    2.15    0.51
   6   7  -6    0.43    0.45
   5  -7  -6    7.55    0.80
  -5  -7   6    8.23    0.88
   5   7  -6    6.71    0.82
  -4  -7   6    0.87    0.42
   4  -7  -6    0.75    0.40
  -4   7   6    0.01    0.34
   4   7  -6    0.74    0.45
  -3  -7   6   19.07    1.10
   3  -7  -6   19.27    1.11
   3   7  -6   17.50    1.13
  -3   7   6   20.06    1.12
   2  -7  -6    8.02    0.78
  -2  -7   6    9.31    0.80
   2   7  -6    9.53    0.87
  -2   7   6    8.40    0.81
   1  -7  -6   81.95    2.59
  -1  -7   6   76.32    2.50
  -1   7   6   78.76    2.63
   1   7  -6   83.65    2.66
  -1   7   6   79.49    2.89
   0  -7   6    0.20    0.31
   0  -7  -6    0.26    0.32
   0   7   6    0.52    0.35
   0   7  -6    0.38    0.37
   1  -7   6   18.20    0.93
  -1  -7  -6   19.07    1.07
   1   7   6   17.66    1.07
  -1   7  -6   18.48    1.06
   2  -7   6   12.31    0.77
  -2  -7  -6   12.70    0.93
   2   7   6   10.84    0.82
  -2   7  -6   12.91    0.89
   2   7   6   11.16    0.90
  -3  -7  -6    9.57    0.87
   3  -7   6    7.40    0.63
   3   7   6    8.93    0.77
  -3   7  -6    8.88    0.76
   3   7   6    8.31    0.83
   4  -7   6    1.68    0.35
   4   7   6    2.88    0.56
   4   7   6    1.12    0.43
   5  -7   6    9.24    0.68
  -5   7  -6   11.70    1.11
   5   7   6   11.59    0.94
   5   7   6   12.58    0.99
   6   7   6    1.64    0.50
  -6   7  -6    1.12    0.57
  -7   7  -6   17.24    1.34
   7   7   6   17.98    1.25
  -6  -8   6   -0.04    0.46
   6  -8  -6    0.75    0.46
   6   8  -6    1.70    0.64
   5  -8  -6   11.86    1.01
  -5  -8   6   10.10    1.03
   5   8  -6   10.01    1.05
  -4  -8   6   16.92    1.19
   4  -8  -6   15.81    1.12
   4   8  -6   18.17    1.26
  -3  -8   6    1.46    0.51
   3  -8  -6    2.44    0.57
   3   8  -6    1.83    0.56
  -3   8   6    2.56    0.58
  -2  -8   6    8.91    0.87
   2  -8  -6    8.61    0.86
   2   8  -6    8.38    0.89
  -2   8   6    8.09    0.85
  -1  -8   6    0.21    0.36
   1  -8  -6   -0.01    0.37
   1   8  -6    0.90    0.46
  -1   8   6    0.25    0.37
   0  -8  -6    2.42    0.55
   0  -8   6    1.82    0.48
   0   8  -6    1.64    0.52
   0   8   6    2.06    0.51
   1  -8   6    6.95    0.71
  -1  -8  -6    6.43    0.78
  -1   8  -6    6.81    0.81
   1   8   6    6.73    0.81
   2  -8   6    5.20    0.63
  -2  -8  -6    5.97    0.76
   2   8   6    6.23    0.78
  -2   8  -6    4.80    0.69
   3  -8   6    5.10    0.59
  -3  -8  -6    6.15    0.80
   3   8   6    6.49    0.81
   4  -8   6   10.13    0.77
  -4   8  -6    8.78    1.01
   4   8   6    9.28    0.97
   5  -8   6    7.71    0.72
   5   8   6    6.49    0.84
  -5   8  -6    5.38    0.89
   5   8   6    8.04    0.91
   6   8   6    0.79    0.52
   4  -9  -6    0.07    0.41
  -4  -9   6   -0.12    0.46
  -3  -9   6    1.03    0.53
   3  -9  -6    0.90    0.46
   3   9  -6    1.82    0.60
  -3   9   6    1.24    0.55
   2  -9  -6    0.85    0.47
  -2  -9   6   -0.10    0.44
   2   9  -6    0.27    0.48
  -2   9   6    0.25    0.44
  -1  -9   6   14.12    1.06
   1  -9  -6   12.35    1.06
  -1   9   6   14.32    1.16
   1   9  -6   15.19    1.20
   0  -9   6   -0.08    0.35
   0  -9  -6    0.04    0.45
   0   9   6    0.23    0.46
   0   9  -6    0.03    0.46
  -1  -9  -6   19.77    1.28
   1  -9   6   19.10    1.16
   1   9   6   20.82    1.33
  -1   9  -6   21.84    1.33
   2  -9   6    0.22    0.38
  -2  -9  -6    0.73    0.51
  -2   9  -6   -0.57    0.45
   2   9   6   -0.53    0.43
  -3  -9  -6    5.84    0.88
   3  -9   6    6.41    0.70
   3   9   6    6.66    0.92
   4  -9   6    4.13    0.61
  11   0  -7   -0.22    0.48
  10   0  -7    9.75    0.99
   9   0  -7   22.18    1.20
   9   0  -7   19.92    1.21
   8   0  -7   76.77    2.47
  -8   0   7   77.87    2.78
   8   0  -7   72.26    2.48
   7   0  -7   78.93    2.46
  -7   0   7   75.96    2.74
   7   0  -7   79.37    2.45
  -6   0   7   22.23    1.14
   6   0  -7   23.07    1.02
  -6   0   7   24.58    0.98
   6   0  -7   21.98    1.00
   5   0  -7    7.32    0.54
   5   0  -7    6.69    0.52
   5   0  -7    5.53    0.41
  -5   0   7    6.74    0.50
   4   0  -7    0.46    0.22
   4   0  -7    0.75    0.19
   4   0  -7    0.35    0.21
  -4   0   7    0.76    0.22
   3   0  -7    1.54    0.24
   3   0  -7    1.96    0.28
   3   0  -7    2.03    0.24
   2   0  -7   22.88    0.75
   2   0  -7   21.54    0.76
   1   0  -7   19.39    0.69
   1   0  -7   20.90    0.71
   0   0  -7   76.19    2.03
   0   0  -7   76.82    2.03
   0   0  -7   77.80    2.12
  -1   0  -7    0.75    0.19
  -1   0  -7    0.89    0.16
  -1   0  -7    0.58    0.15
  -1   0  -7    0.70    0.17
  -2   0  -7  593.24   15.16
   2   0   7  607.53   14.23
  -2   0  -7  599.10   14.51
  -3   0  -7    0.65    0.21
   3   0   7    0.40    0.12
  -3   0  -7    0.62    0.20
   4   0   7   24.23    0.75
  -4   0  -7   23.29    0.95
  -4   0  -7   23.48    0.95
  -5   0  -7    3.47    0.40
  -5   0  -7    3.41    0.45
   5   0   7    3.53    0.31
  -6   0  -7    2.06    0.39
  -6   0  -7    1.67    0.41
   6   0   7    1.90    0.28
  -7   0  -7   14.76    0.97
   7   0   7   16.90    0.76
  -8   0  -7   -0.03    0.40
   8   0   7    0.33    0.27
   9   0   7    2.42    0.43
  10   0   7    0.55    0.36
  10  -1  -7   -0.06    0.41
  10   1  -7    0.40    0.45
   9  -1  -7    5.67    0.75
   9   1  -7    6.74    0.78
   9   1  -7    4.05    0.65
  -8  -1   7   14.86    1.01
   8  -1  -7   15.09    0.91
   8  -1  -7   13.32    0.93
   8   1  -7   14.31    0.95
   8   1  -7   13.63    0.97
   7  -1  -7    7.22    0.66
   7  -1  -7    5.88    0.62
  -7  -1   7    7.45    0.77
  -7   1   7    7.03    0.78
   7   1  -7    7.97    0.69
  -6  -1   7    9.23    0.63
   6  -1  -7    8.28    0.64
   6  -1  -7    8.99    0.62
  -6   1   7    8.54    0.73
   6   1  -7    8.02    0.65
  -5  -1   7    5.87    0.51
   5  -1  -7    4.73    0.46
   5  -1  -7    5.16    0.49
   5   1  -7    4.25    0.40
  -5   1   7    5.49    0.45
   5   1  -7    4.27    0.46
  -5   1   7    4.53    0.55
  -4  -1   7   90.99    2.52
   4  -1  -7   89.60    2.52
   4  -1  -7   90.54    2.51
   4   1  -7   92.23    2.52
  -4   1   7   93.20    2.93
   4   1  -7   91.80    2.48
  -3  -1   7   12.60    0.56
   3  -1  -7   11.93    0.57
   3  -1  -7   11.83    0.57
   3   1  -7   11.09    0.54
   3   1  -7   11.04    0.54
   2  -1  -7  119.13    3.09
   2  -1  -7  118.88    3.05
   2   1  -7  119.51    3.07
   2   1  -7  116.38    3.02
   2   1  -7  116.27    3.08
   2   1  -7  120.46    3.08
   1  -1  -7  103.32    2.72
   1  -1  -7  104.13    2.69
   1   1  -7  107.12    2.78
   1   1  -7  103.58    2.70
   0  -1  -7   40.79    1.24
   0   1  -7   43.25    1.28
   0   1  -7   43.44    1.21
   0   1  -7   42.46    1.24
  -1  -1  -7   92.55    2.42
  -1   1  -7   89.38    2.36
   1   1   7   91.25    2.32
  -1   1  -7   90.29    2.38
  -1   1  -7   89.87    2.52
  -2  -1  -7   95.61    2.56
  -2   1  -7   96.58    2.46
   2   1   7   94.12    2.43
  -2   1  -7   94.53    2.52
  -3  -1  -7   30.37    1.13
  -3   1  -7   35.09    1.20
   3   1   7   36.00    1.03
  -3   1  -7   35.72    1.14
   4  -1   7   28.23    0.79
  -4  -1  -7   27.86    1.06
  -4   1  -7   28.49    1.04
  -4   1  -7   28.16    1.08
   4   1   7   27.16    0.91
  -5  -1  -7   15.36    0.81
   5  -1   7   16.71    0.57
   5   1   7   15.37    0.67
  -5   1  -7   15.52    0.80
  -5   1  -7   15.37    0.80
   6  -1   7   24.78    0.84
  -6  -1  -7   22.74    1.10
   6   1   7   24.36    0.94
  -6   1  -7   24.21    1.13
  -6   1  -7   24.61    1.09
  -7  -1  -7    4.89    0.64
   7  -1   7    5.97    0.46
  -7   1  -7    5.72    0.69
   7   1   7    5.16    0.51
  -7   1  -7    5.97    0.65
   8  -1   7   10.62    0.64
  -8  -1  -7    8.17    0.86
   8   1   7    9.77    0.71
   9  -1   7   15.75    0.83
   9   1   7   17.08    0.95
  10  -1   7    0.09    0.31
  10   1   7   -0.10    0.31
  10  -2  -7   16.51    1.17
  10   2  -7   16.08    1.23
   9  -2  -7   11.31    0.95
   9   2  -7   10.70    1.01
   8  -2  -7   23.77    1.22
   8   2  -7   25.12    1.28
   7  -2  -7   48.41    1.70
   7  -2  -7   46.27    1.73
  -7  -2   7   49.41    1.81
  -7   2   7   47.93    2.01
   7   2  -7   48.37    1.77
   6  -2  -7    2.32    0.41
   6  -2  -7    2.52    0.40
  -6  -2   7    2.56    0.42
   6   2  -7    2.75    0.38
  -6   2   7    2.19    0.46
   6   2  -7    1.97    0.41
   5  -2  -7   49.67    1.59
  -5  -2   7   50.28    1.63
   5  -2  -7   47.13    1.61
   5   2  -7   50.46    1.57
  -5   2   7   49.18    1.89
   5   2  -7   49.90    1.62
   4  -2  -7   19.25    0.84
  -4  -2   7   19.85    0.84
   4  -2  -7   20.42    0.82
  -4   2   7   20.50    0.98
   4   2  -7   19.91    0.83
   4   2  -7   20.10    0.82
   3  -2  -7   60.16    1.69
   3  -2  -7   58.30    1.69
  -3  -2   7   57.75    1.69
   3   2  -7   57.49    1.69
   3   2  -7   56.76    1.66
  -3   2   7   52.13    1.93
   2  -2  -7  135.35    3.55
   2  -2  -7  137.81    3.58
  -2  -2   7  142.01    3.56
   2   2  -7  146.45    3.63
  -2   2   7  131.72    4.08
   2   2  -7  138.34    3.51
   2   2  -7  138.53    3.60
   1  -2  -7   39.70    1.21
   1  -2  -7   40.08    1.19
  -1  -2   7   37.67    1.14
   1   2  -7   41.06    1.21
  -1   2   7   38.64    1.35
   0  -2   7   79.95    2.09
   0  -2  -7   81.53    2.16
   0   2   7   79.87    2.42
   0   2  -7   84.38    2.30
   0   2  -7   80.65    2.20
   0   2  -7   82.12    2.12
  -1  -2  -7   27.92    0.91
  -1   2  -7   27.22    0.80
   1   2   7   26.57    0.88
  -1   2  -7   27.93    0.86
  -1   2  -7   27.72    0.98
  -1   2  -7   26.94    0.89
   1   2   7   26.67    0.90
  -2  -2  -7    3.09    0.33
  -2   2  -7    3.28    0.29
   2   2   7    3.60    0.31
  -2   2  -7    3.12    0.29
  -3  -2  -7   62.16    1.84
  -3   2  -7   61.95    1.93
  -3   2  -7   61.10    1.78
   3   2   7   61.83    1.75
  -3   2  -7   62.76    1.68
  -4  -2  -7    9.09    0.60
   4   2   7    9.87    0.53
  -4   2  -7   10.07    0.57
  -4   2  -7    8.50    0.60
   5  -2   7   13.08    0.44
  -5  -2  -7   11.57    0.74
  -5   2  -7   12.10    0.74
   5   2   7   11.68    0.63
  -5   2  -7   10.90    0.68
   6  -2   7    1.12    0.20
  -6  -2  -7    1.31    0.39
   6   2   7    1.16    0.30
  -6   2  -7    1.43    0.37
  -6   2  -7    1.61    0.37
  -7  -2  -7   20.20    1.13
   7  -2   7   20.31    0.77
   7   2   7   19.42    0.96
  -7   2  -7   19.90    1.06
  -7   2  -7   19.54    1.08
   8  -2   7    9.77    0.61
  -8  -2  -7   10.83    0.99
   8   2   7   10.88    0.79
  -8   2  -7   10.29    0.85
   9   2   7   -0.09    0.33
  10   2   7    0.99    0.43
  10  -3  -7    3.84    0.69
  10   3  -7    5.37    0.83
   9  -3  -7    4.44    0.67
   9   3  -7    4.05    0.71
   8  -3  -7    7.56    0.81
   8   3  -7    9.48    0.89
  -7  -3   7    3.10    0.52
   7  -3  -7    4.26    0.57
   7   3  -7    2.80    0.52
   6  -3  -7   15.02    0.89
  -6  -3   7   15.95    0.88
  -6   3   7   18.20    1.09
   6   3  -7   14.33    0.87
   6   3  -7   15.32    0.82
   5  -3  -7    7.83    0.61
   5  -3  -7    8.25    0.54
  -5  -3   7    8.68    0.64
   5   3  -7    7.37    0.58
   5   3  -7    8.16    0.62
  -5   3   7    7.90    0.71
   4  -3  -7   29.93    1.06
  -4  -3   7   29.49    1.14
   4  -3  -7   29.14    1.11
   4   3  -7   31.36    1.13
   4   3  -7   30.32    1.12
  -4   3   7   29.70    1.31
   3  -3  -7    7.98    0.51
   3  -3  -7    9.43    0.57
  -3  -3   7    9.72    0.58
  -3   3   7    9.67    0.67
   3   3  -7   10.00    0.59
   3   3  -7   10.38    0.55
   2  -3  -7    3.84    0.39
   2  -3  -7    3.44    0.36
  -2  -3   7    4.75    0.39
  -2   3   7    4.08    0.45
   2   3  -7    3.71    0.33
   2   3  -7    3.63    0.39
  -1  -3   7   48.15    1.43
   1  -3  -7   49.43    1.47
  -1   3   7   49.12    1.67
   0  -3  -7    9.68    0.48
   0  -3  -7    9.35    0.50
   0  -3   7    8.76    0.43
   0   3   7    8.93    0.51
   0   3  -7    9.19    0.52
  -1  -3  -7   71.90    2.00
  -1  -3  -7   74.74    2.03
   1  -3   7   71.53    1.89
  -1   3  -7   69.13    2.17
   1   3   7   72.59    2.03
   1   3   7   74.32    2.19
  -1   3  -7   74.28    2.04
  -1   3  -7   71.67    1.91
  -2  -3  -7   38.38    1.20
   2  -3   7   35.97    1.00
  -2  -3  -7   38.24    1.19
  -2   3  -7   37.76    1.12
   2   3   7   35.70    1.19
  -2   3  -7   36.63    1.17
  -2   3  -7   35.28    1.30
  -3  -3  -7   22.72    0.85
  -3  -3  -7   20.75    0.87
  -3   3  -7   22.96    0.81
  -3   3  -7   21.46    0.78
  -3   3  -7   21.02    0.95
   3   3   7   21.11    0.86
  -4  -3  -7   39.33    1.36
   4   3   7   41.15    1.34
  -4   3  -7   39.55    1.30
  -4   3  -7   36.97    1.43
  -5  -3  -7    2.39    0.42
  -5   3  -7    2.22    0.40
   5   3   7    1.94    0.36
  -5   3  -7    1.83    0.35
  -6  -3  -7    1.30    0.43
   6   3   7    2.08    0.38
  -6   3  -7    2.62    0.45
  -6   3  -7    2.06    0.42
  -7  -3  -7    8.10    0.80
   7   3   7    7.54    0.68
  -7   3  -7    7.79    0.79
  -8   3  -7    0.87    0.40
   8   3   7   -0.04    0.32
   9   3   7    5.99    0.73
  10   3   7    0.01    0.40
  10  -4  -7    2.41    0.61
  10   4  -7    2.85    0.68
   9  -4  -7    8.18    0.89
   9   4  -7    7.38    0.86
   8  -4  -7   17.66    1.10
   8   4  -7   14.71    1.06
   7  -4  -7    1.54    0.43
  -7  -4   7    1.99    0.47
   7   4  -7    1.51    0.44
   6  -4  -7   12.51    0.85
  -6  -4   7   12.91    0.86
   6   4  -7   13.16    0.86
   6   4  -7   15.22    0.87
   5  -4  -7   24.01    1.10
  -5  -4   7   24.75    1.13
   5   4  -7   24.83    1.09
  -5   4   7   25.99    1.31
   5   4  -7   23.69    1.09
   4  -4  -7   19.26    0.93
  -4  -4   7   20.81    0.97
   4   4  -7   19.89    0.94
   4   4  -7   21.97    0.93
  -4   4   7   20.74    1.11
  -3  -4   7   37.43    1.32
   3  -4  -7   37.69    1.32
  -3   4   7   37.27    1.52
   3   4  -7   37.02    1.34
   3   4  -7   36.81    1.25
  -2  -4   7   21.23    0.88
   2  -4  -7   20.81    0.88
   2   4  -7   20.16    0.92
  -2   4   7   21.55    1.02
   1  -4  -7   46.64    1.34
  -1  -4   7   43.84    1.40
   1  -4  -7   45.20    1.45
   1   4  -7   43.66    1.47
  -1   4   7   43.77    1.61
   0  -4  -7   45.04    1.28
   0  -4  -7   41.02    1.36
   0  -4   7   41.13    1.28
   0   4   7   40.76    1.48
   0   4  -7   40.60    1.39
  -1  -4  -7  121.22    3.19
   1  -4   7  112.74    3.02
  -1  -4  -7  117.44    3.09
   1   4   7  121.89    3.51
  -1   4  -7  118.92    3.20
   1   4   7  115.50    3.17
   2  -4   7   33.43    1.03
  -2  -4  -7   34.53    1.15
  -2  -4  -7   36.01    1.21
   2   4   7   34.40    1.22
  -2   4  -7   34.23    1.19
  -3  -4  -7    4.16    0.45
  -3  -4  -7    3.59    0.41
   3  -4   7    3.76    0.29
  -3   4  -7    3.63    0.38
  -3   4  -7    3.55    0.46
   3   4   7    3.57    0.42
  -4  -4  -7    4.63    0.50
   4  -4   7    4.20    0.29
  -4   4  -7    3.78    0.52
   4   4   7    3.24    0.43
   4   4   7    3.83    0.45
  -5  -4  -7   30.73    1.26
   5   4   7   30.55    1.19
  -5   4  -7   30.88    1.36
   5   4   7   30.90    1.25
  -6  -4  -7    5.51    0.64
   6   4   7    5.61    0.62
  -6   4  -7    6.06    0.69
  -7  -4  -7   37.49    1.63
   7   4   7   38.87    1.58
  -7   4  -7   39.34    1.67
  -8   4  -7    5.42    0.75
   8   4   7    5.57    0.69
   9   4   7    7.69    0.85
   9  -5  -7    7.07    0.87
   9   5  -7    7.36    0.91
   8  -5  -7    5.72    0.74
   8   5  -7    6.07    0.78
   7  -5  -7    1.41    0.43
  -7  -5   7    1.23    0.49
   7   5  -7    1.51    0.48
  -6  -5   7   17.24    1.04
   6  -5  -7   16.26    1.00
   6   5  -7   15.97    1.00
   6   5  -7   16.46    0.99
   5  -5  -7    1.13    0.39
  -5  -5   7    1.16    0.40
   5   5  -7    1.39    0.41
  -4  -5   7   33.85    1.36
   4  -5  -7   31.10    1.32
  -4   5   7   36.83    1.63
   4   5  -7   34.95    1.40
   3  -5  -7   11.53    0.76
  -3  -5   7   12.37    0.74
  -3   5   7   11.65    0.86
   3   5  -7   10.71    0.76
  -2  -5   7   49.20    1.62
   2  -5  -7   48.11    1.63
   2   5  -7   47.54    1.66
  -2   5   7   48.61    1.86
   1  -5  -7    4.27    0.48
  -1  -5   7    2.93    0.39
  -1   5   7    3.16    0.46
   1   5  -7    2.69    0.42
   0  -5   7   21.01    0.87
   0  -5  -7   21.21    0.95
   0   5   7   22.96    1.03
   0   5  -7   20.68    0.98
   1  -5   7   31.23    1.11
  -1  -5  -7   30.72    1.22
   1   5   7   36.09    1.33
  -1   5  -7   32.60    1.26
   1   5   7   33.39    1.24
  -2  -5  -7   36.16    1.34
   2  -5   7   37.32    1.19
  -2   5  -7   37.79    1.36
   2   5   7   37.97    1.37
   3  -5   7   39.04    1.22
  -3  -5  -7   40.45    1.44
   3   5   7   39.33    1.45
   3   5   7   38.71    1.47
  -3   5  -7   40.77    1.40
  -4  -5  -7   21.39    0.97
   4  -5   7   22.06    0.80
   4   5   7   21.83    1.04
  -4   5  -7   20.48    1.13
   4   5   7   20.80    1.03
  -5  -5  -7    4.79    0.58
   5   5   7    4.59    0.54
   5   5   7    5.12    0.62
  -5   5  -7    4.60    0.65
  -6  -5  -7   15.23    1.00
  -6   5  -7   16.13    1.08
   6   5   7   16.81    1.03
   7   5   7    0.19    0.37
  -7   5  -7    0.28    0.40
  -8   5  -7    0.56    0.50
   8   5   7    1.33    0.49
   9   5   7    0.51    0.45
   8  -6  -7    0.51    0.45
  -7  -6   7    0.94    0.54
   7  -6  -7    1.34    0.49
   6  -6  -7    3.27    0.58
  -6  -6   7    3.65    0.63
   6   6  -7    3.08    0.59
   5  -6  -7    3.76    0.61
  -5  -6   7    4.09    0.65
   5   6  -7    3.75    0.61
  -4  -6   7   21.66    1.13
   4  -6  -7   20.89    1.10
  -4   6   7   20.96    1.08
   4   6  -7   21.80    1.16
  -3  -6   7    5.40    0.62
   3  -6  -7    5.85    0.65
  -3   6   7    5.42    0.72
   3   6  -7    4.60    0.59
  -2  -6   7   17.65    0.95
   2  -6  -7   17.70    0.96
   2   6  -7   17.17    0.97
  -2   6   7   18.28    1.07
  -1  -6   7   43.80    1.52
   1  -6  -7   41.61    1.57
  -1   6   7   42.12    1.73
   1   6  -7   39.90    1.58
   0  -6  -7   32.94    1.33
   0  -6   7   31.84    1.24
   0   6   7   34.29    1.46
   0   6   7   32.85    1.38
   0   6  -7   34.19    1.39
   1  -6   7    1.27    0.31
  -1  -6  -7    1.60    0.41
  -1   6  -7    1.07    0.36
   1   6   7    0.95    0.35
  -2  -6  -7    4.89    0.60
   2  -6   7    3.75    0.41
   2   6   7    4.47    0.53
  -2   6  -7    3.48    0.50
   2   6   7    3.44    0.53
  -3  -6  -7    6.92    0.69
   3  -6   7    7.30    0.53
  -3   6  -7    6.83    0.65
   3   6   7    7.22    0.69
   3   6   7    6.50    0.67
   4  -6   7    1.05    0.27
   4   6   7    0.47    0.34
  -4   6  -7    1.08    0.42
   4   6   7    0.45    0.36
   5   6   7   27.17    1.33
   5   6   7   29.60    1.34
  -5   6  -7   29.03    1.50
  -6   6  -7   17.81    1.20
   6   6   7   16.33    1.09
  -7   6  -7    4.83    0.76
   7   6   7    6.79    0.80
   8   6   7    3.96    0.68
  -8   6  -7    5.27    0.87
  -7  -7   7    0.63    0.53
   7  -7  -7   -0.65    0.39
   6  -7  -7   24.64    1.40
  -6  -7   7   25.30    1.45
   6   7  -7   27.85    1.49
  -5  -7   7    1.51    0.54
   5  -7  -7    2.73    0.58
   5   7  -7    2.92    0.61
   4  -7  -7   37.15    1.63
  -4  -7   7   39.33    1.68
  -4   7   7   38.74    1.62
   4   7  -7   39.50    1.72
  -3  -7   7    4.40    0.63
   3  -7  -7    5.33    0.68
  -3   7   7    4.86    0.67
   3   7  -7    4.14    0.66
   2  -7  -7    0.56    0.37
  -2  -7   7    1.31    0.41
  -2   7   7    1.21    0.45
   2   7  -7    1.15    0.43
  -1  -7   7    6.50    0.67
   1  -7  -7    6.24    0.69
  -1   7   7    6.64    0.73
  -1   7   7    6.14    0.85
   1   7  -7    5.91    0.72
   0  -7   7   14.96    0.88
   0  -7  -7   13.80    0.96
   0   7   7   15.09    1.00
   0   7  -7   14.31    1.00
   1  -7   7    3.94    0.51
  -1  -7  -7    2.64    0.54
   1   7   7    3.51    0.57
  -1   7  -7    3.46    0.58
   2  -7   7    4.45    0.52
  -2  -7  -7    4.52    0.64
   2   7   7    4.02    0.63
   2   7   7    5.07    0.64
  -2   7  -7    4.66    0.61
   3  -7   7    1.75    0.37
  -3  -7  -7    1.20    0.44
  -3   7  -7    1.18    0.42
   3   7   7    2.07    0.50
   3   7   7    1.75    0.46
   4  -7   7    5.48    0.54
  -4   7  -7    5.63    0.77
   4   7   7    5.28    0.70
   4   7   7    5.68    0.70
  -5   7  -7    4.46    0.80
   5   7   7    2.73    0.57
   5   7   7    4.53    0.67
  -6   7  -7    0.99    0.51
   6   7   7    0.47    0.47
  -7   7  -7    0.53    0.48
   7   7   7    0.19    0.45
  -6  -8   7    6.21    0.91
   6  -8  -7    4.81    0.79
   5  -8  -7    2.92    0.64
  -5  -8   7    3.87    0.73
   5   8  -7    3.15    0.70
  -4  -8   7    3.80    0.71
   4  -8  -7    5.11    0.74
   4   8  -7    4.85    0.80
  -4   8   7    5.88    0.75
   3  -8  -7   10.56    1.02
  -3  -8   7   10.01    0.97
   3   8  -7   12.81    1.09
  -3   8   7   12.05    0.98
   2  -8  -7    2.83    0.57
  -2  -8   7    2.92    0.56
  -2   8   7    2.80    0.58
   2   8  -7    2.36    0.59
  -1  -8   7    8.98    0.84
   1  -8  -7    6.80    0.81
  -1   8   7    8.04    0.87
   1   8  -7    8.22    0.88
   0  -8  -7   18.08    1.14
   0  -8   7   14.88    0.96
   0   8   7   16.53    1.14
   0   8  -7   17.10    1.16
   1  -8   7    0.63    0.37
  -1  -8  -7    1.07    0.46
  -1   8  -7    1.31    0.46
   1   8   7    1.39    0.50
  -2  -8  -7   -0.36    0.38
   2  -8   7   -0.24    0.29
  -2   8  -7   -0.58    0.33
   2   8   7    0.78    0.45
  -3  -8  -7    2.52    0.63
   3  -8   7    4.09    0.54
   3   8   7    4.09    0.70
   4  -8   7   15.24    0.90
  -4   8  -7   17.45    1.26
   4   8   7   12.49    1.07
   4   8   7   14.89    1.13
  -5   8  -7   13.59    1.32
   5   8   7   13.69    1.13
   5   8   7   14.53    1.16
   6   8   7    4.58    0.77
  -3  -9   7    2.25    0.63
   3  -9  -7    2.48    0.63
  -3   9   7    2.49    0.62
   3   9  -7    2.22    0.67
   2  -9  -7    5.95    0.84
  -2  -9   7    6.92    0.87
   2   9  -7    6.37    0.93
  -2   9   7    8.00    0.95
   1  -9  -7    0.68    0.49
  -1  -9   7    0.74    0.45
  -1   9   7    1.10    0.53
   1   9  -7    1.72    0.59
   0  -9   7    5.70    0.73
   0  -9  -7    5.16    0.77
   0   9  -7    6.30    0.86
   0   9   7    5.94    0.84
  -1  -9  -7    1.62    0.58
   1  -9   7    2.12    0.52
   1   9   7    1.66    0.58
  -1   9  -7    1.91    0.60
  -2  -9  -7    2.64    0.66
   2  -9   7    2.06    0.50
   2   9   7    2.25    0.62
  -2   9  -7    2.86    0.66
   3  -9   7    9.04    0.82
   3   9   7    9.12    1.01
  -3   9  -7    8.98    1.10
  10   0  -8    6.28    0.83
   9   0  -8    4.55    0.67
   9   0  -8    3.01    0.61
   8   0  -8    2.27    0.50
   8   0  -8    2.79    0.52
   7   0  -8    1.24    0.38
  -7   0   8    0.28    0.32
   7   0  -8    1.31    0.40
  -6   0   8    1.74    0.34
   6   0  -8    1.29    0.35
  -6   0   8    1.77    0.42
   6   0  -8    1.70    0.37
   5   0  -8   31.56    1.21
  -5   0   8   34.80    1.18
   5   0  -8   30.65    1.07
   5   0  -8   31.91    1.18
  -4   0   8    6.13    0.45
   4   0  -8    5.60    0.42
   4   0  -8    5.70    0.46
   4   0  -8    5.55    0.48
   3   0  -8   87.54    2.39
   3   0  -8   89.17    2.45
   3   0  -8   89.43    2.40
   2   0  -8  165.71    4.25
   2   0  -8  170.74    4.21
   1   0  -8  124.25    3.21
   0   0  -8  166.04    4.21
   0   0  -8  171.08    4.43
   0   0  -8  168.19    4.23
  -1   0  -8    2.26    0.24
  -1   0  -8    2.69    0.28
  -1   0  -8    2.19    0.27
  -1   0  -8    2.69    0.25
   2   0   8    6.54    0.29
  -2   0  -8    6.55    0.43
  -3   0  -8   89.97    2.54
   3   0   8   94.15    2.33
  -3   0  -8   91.78    2.66
   4   0   8    1.49    0.19
  -4   0  -8    1.46    0.31
  -4   0  -8    1.02    0.26
  -5   0  -8   31.63    1.24
   5   0   8   32.76    1.01
  -5   0  -8   32.56    1.25
  -6   0  -8    0.59    0.31
   6   0   8    1.07    0.23
  -6   0  -8    0.38    0.33
   7   0   8   31.41    1.10
  -7   0  -8   29.60    1.40
   8   0   8    8.30    0.60
  -8   0  -8    7.52    0.86
   9   0   8   12.51    0.79
  10   0   8    6.29    0.66
  10  -1  -8    1.81    0.57
  10   1  -8    2.99    0.65
   9  -1  -8   38.28    1.72
   9   1  -8   37.77    1.72
   9   1  -8   40.91    1.73
   8  -1  -8    0.54    0.38
   8  -1  -8    0.26    0.34
   8   1  -8    0.82    0.40
   8   1  -8    0.49    0.39
  -7  -1   8   56.01    2.14
   7  -1  -8   51.83    1.87
   7  -1  -8   56.27    1.88
  -7   1   8   54.75    2.15
   7   1  -8   52.85    1.91
   7   1  -8   52.86    1.89
  -6  -1   8   42.71    1.49
   6  -1  -8   43.19    1.51
   6  -1  -8   41.61    1.52
   6   1  -8   42.63    1.56
  -6   1   8   41.89    1.75
   6   1  -8   42.47    1.53
   5  -1  -8   12.00    0.67
   5  -1  -8   10.14    0.64
  -5  -1   8   11.42    0.64
  -5   1   8   10.54    0.62
   5   1  -8   10.46    0.66
   5   1  -8   10.90    0.69
  -5   1   8   10.62    0.75
   5   1  -8   10.98    0.60
   4  -1  -8   31.93    1.14
  -4  -1   8   32.11    1.14
   4  -1  -8   32.36    1.16
  -4   1   8   33.16    1.34
   4   1  -8   33.80    1.15
   4   1  -8   33.23    1.11
  -3  -1   8   66.66    1.90
   3  -1  -8   67.48    1.90
   3  -1  -8   68.15    1.93
   3   1  -8   63.73    1.89
   3   1  -8   66.41    1.87
   2  -1  -8   31.33    1.03
   2  -1  -8   30.80    1.00
   2   1  -8   29.82    0.96
   2   1  -8   29.55    1.01
   2   1  -8   30.02    1.01
   2   1  -8   31.04    0.92
   1  -1  -8  130.76    3.38
   1   1  -8  137.76    3.53
   1   1  -8  132.18    3.41
   0  -1  -8   54.86    1.56
   0   1  -8   53.95    1.51
   0   1  -8   53.32    1.60
   0   1  -8   55.21    1.55
  -1  -1  -8   43.01    1.32
  -1   1  -8   43.51    1.29
   1   1   8   42.66    1.23
  -1   1  -8   43.83    1.23
  -1   1  -8   44.71    1.38
  -1   1  -8   44.63    1.28
  -2  -1  -8   29.49    1.00
   2   1   8   29.08    0.89
  -2   1  -8   29.28    0.98
  -2   1  -8   29.26    0.92
  -3   1  -8   65.30    2.06
   3   1   8   68.37    1.84
  -3   1  -8   70.46    1.83
  -3   1  -8   67.60    1.96
  -4  -1  -8    7.86    0.57
   4  -1   8    8.76    0.34
  -4   1  -8    9.15    0.58
   4   1   8    8.32    0.45
  -4   1  -8    8.05    0.57
  -5  -1  -8    3.84    0.46
   5  -1   8    4.08    0.29
  -5   1  -8    4.21    0.50
  -5   1  -8    4.66    0.51
   5   1   8    4.20    0.38
   6  -1   8    5.72    0.40
  -6  -1  -8    5.73    0.63
  -6   1  -8    6.58    0.66
   6   1   8    6.23    0.50
  -6   1  -8    6.17    0.61
  -7  -1  -8   11.75    0.91
   7  -1   8   10.46    0.58
  -7   1  -8   10.83    0.80
  -7   1  -8   11.25    0.87
   7   1   8   11.66    0.68
  -8  -1  -8    9.26    0.91
   8  -1   8    9.72    0.61
  -8   1  -8    9.91    0.97
   8   1   8    9.30    0.70
  -8   1  -8   10.87    0.87
   9  -1   8    7.49    0.63
   9   1   8    9.98    0.75
  10   1   8    0.35    0.39
  10  -2  -8    0.15    0.43
  10   2  -8    0.19    0.48
   9  -2  -8    0.46    0.44
   9   2  -8    0.87    0.48
   9   2  -8    0.60    0.48
   8  -2  -8    1.95    0.48
   8   2  -8    2.34    0.53
  -7  -2   8    5.67    0.62
   7  -2  -8    6.02    0.63
   7  -2  -8    6.26    0.66
   7   2  -8    5.87    0.66
  -7   2   8    6.23    0.78
   6  -2  -8    0.35    0.29
  -6  -2   8    1.04    0.33
   6  -2  -8    0.62    0.31
  -6   2   8    0.92    0.36
   6   2  -8    0.43    0.30
   6   2  -8    0.55    0.27
  -5  -2   8   14.02    0.75
   5  -2  -8   13.31    0.73
   5  -2  -8   14.34    0.76
   5   2  -8   12.93    0.69
   5   2  -8   12.89    0.74
  -5   2   8   12.35    0.84
  -4  -2   8    3.91    0.43
   4  -2  -8    4.38    0.44
   4  -2  -8    4.53    0.44
   4   2  -8    3.96    0.41
  -4   2   8    4.98    0.55
   4   2  -8    4.88    0.45
   3  -2  -8  200.39    5.15
  -3  -2   8  201.60    5.12
   3  -2  -8  204.22    5.14
   3   2  -8  207.97    5.17
   3   2  -8  205.36    5.10
  -3   2   8  194.19    5.90
  -2  -2   8   11.34    0.54
   2  -2  -8   10.72    0.56
   2  -2  -8   10.85    0.55
   2   2  -8   10.12    0.56
   2   2  -8   10.09    0.49
   2   2  -8   10.43    0.46
  -2   2   8    9.83    0.62
  -1  -2   8   96.08    2.56
   1  -2  -8   94.11    2.64
   1  -2  -8  100.28    2.60
  -1   2   8   98.98    2.98
   1   2  -8   99.09    2.61
   1   2  -8  102.52    2.70
   0  -2  -8    4.42    0.36
   0   2  -8    4.77    0.32
   0   2  -8    5.24    0.38
   0   2   8    4.54    0.36
   0   2  -8    4.40    0.37
  -1  -2  -8   11.91    0.56
  -1   2  -8   11.74    0.53
   1   2   8   11.09    0.51
  -1   2  -8   11.55    0.45
  -1   2  -8   11.00    0.58
  -1   2  -8   11.97    0.51
   1   2   8   11.86    0.50
  -2  -2  -8   40.49    1.31
  -2   2  -8   40.83    1.26
  -2   2  -8   42.19    1.24
   2   2   8   41.46    1.24
  -3  -2  -8    5.24    0.47
  -3   2  -8    4.56    0.41
  -3   2  -8    3.99    0.44
   3   2   8    3.83    0.36
  -3   2  -8    3.87    0.33
  -4  -2  -8   13.33    0.74
  -4   2  -8   13.50    0.75
  -4   2  -8   12.75    0.67
   4   2   8   14.76    0.66
  -5  -2  -8   30.28    1.24
  -5   2  -8   31.72    1.21
  -5   2  -8   31.59    1.28
   5   2   8   30.49    1.11
  -6  -2  -8   18.04    1.00
  -6   2  -8   17.62    0.95
   6   2   8   18.52    0.86
  -6   2  -8   19.35    1.00
  -7  -2  -8   38.22    1.62
  -7   2  -8   37.39    1.58
  -7   2  -8   39.73    1.61
   7   2   8   39.14    1.43
  -8  -2  -8    2.15    0.59
   8   2   8    2.17    0.44
  -8   2  -8    1.93    0.49
   9   2   8    4.24    0.59
  10   2   8    6.21    0.73
  10  -3  -8    0.05    0.40
  10   3  -8    0.90    0.55
   9  -3  -8   11.54    0.97
   9   3  -8   11.96    1.08
   8  -3  -8    3.83    0.61
   8   3  -8    3.21    0.61
  -7  -3   8   23.07    1.14
   7  -3  -8   20.33    1.11
   7   3  -8   21.91    1.15
   6  -3  -8   10.97    0.69
   6  -3  -8   10.34    0.78
  -6  -3   8   11.47    0.77
   6   3  -8   10.89    0.77
   6   3  -8   11.36    0.74
  -6   3   8    9.48    0.88
   5  -3  -8   12.63    0.69
  -5  -3   8   12.37    0.75
   5  -3  -8   11.94    0.75
  -5   3   8   12.21    0.87
   5   3  -8   12.25    0.73
   5   3  -8   10.99    0.72
   4  -3  -8    8.46    0.62
   4  -3  -8    9.44    0.58
  -4  -3   8   10.03    0.64
  -4   3   8    9.91    0.73
   4   3  -8    9.20    0.62
   4   3  -8    9.76    0.63
  -3  -3   8   53.06    1.67
   3  -3  -8   55.51    1.66
   3  -3  -8   51.83    1.67
  -3   3   8   54.33    1.95
   3   3  -8   55.16    1.63
   3   3  -8   52.81    1.69
   2  -3  -8   23.73    0.90
   2  -3  -8   23.44    0.90
  -2  -3   8   24.41    0.89
  -2   3   8   22.99    1.02
   2   3  -8   21.93    0.92
   2   3  -8   22.39    0.83
   2   3  -8   23.82    0.85
  -1  -3   8   35.72    1.15
   1  -3  -8   34.97    1.19
   1   3  -8   38.80    1.24
  -1   3   8   37.13    1.35
   0  -3  -8   18.39    0.74
   0  -3  -8   18.35    0.72
   0  -3   8   16.90    0.65
   0   3  -8   17.72    0.76
   0   3  -8   17.75    0.66
   0   3  -8   17.62    0.77
   0   3   8   18.20    0.78
   1  -3   8   91.95    2.40
  -1  -3  -8   95.23    2.56
  -1  -3  -8   98.05    2.56
   1   3   8   97.11    2.80
  -1   3  -8   89.35    2.40
   1   3   8   93.37    2.57
  -1   3  -8   95.99    2.58
  -1   3  -8   94.74    2.74
  -1   3  -8   93.17    2.46
   2  -3   8   12.81    0.45
  -2  -3  -8   14.44    0.64
  -2  -3  -8   12.79    0.64
   2   3   8   13.24    0.64
  -2   3  -8   12.39    0.56
  -2   3  -8   13.08    0.71
  -2   3  -8   13.03    0.61
  -3  -3  -8   20.55    0.86
  -3   3  -8   19.49    0.78
   3   3   8   19.84    0.83
  -3   3  -8   19.94    0.92
  -3   3  -8   20.48    0.77
  -4  -3  -8   42.46    1.46
   4   3   8   42.62    1.42
  -4   3  -8   41.84    1.55
  -4   3  -8   41.60    1.39
  -5  -3  -8    2.81    0.46
   5   3   8    1.69    0.35
  -5   3  -8    2.53    0.45
  -5   3  -8    2.04    0.37
  -6  -3  -8    4.18    0.58
   6   3   8    4.46    0.51
  -6   3  -8    5.55    0.64
  -6   3  -8    4.41    0.56
  -7  -3  -8   11.91    0.95
   7   3   8   10.54    0.77
  -7   3  -8   11.07    0.86
  -8  -3  -8    7.29    0.87
   8   3   8    7.75    0.76
  -8   3  -8    7.92    0.85
   9   3   8    0.88    0.44
  10   3   8    7.94    0.86
   9  -4  -8   14.81    1.11
   9   4  -8   14.92    1.16
   8  -4  -8    8.00    0.87
   8   4  -8    7.25    0.81
   7  -4  -8    9.36    0.87
  -7  -4   8   10.88    0.87
   7   4  -8    7.17    0.77
   6  -4  -8    5.98    0.67
  -6  -4   8    7.41    0.72
   6   4  -8    7.82    0.73
   6   4  -8    6.22    0.65
   5  -4  -8   51.21    1.81
  -5  -4   8   51.60    1.82
   5   4  -8   51.19    1.79
  -5   4   8   52.70    2.12
   5   4  -8   54.13    1.79
   4  -4  -8    4.57    0.46
   4  -4  -8    3.69    0.47
  -4  -4   8    4.35    0.52
   4   4  -8    5.31    0.50
  -4   4   8    5.83    0.68
   4   4  -8    4.57    0.53
   3  -4  -8   16.66    0.82
  -3  -4   8   16.32    0.81
  -3   4   8   17.38    0.97
   3   4  -8   15.97    0.84
   2  -4  -8   37.70    1.31
  -2  -4   8   37.75    1.29
  -2   4   8   36.44    1.47
   2   4  -8   37.02    1.34
   1  -4  -8   49.40    1.55
   1  -4  -8   47.37    1.45
  -1  -4   8   46.72    1.48
   1   4  -8   50.52    1.60
  -1   4   8   46.64    1.71
   0  -4  -8   50.98    1.50
   0  -4  -8   51.36    1.59
   0  -4   8   48.18    1.47
   0   4  -8   48.52    1.60
   0   4   8   48.29    1.71
   0   4  -8   50.88    1.46
  -1  -4  -8   60.28    1.80
  -1  -4  -8   59.59    1.73
   1  -4   8   55.52    1.63
  -1   4  -8   57.70    1.80
   1   4   8   57.78    1.79
   1   4   8   60.79    1.91
  -2  -4  -8    9.24    0.55
  -2  -4  -8    8.58    0.60
   2  -4   8    8.59    0.42
  -2   4  -8    7.50    0.55
  -2   4  -8    8.04    0.65
   2   4   8    8.51    0.58
   3  -4   8   12.88    0.50
  -3  -4  -8   12.25    0.70
  -3   4  -8   13.06    0.66
  -3   4  -8   13.30    0.82
   3   4   8   13.54    0.73
  -4  -4  -8   33.60    1.27
   4   4   8   35.89    1.31
  -4   4  -8   32.01    1.40
  -5  -4  -8   21.72    1.06
   5   4   8   22.06    0.99
   5   4   8   22.44    1.06
  -5   4  -8   21.62    1.14
  -6  -4  -8    3.27    0.54
  -6   4  -8    3.34    0.56
   6   4   8    3.71    0.53
  -7  -4  -8    4.10    0.66
   7   4   8    3.66    0.57
  -7   4  -8    4.88    0.68
   8   4   8    5.17    0.68
  -8   4  -8    6.05    0.80
   9   4   8    2.04    0.52
   9  -5  -8    3.91    0.71
   8  -5  -8    8.41    0.90
   7  -5  -8    4.25    0.64
  -7  -5   8    6.47    0.78
  -6  -5   8   16.50    1.07
   6  -5  -8   17.06    1.05
   6   5  -8   17.46    1.04
   5  -5  -8   12.38    0.88
  -5  -5   8   14.83    0.91
   5   5  -8   13.12    0.89
  -4  -5   8   30.05    1.28
   4  -5  -8   28.59    1.26
  -4   5   8   29.35    1.46
   4   5  -8   27.29    1.24
  -3  -5   8   15.74    0.88
   3  -5  -8   15.31    0.87
  -3   5   8   17.33    1.02
   3   5  -8   13.57    0.87
   2  -5  -8   12.23    0.76
  -2  -5   8   12.40    0.73
  -2   5   8   11.59    0.81
   2   5  -8   12.25    0.77
   1  -5  -8   39.49    1.43
  -1  -5   8   38.27    1.36
   1   5  -8   39.70    1.47
  -1   5   8   41.58    1.60
   0  -5  -8    7.26    0.61
   0  -5   8    9.41    0.56
   0   5  -8    8.78    0.69
   0   5   8    8.59    0.64
   1  -5   8   30.59    1.08
  -1  -5  -8   31.88    1.22
   1   5   8   29.77    1.20
  -1   5  -8   31.00    1.23
   1   5   8   32.72    1.28
  -2  -5  -8   45.30    1.57
   2  -5   8   44.16    1.37
   2   5   8   45.69    1.59
  -2   5  -8   46.60    1.58
  -3  -5  -8   44.19    1.58
   3  -5   8   45.09    1.33
  -3   5  -8   45.36    1.74
   3   5   8   42.49    1.59
   3   5   8   43.30    1.58
  -3   5  -8   45.47    1.53
   4  -5   8   14.72    0.62
  -4  -5  -8   13.76    0.81
   4   5   8   14.35    0.87
   4   5   8   15.34    0.88
  -4   5  -8   13.73    0.97
  -5  -5  -8    7.64    0.73
   5   5   8    9.02    0.73
   5   5   8    7.63    0.74
  -5   5  -8    8.99    0.88
  -6  -5  -8   12.70    0.91
   6   5   8   12.58    0.92
  -6   5  -8   10.98    0.96
  -7   5  -8    3.30    0.63
   7   5   8    3.57    0.63
   8   5   8    4.69    0.71
  -8   5  -8    4.36    0.77
   9   5   8    2.11    0.61
   8  -6  -8   15.95    1.17
  -7  -6   8    1.11    0.54
   7  -6  -8    2.56    0.57
  -6  -6   8    6.53    0.79
   6  -6  -8    6.39    0.79
   6   6  -8    6.31    0.78
   5  -6  -8    7.16    0.78
  -5  -6   8    5.81    0.71
   5   6  -8    4.71    0.69
  -4  -6   8    5.03    0.62
   4  -6  -8    5.05    0.64
   4   6  -8    5.95    0.70
   3  -6  -8   19.21    1.06
  -3  -6   8   18.61    1.02
   3   6  -8   19.21    1.08
  -2  -6   8    4.10    0.51
   2  -6  -8    3.18    0.51
   2   6  -8    3.19    0.52
  -2   6   8    4.12    0.61
   1  -6  -8   10.06    0.77
  -1  -6   8    9.59    0.72
  -1   6   8    9.33    0.78
   1   6  -8    9.70    0.78
   0  -6  -8    8.30    0.72
   0  -6   8    7.81    0.63
   0   6  -8    9.13    0.76
   0   6   8    9.03    0.76
  -1  -6  -8    7.48    0.70
   1  -6   8    7.44    0.57
  -1   6  -8    8.53    0.74
   2  -6   8   21.37    0.92
  -2  -6  -8   21.14    1.12
  -2   6  -8   23.57    1.10
   2   6   8   22.17    1.13
   2   6   8   23.79    1.10
   3  -6   8    6.67    0.51
  -3  -6  -8    6.17    0.69
  -3   6  -8    6.14    0.63
   3   6   8    4.94    0.60
  -3   6  -8    6.38    0.76
   3   6   8    6.57    0.68
   4  -6   8    7.39    0.53
   4   6   8    8.62    0.80
  -4   6  -8    8.79    0.92
   4   6   8    8.55    0.78
  -5   6  -8    4.87    0.76
   5   6   8    4.13    0.61
   5   6   8    4.70    0.64
   6   6   8    2.03    0.53
  -6   6  -8    1.75    0.56
  -7   6  -8    1.42    0.51
   7   6   8    1.15    0.48
  -8   6  -8    1.40    0.59
   8   6   8    0.93    0.53
   7  -7  -8    2.65    0.62
  -7  -7   8    2.06    0.65
   6  -7  -8    1.41    0.53
  -6  -7   8    0.84    0.51
   6   7  -8    2.37    0.61
  -5  -7   8   10.42    1.02
   5  -7  -8    9.56    0.96
   5   7  -8   11.05    1.02
   4  -7  -8    9.21    0.89
  -4  -7   8   10.83    0.99
  -4   7   8   10.45    0.91
   4   7  -8   12.33    0.99
  -3  -7   8    1.20    0.44
   3  -7  -8    1.85    0.50
  -3   7   8    2.42    0.53
   3   7  -8    1.72    0.51
  -2  -7   8    2.19    0.49
   2  -7  -8    1.68    0.46
   2   7  -8    0.88    0.43
  -2   7   8    1.91    0.49
  -1  -7   8    1.08    0.39
   1  -7  -8    0.19    0.37
  -1   7   8    0.86    0.46
   1   7  -8    0.72    0.40
   0  -7  -8    9.31    0.86
   0  -7   8    9.47    0.75
   0   7  -8   10.45    0.93
   0   7   8    9.37    0.87
   1  -7   8   19.31    0.97
  -1  -7  -8   19.05    1.11
  -1   7  -8   19.66    1.12
   1   7   8   19.71    1.13
  -2  -7  -8    3.54    0.59
   2  -7   8    2.91    0.43
   2   7   8    3.52    0.60
  -2   7  -8    2.95    0.56
   3  -7   8    6.23    0.57
  -3   7  -8    7.17    0.74
   3   7   8    5.68    0.72
  -3   7  -8    6.50    0.83
   3   7   8    5.49    0.68
   4  -7   8    1.92    0.36
   4   7   8    3.11    0.58
   4   7   8    1.99    0.52
  -4   7  -8    2.09    0.58
   5   7   8   14.96    1.07
   5   7   8   12.96    1.04
  -5   7  -8   12.15    1.20
   6   7   8   19.81    1.27
  -6   7  -8   17.23    1.31
  -7   7  -8    1.94    0.64
   7   7   8    2.18    0.61
  -5  -8   8    6.73    0.90
   5  -8  -8    5.46    0.79
   5   8  -8    7.11    0.91
  -4  -8   8    5.14    0.76
   4  -8  -8    4.87    0.75
  -4   8   8    5.69    0.77
   4   8  -8    6.38    0.85
   3  -8  -8   10.49    1.01
  -3  -8   8    9.16    0.92
  -3   8   8    9.31    0.93
   3   8  -8    9.67    1.02
   2  -8  -8    0.31    0.42
  -2  -8   8    0.61    0.43
  -2   8   8    2.32    0.58
   2   8  -8    1.34    0.52
   1  -8  -8    3.89    0.66
  -1  -8   8    3.25    0.57
  -1   8   8    4.21    0.68
   1   8  -8    3.19    0.64
   0  -8   8    4.63    0.62
   0  -8  -8    5.78    0.75
   0   8  -8    4.85    0.72
   0   8   8    4.39    0.74
   1  -8   8    4.43    0.57
  -1  -8  -8    3.22    0.65
   1   8   8    3.89    0.66
  -1   8  -8    2.83    0.61
   2  -8   8    3.86    0.55
  -2  -8  -8    2.51    0.60
  -2   8  -8    3.53    0.65
   2   8   8    3.12    0.63
   3  -8   8    2.71    0.46
   3   8   8    3.42    0.67
  -3   8  -8    2.50    0.67
   4  -8   8    2.38    0.47
   4   8   8    3.85    0.70
  -4   8  -8    2.74    0.70
   4   8   8    3.04    0.61
   5   8   8    1.49    0.57
  -5   8  -8    0.62    0.54
   5   8   8    1.41    0.60
   3  -9  -8    3.38    0.68
  -3  -9   8    4.40    0.73
  -3   9   8    5.58    0.81
   2  -9  -8    3.83    0.71
  -2  -9   8    4.97    0.76
   2   9  -8    3.09    0.73
  -2   9   8    5.55    0.81
  -1  -9   8    5.22    0.76
   1  -9  -8    4.82    0.76
  -1   9   8    6.31    0.87
   1   9  -8    5.29    0.83
   0  -9  -8    0.44    0.50
   0  -9   8    1.03    0.45
   0   9   8    1.28    0.50
   0   9  -8   -0.21    0.47
   1  -9   8    8.98    0.89
  -1  -9  -8    9.33    0.99
  -1   9  -8   10.31    1.05
   1   9   8    9.58    1.03
  -2  -9  -8    9.07    1.02
   2  -9   8    6.95    0.74
   2   9   8    8.60    0.99
  -2   9  -8    9.63    0.97
  -2   9  -8   10.26    1.16
   3  -9   8    5.98    0.67
  10   0  -9    0.74    0.51
   9   0  -9   -0.04    0.36
   9   0  -9    0.14    0.40
   8   0  -9    4.87    0.66
   8   0  -9    4.82    0.65
  -7   0   9    0.46    0.32
   7   0  -9   -0.40    0.26
   7   0  -9   -0.14    0.28
   6   0  -9   28.32    1.17
  -6   0   9   28.21    1.13
  -6   0   9   25.78    1.30
   6   0  -9   25.91    1.15
  -5   0   9   19.39    0.88
   5   0  -9   19.47    0.92
   5   0  -9   18.51    0.79
   5   0  -9   19.67    0.89
   4   0  -9    9.63    0.58
   4   0  -9    9.14    0.54
   4   0  -9    9.32    0.60
   3   0  -9   10.01    0.54
   3   0  -9    9.16    0.55
   3   0  -9    9.45    0.53
   2   0  -9    4.92    0.38
   2   0  -9    4.94    0.37
   1   0  -9   43.59    1.32
   0   0  -9   15.56    0.63
   0   0  -9   15.48    0.61
   0   0  -9   14.07    0.62
  -1   0  -9    3.10    0.29
  -1   0  -9    2.94    0.33
  -1   0  -9    3.20    0.33
  -1   0  -9    3.06    0.29
   2   0   9    0.79    0.14
  -2   0  -9    1.13    0.25
  -3   0  -9    1.52    0.29
   3   0   9    2.06    0.21
  -3   0  -9    1.67    0.30
  -4   0  -9   -0.17    0.21
   4   0   9    0.15    0.13
  -4   0  -9    0.27    0.22
  -5   0  -9    0.09    0.26
   5   0   9    0.31    0.17
  -5   0  -9    0.14    0.25
   6   0   9    0.80    0.23
  -6   0  -9    0.47    0.34
  -7   0  -9    0.49    0.41
   7   0   9    0.45    0.23
  -8   0  -9    0.10    0.43
   8   0   9   -0.10    0.24
   9   0   9    9.38    0.70
  10   0   9    5.01    0.60
  10  -1  -9    2.92    0.63
  10   1  -9    3.13    0.68
   9  -1  -9    6.96    0.88
   9   1  -9    6.35    0.80
   9   1  -9    6.63    0.83
   8  -1  -9    8.88    0.83
   8  -1  -9    8.92    0.83
   8   1  -9    8.94    0.88
   8   1  -9    7.29    0.82
   7  -1  -9   11.47    0.82
   7  -1  -9   13.75    0.86
   7   1  -9   11.09    0.82
  -7   1   9   10.78    0.93
   7   1  -9   11.03    0.85
   6  -1  -9   13.93    0.82
  -6  -1   9   13.60    0.79
   6  -1  -9   11.64    0.78
  -6   1   9   13.94    0.77
   6   1  -9   12.49    0.82
   6   1  -9   14.14    0.82
   6   1  -9   13.70    0.72
  -6   1   9   12.37    0.89
   5  -1  -9    8.20    0.60
   5  -1  -9    6.70    0.57
  -5  -1   9    8.50    0.59
   5   1  -9    7.76    0.54
   5   1  -9    7.90    0.60
   5   1  -9    6.15    0.61
  -5   1   9    7.23    0.66
   4  -1  -9   70.67    2.06
   4  -1  -9   69.62    2.02
  -4  -1   9   70.73    2.03
  -4   1   9   65.90    2.33
   4   1  -9   67.40    2.00
   4   1  -9   65.95    1.99
   4   1  -9   66.09    2.05
   3  -1  -9   22.28    0.85
   3  -1  -9   23.42    0.89
  -3  -1   9   24.40    0.87
   3   1  -9   21.85    0.83
   3   1  -9   16.89    0.81
   3   1  -9   21.29    0.84
   2  -1  -9   64.42    1.84
   2  -1  -9   65.36    1.90
   2   1  -9   66.28    1.82
   2   1  -9   64.01    1.88
   2   1  -9   67.71    1.82
   2   1  -9   66.13    1.89
   1  -1  -9  143.38    3.62
   1   1  -9  136.66    3.65
   1   1  -9  147.70    3.79
   0  -1  -9   18.52    0.73
   0   1  -9   19.31    0.76
   0   1  -9   18.72    0.70
   0   1  -9   20.17    0.74
  -1  -1  -9   48.59    1.43
  -1   1  -9   45.71    1.46
  -1   1  -9   45.40    1.38
  -1   1  -9   44.26    1.31
  -1   1  -9   46.50    1.37
   2   1   9   31.69    0.98
  -2   1  -9   32.72    1.02
  -2   1  -9   33.31    1.09
  -3  -1  -9   67.81    2.01
  -3   1  -9   68.67    1.84
  -3   1  -9   63.62    2.07
  -3   1  -9   68.35    1.98
   3   1   9   68.58    1.84
  -4  -1  -9   28.59    1.10
   4  -1   9   27.64    0.78
  -4   1  -9   27.16    1.13
   4   1   9   25.18    0.91
  -4   1  -9   29.19    1.09
  -5  -1  -9   59.47    1.95
   5  -1   9   60.58    1.59
   5   1   9   61.00    1.74
  -5   1  -9   58.61    1.93
  -5   1  -9   59.79    2.01
   6  -1   9   24.46    0.81
  -6  -1  -9   24.53    1.15
   6   1   9   22.65    0.92
  -6   1  -9   24.52    1.15
  -6   1  -9   22.73    1.11
   7  -1   9   24.61    0.89
  -7  -1  -9   24.45    1.26
  -7   1  -9   24.55    1.20
  -7   1  -9   25.54    1.26
   7   1   9   24.96    1.03
  -8  -1  -9   17.52    1.17
   8  -1   9   17.88    0.78
  -8   1  -9   14.94    1.12
   8   1   9   18.36    0.92
   9   1   9    8.55    0.73
  10   1   9    1.41    0.44
  10  -2  -9    9.54    1.02
  10   2  -9    7.12    0.94
   9  -2  -9    5.06    0.75
   9   2  -9    5.64    0.82
   9   2  -9    5.67    0.79
   8  -2  -9    9.08    0.87
   8   2  -9    9.81    0.90
   8   2  -9    8.46    0.86
  -7  -2   9    4.98    0.61
   7  -2  -9    5.48    0.62
   7  -2  -9    3.90    0.56
   7   2  -9    5.55    0.64
  -6  -2   9   20.71    1.01
   6  -2  -9   19.68    1.01
   6  -2  -9   20.93    0.99
  -6   2   9   19.23    1.14
   6   2  -9   19.76    0.92
   6   2  -9   19.11    0.99
   5  -2  -9   42.93    1.55
  -5  -2   9   46.29    1.56
   5  -2  -9   44.85    1.54
   5   2  -9   45.47    1.51
  -5   2   9   45.38    1.81
   5   2  -9   44.46    1.53
   4  -2  -9   12.46    0.69
  -4  -2   9   11.97    0.67
   4  -2  -9   12.79    0.70
   4   2  -9   12.07    0.66
  -4   2   9   12.52    0.79
   4   2  -9   11.65    0.66
   3  -2  -9   88.86    2.57
  -3  -2   9   92.98    2.57
   3  -2  -9   93.11    2.57
   3   2  -9   95.99    2.60
   3   2  -9   88.26    2.50
  -3   2   9   94.31    2.98
   2  -2  -9   40.08    1.31
   2  -2  -9   40.66    1.29
  -2  -2   9   39.18    1.26
   2   2  -9   42.74    1.24
   2   2  -9   39.82    1.31
  -2   2   9   39.01    1.47
   2   2  -9   39.54    1.22
   2   2  -9   40.85    1.31
   1  -2  -9   74.88    2.12
  -1  -2   9   74.80    2.02
   1  -2  -9   75.53    2.06
  -1   2   9   74.01    2.35
   1   2  -9   73.89    2.06
   1   2  -9   73.86    2.12
   0  -2  -9   29.00    0.95
   0   2  -9   28.32    0.93
   0   2  -9   29.27    1.03
   0   2   9   28.60    1.05
   0   2  -9   28.89    1.00
  -1  -2  -9   20.29    0.79
  -1   2  -9   18.31    0.74
   1   2   9   19.22    0.72
  -1   2  -9   19.39    0.67
   1   2   9   19.34    0.73
  -1   2  -9   18.70    0.82
  -1   2  -9   19.53    0.74
  -2  -2  -9   80.46    2.32
   2   2   9   80.96    2.23
  -2   2  -9   83.32    2.27
  -2   2  -9   82.41    2.24
  -2   2  -9   83.48    2.45
  -3  -2  -9    7.29    0.54
   3   2   9    6.57    0.44
  -3   2  -9    6.14    0.51
  -3   2  -9    7.07    0.49
  -3   2  -9    7.18    0.43
  -4  -2  -9   22.07    0.97
   4   2   9   21.68    0.85
  -4   2  -9   21.54    0.91
  -4   2  -9   20.67    0.99
  -5  -2  -9   24.00    1.09
  -5   2  -9   23.55    1.11
   5   2   9   23.62    0.95
  -5   2  -9   24.12    1.05
  -6  -2  -9    1.22    0.41
  -6   2  -9    1.28    0.39
   6   2   9    0.79    0.28
  -6   2  -9    0.63    0.34
  -7  -2  -9    8.68    0.87
  -7   2  -9    9.69    0.87
   7   2   9    9.13    0.69
  -7   2  -9   10.78    0.84
  -8  -2  -9    1.20    0.51
  -8   2  -9    1.61    0.49
   8   2   9    2.25    0.45
  -8   2  -9    1.97    0.53
   9   2   9    0.51    0.38
  10   2   9    1.17    0.45
  10  -3  -9    1.83    0.59
  10   3  -9    1.81    0.63
   9  -3  -9    3.69    0.65
   9   3  -9    4.65    0.73
   8  -3  -9    1.01    0.44
   8   3  -9    1.82    0.53
   7  -3  -9   30.16    1.40
  -7  -3   9   31.40    1.40
   7   3  -9   31.63    1.41
   6  -3  -9    0.72    0.34
   6  -3  -9   -0.07    0.24
  -6  -3   9    0.86    0.35
   6   3  -9    0.31    0.30
   6   3  -9    0.32    0.31
  -6   3   9    0.27    0.34
   5  -3  -9   34.71    1.29
   5  -3  -9   34.44    1.35
  -5  -3   9   33.66    1.35
   5   3  -9   34.83    1.33
  -5   3   9   33.67    1.55
   5   3  -9   36.26    1.33
  -4  -3   9   34.34    1.29
   4  -3  -9   34.09    1.29
   4  -3  -9   34.93    1.25
   4   3  -9   33.85    1.27
  -4   3   9   34.83    1.51
   4   3  -9   34.91    1.26
   3  -3  -9   48.98    1.60
   3  -3  -9   50.75    1.64
  -3  -3   9   49.92    1.60
   3   3  -9   50.66    1.64
   3   3  -9   51.09    1.56
  -3   3   9   51.80    1.89
  -2  -3   9  112.69    3.05
   2  -3  -9  114.88    3.08
   2  -3  -9  112.10    3.09
   2   3  -9  117.07    3.12
  -2   3   9  113.80    3.53
   2   3  -9  111.43    3.12
  -1  -3   9   53.76    1.56
   1  -3  -9   53.92    1.61
  -1   3   9   50.96    1.79
   1   3  -9   52.40    1.64
   1   3  -9   54.05    1.58
   1   3  -9   50.51    1.63
   0  -3   9   30.80    1.00
   0  -3  -9   31.03    1.09
   0  -3  -9   32.08    1.10
   0   3  -9   32.35    1.16
   0   3   9   32.60    1.19
   0   3  -9   31.55    1.13
   0   3  -9   32.24    1.02
  -1  -3  -9   24.44    0.95
  -1  -3  -9   26.15    0.94
   1  -3   9   24.69    0.80
  -1   3  -9   26.34    0.97
  -1   3  -9   25.83    0.82
   1   3   9   26.21    0.95
  -1   3  -9   25.24    0.87
  -1   3  -9   26.50    1.04
   1   3   9   24.46    0.93
   2  -3   9    4.42    0.27
  -2  -3  -9    5.00    0.44
  -2  -3  -9    5.22    0.45
  -2   3  -9    4.28    0.38
  -2   3  -9    4.23    0.40
   2   3   9    5.17    0.43
  -2   3  -9    5.01    0.51
  -3  -3  -9   27.63    1.09
  -3   3  -9   26.98    1.14
   3   3   9   28.00    1.05
  -3   3  -9   28.08    1.00
  -3   3  -9   27.98    0.97
  -4  -3  -9    4.86    0.53
   4   3   9    4.29    0.46
  -4   3  -9    5.78    0.51
  -4   3  -9    4.21    0.54
  -5  -3  -9   20.32    1.00
  -5   3  -9   20.22    0.95
  -5   3  -9   18.73    1.04
   5   3   9   21.15    0.95
  -6  -3  -9   21.20    1.12
  -6   3  -9   21.54    1.05
   6   3   9   22.60    1.03
  -6   3  -9   21.30    1.15
  -7  -3  -9    3.74    0.63
  -7   3  -9    4.55    0.64
  -7   3  -9    4.60    0.65
   7   3   9    4.50    0.57
  -8  -3  -9   33.35    1.60
   8   3   9   29.12    1.37
  -8   3  -9   30.14    1.49
   9   3   9   -0.46    0.36
  10   3   9    0.42    0.45
   9  -4  -9    0.95    0.47
   9   4  -9    0.84    0.53
   8  -4  -9   13.06    1.00
   8   4  -9   12.34    1.04
   7  -4  -9    9.88    0.91
  -7  -4   9    9.55    0.89
   7   4  -9    8.67    0.86
  -6  -4   9   15.14    0.97
   6  -4  -9   14.17    0.93
   6   4  -9   13.44    0.89
   6   4  -9   14.26    0.91
  -5  -4   9   29.48    1.28
   5  -4  -9   29.45    1.19
   5  -4  -9   28.59    1.27
  -5   4   9   29.37    1.49
   5   4  -9   29.55    1.25
   5   4  -9   31.03    1.28
   4  -4  -9   14.94    0.78
   4  -4  -9   14.23    0.85
  -4  -4   9   14.28    0.83
  -4   4   9   14.35    0.98
   4   4  -9   15.49    0.86
  -3  -4   9   39.25    1.40
   3  -4  -9   36.80    1.39
   3   4  -9   39.13    1.44
  -3   4   9   41.20    1.64
   2  -4  -9   12.36    0.72
  -2  -4   9   12.76    0.69
   2   4  -9   12.95    0.67
   2   4  -9   12.72    0.73
  -2   4   9   12.89    0.81
   1  -4  -9   11.98    0.68
  -1  -4   9   11.74    0.62
   1  -4  -9   11.40    0.61
   1   4  -9   11.81    0.70
  -1   4   9   11.70    0.72
   1   4  -9   11.50    0.66
   0  -4  -9    9.06    0.54
   0  -4   9    8.84    0.51
   0  -4  -9    9.58    0.62
   0   4  -9    8.60    0.61
   0   4  -9    9.13    0.50
   0   4  -9    7.99    0.61
   0   4   9    9.76    0.62
   1  -4   9   26.68    0.91
  -1  -4  -9   28.04    1.01
  -1  -4  -9   26.51    1.05
  -1   4  -9   26.66    1.07
   1   4   9   27.22    1.07
  -1   4  -9   27.79    1.15
   1   4   9   28.96    1.08
  -2  -4  -9   48.80    1.55
  -2  -4  -9   49.30    1.56
   2  -4   9   47.70    1.36
  -2   4  -9   47.42    1.73
   2   4   9   46.36    1.58
  -2   4  -9   49.12    1.57
   3  -4   9   26.60    0.79
  -3  -4  -9   24.71    1.03
   3   4   9   25.00    1.05
  -3   4  -9   25.34    0.99
  -3   4  -9   24.79    1.16
  -4  -4  -9   25.22    1.08
   4   4   9   25.18    1.09
  -4   4  -9   26.32    1.23
  -5  -4  -9    8.69    0.78
   5   4   9    8.90    0.72
  -5   4  -9   12.29    0.86
   5   4   9    8.89    0.68
  -6  -4  -9    1.95    0.49
  -6   4  -9    2.74    0.55
   6   4   9    1.99    0.44
  -7  -4  -9    3.36    0.64
   7   4   9    2.95    0.55
  -7   4  -9    2.71    0.59
  -8  -4  -9    2.62    0.64
  -8   4  -9    3.60    0.69
   8   4   9    3.21    0.57
   9   4   9    3.31    0.63
   9  -5  -9   13.75    1.13
   8  -5  -9   10.33    0.98
   7  -5  -9    0.83    0.44
  -7  -5   9    1.73    0.53
  -6  -5   9    2.92    0.56
   6  -5  -9    2.49    0.53
   6   5  -9    2.90    0.53
   5  -5  -9    4.24    0.59
  -5  -5   9    3.56    0.56
   5   5  -9    5.15    0.64
  -4  -5   9   33.78    1.40
   4  -5  -9   34.90    1.43
  -4   5   9   33.90    1.63
   4   5  -9   34.41    1.44
   3  -5  -9    5.58    0.58
  -3  -5   9    5.75    0.58
  -3   5   9    5.42    0.67
   3   5  -9    4.54    0.57
  -2  -5   9    7.48    0.60
   2  -5  -9    7.47    0.65
   2   5  -9    6.60    0.62
  -2   5   9    8.39    0.73
  -1  -5   9   26.72    1.07
   1  -5  -9   27.31    1.14
   1   5  -9   25.41    1.15
  -1   5   9   27.66    1.24
   0  -5  -9   20.01    0.95
   0  -5   9   19.09    0.84
   0   5  -9   20.72    1.00
   0   5   9   20.95    1.01
  -1  -5  -9   12.93    0.75
   1  -5   9   11.61    0.60
  -1   5  -9   10.38    0.74
  -1   5  -9   10.93    0.82
   2  -5   9    7.71    0.49
  -2  -5  -9    8.12    0.66
  -2   5  -9    8.32    0.75
   2   5   9    8.53    0.65
  -2   5  -9    7.38    0.64
   3  -5   9    3.02    0.31
  -3  -5  -9    2.63    0.42
  -3   5  -9    3.74    0.56
  -3   5  -9    3.95    0.48
   3   5   9    2.79    0.46
  -4  -5  -9    2.87    0.48
   4   5   9    2.74    0.46
  -4   5  -9    1.87    0.48
   4   5   9    3.03    0.48
  -5  -5  -9    9.77    0.78
   5   5   9    9.76    0.78
  -5   5  -9    8.77    0.89
   5   5   9    9.00    0.75
  -6  -5  -9    5.48    0.69
  -6   5  -9    6.78    0.82
   6   5   9    4.47    0.63
  -7  -5  -9    1.86    0.58
  -7   5  -9    2.81    0.62
   7   5   9    2.25    0.54
  -8   5  -9    1.22    0.53
   8   5   9    0.76    0.47
   8  -6  -9    6.79    0.87
  -7  -6   9    1.00    0.55
   7  -6  -9    0.72    0.46
   6  -6  -9    9.03    0.92
  -6  -6   9    9.88    0.94
   6   6  -9   10.10    0.93
   5  -6  -9    1.56    0.48
  -5  -6   9    1.65    0.48
   5   6  -9    1.60    0.50
  -4  -6   9   25.69    1.26
   4  -6  -9   22.38    1.22
   4   6  -9   24.74    1.29
   3  -6  -9    9.15    0.82
  -3  -6   9   10.52    0.80
   3   6  -9    9.05    0.83
  -2  -6   9    4.63    0.57
   2  -6  -9    3.43    0.52
   2   6  -9    3.88    0.58
  -2   6   9    4.93    0.66
  -1  -6   9    1.44    0.36
   1  -6  -9    1.83    0.43
   1   6  -9    0.35    0.37
  -1   6   9    1.39    0.41
   0  -6   9   24.98    1.06
   0  -6  -9   25.98    1.18
   0   6  -9   24.83    1.19
   1  -6   9    5.78    0.54
  -1  -6  -9    8.28    0.75
  -1   6  -9    6.15    0.68
   2  -6   9   40.55    1.38
  -2  -6  -9   46.05    1.63
  -2   6  -9   40.50    1.74
   2   6   9   40.73    1.64
  -2   6  -9   43.38    1.60
   2   6   9   40.56    1.58
   3  -6   9    6.19    0.49
   3   6   9    5.13    0.64
  -3   6  -9    4.92    0.70
  -3   6  -9    5.81    0.64
   3   6   9    5.76    0.66
  -4   6  -9   15.83    1.13
   4   6   9   16.38    1.00
   4   6   9   15.27    1.00
   5   6   9    0.42    0.37
   5   6   9    0.12    0.36
  -5   6  -9    0.81    0.46
  -6   6  -9    7.01    0.88
   6   6   9    6.05    0.75
   7   6   9    5.19    0.74
  -7   6  -9    5.72    0.85
  -8   6  -9    0.75    0.69
   8   6   9    1.68    0.55
   7  -7  -9   12.68    1.19
  -7  -7   9   13.35    1.23
  -6  -7   9    0.10    0.49
   6  -7  -9    0.10    0.43
   6   7  -9   -0.03    0.43
   5  -7  -9    2.71    0.63
  -5  -7   9    2.42    0.62
   5   7  -9    2.36    0.61
   4  -7  -9    1.36    0.48
  -4  -7   9    1.02    0.46
  -4   7   9    0.97    0.47
   4   7  -9    0.93    0.46
  -3  -7   9   16.13    1.06
   3  -7  -9   16.02    1.08
  -3   7   9   19.53    1.16
   3   7  -9   17.47    1.13
  -2  -7   9   23.43    1.21
   2  -7  -9   22.53    1.23
   2   7  -9   22.16    1.28
  -2   7   9   24.81    1.30
  -1  -7   9    2.69    0.50
   1  -7  -9    2.31    0.54
  -1   7   9    3.17    0.58
   1   7  -9    3.20    0.58
   0  -7   9   35.85    1.46
   0  -7  -9   40.05    1.65
   0   7   9   39.70    1.66
   0   7  -9   38.35    1.65
   1  -7   9    9.83    0.73
  -1  -7  -9    9.42    0.87
   1   7   9   10.72    0.92
  -1   7  -9   10.00    0.87
   2  -7   9    1.41    0.36
  -2  -7  -9    2.22    0.53
  -2   7  -9    0.86    0.48
  -2   7  -9    2.30    0.50
   2   7   9    2.95    0.59
   3  -7   9    6.41    0.59
   3   7   9    7.40    0.81
   3   7   9    7.60    0.80
  -3   7  -9    6.57    0.78
  -3   7  -9    7.68    0.91
   4   7   9   -0.07    0.37
   4   7   9    0.43    0.39
  -4   7  -9    0.43    0.45
  -5   7  -9    3.93    0.73
   5   7   9    3.21    0.65
   5   7   9    3.12    0.64
   6   7   9    6.41    0.82
  -6   7  -9    4.42    0.80
   7   7   9    8.34    0.95
   5  -8  -9    2.12    0.62
  -5  -8   9    1.21    0.54
   5   8  -9    1.56    0.59
  -4  -8   9    6.15    0.83
   4  -8  -9    5.31    0.79
  -4   8   9    5.75    0.79
   4   8  -9    4.97    0.79
  -3  -8   9    6.78    0.81
   3  -8  -9    6.68    0.85
   3   8  -9    6.15    0.87
  -3   8   9    8.55    0.94
   2  -8  -9    4.40    0.69
  -2  -8   9    3.58    0.63
   2   8  -9    3.10    0.64
  -2   8   9    3.25    0.65
  -1  -8   9    1.72    0.46
   1  -8  -9    1.79    0.55
  -1   8   9    2.38    0.59
   1   8  -9    1.43    0.52
   0  -8   9    8.49    0.82
   0  -8  -9    8.55    0.92
   0   8   9    9.51    0.97
   0   8  -9    9.30    0.97
   1  -8   9    1.07    0.41
  -1  -8  -9    2.01    0.59
  -1   8  -9    1.21    0.50
   1   8   9    1.80    0.53
  -1   8  -9    0.92    0.57
   2  -8   9   19.47    1.02
  -2  -8  -9   18.87    1.24
  -2   8  -9   21.41    1.37
   2   8   9   18.76    1.22
  -2   8  -9   20.02    1.22
   3  -8   9    0.65    0.35
   3   8   9   -0.23    0.40
  -3   8  -9    0.63    0.52
  -4   8  -9   18.58    1.41
   4   8   9   22.08    1.36
   4   8   9   20.93    1.30
  -5   8  -9    1.40    0.61
   5   8   9    1.06    0.56
   5   8   9    1.66    0.61
   3  -9  -9    0.73    0.48
  -3  -9   9    1.66    0.57
  -2  -9   9    1.19    0.51
   2  -9  -9    0.10    0.51
  -2   9   9    1.65    0.56
   2   9  -9    1.44    0.58
  -1  -9   9    4.99    0.71
   1  -9  -9    4.25    0.77
  -1   9   9    3.40    0.68
   1   9  -9    4.81    0.81
   0  -9   9    5.66    0.75
   0  -9  -9    6.58    0.91
   0   9  -9   10.21    1.11
   0   9   9    8.22    0.99
   0   9  -9    6.78    0.90
  -1  -9  -9    0.68    0.55
   1  -9   9    1.64    0.48
   1   9   9    2.10    0.59
  -1   9  -9    1.62    0.61
  -1   9  -9    1.14    0.54
   2  -9   9    6.32    0.72
  -2   9  -9    5.09    0.78
  -2   9  -9    5.87    0.98
   2   9   9    6.01    0.92
   3  -9   9    2.22    0.51
  10   0 -10    1.20    0.56
   9   0 -10    0.41    0.44
   9   0 -10    0.00    0.42
   8   0 -10   65.02    2.27
   8   0 -10   62.60    2.27
   7   0 -10   40.64    1.60
   7   0 -10   41.53    1.62
  -7   0  10   39.49    1.80
  -6   0  10  123.53    4.04
   6   0 -10  122.76    3.51
   6   0 -10  122.95    3.56
  -6   0  10  128.38    3.51
   5   0 -10    0.00    0.21
   5   0 -10    0.19    0.24
  -5   0  10   -0.03    0.24
   5   0 -10   -0.07    0.24
   4   0 -10    1.92    0.31
   4   0 -10    1.78    0.34
   4   0 -10    2.23    0.34
   3   0 -10   19.06    0.78
   3   0 -10   19.14    0.80
   3   0 -10   18.44    0.81
   2   0 -10   10.84    0.53
   2   0 -10    9.56    0.55
   1   0 -10   20.63    0.80
   0   0 -10   18.11    0.72
   0   0 -10   18.69    0.74
  -1   0 -10   94.58    2.53
  -1   0 -10   91.52    2.57
  -1   0 -10   94.74    2.53
  -1   0 -10   96.61    2.70
  -2   0 -10   74.11    2.13
  -3   0 -10  286.27    7.61
  -3   0 -10  295.08    7.30
   3   0  10  286.76    6.98
  -4   0 -10   69.15    2.13
   4   0  10   71.03    1.85
  -4   0 -10   67.44    2.20
  -5   0 -10    0.23    0.28
   5   0  10    0.24    0.17
  -5   0 -10    0.16    0.27
  -6   0 -10   34.52    1.42
   6   0  10   31.78    1.07
  -7   0 -10   34.25    1.52
   7   0  10   33.13    1.16
   8   0  10    9.70    0.63
  -8   0 -10    7.44    0.88
  -9   0 -10   11.23    1.15
   9   0  10   12.69    0.76
  10  -1 -10    6.44    0.87
  10   1 -10    7.82    0.95
   9  -1 -10    1.16    0.49
   9   1 -10    1.52    0.49
   9   1 -10    0.68    0.47
   8  -1 -10    0.57    0.42
   8  -1 -10    1.22    0.42
   8   1 -10    1.11    0.46
   8   1 -10    1.22    0.46
   7  -1 -10    5.19    0.63
  -7  -1  10    5.91    0.64
   7  -1 -10    5.84    0.65
   7   1 -10    3.38    0.58
   7   1 -10    5.96    0.66
  -6  -1  10    3.26    0.46
   6  -1 -10    2.67    0.45
   6  -1 -10    2.60    0.45
   6   1 -10    2.33    0.43
   6   1 -10    2.52    0.46
   6   1 -10    2.56    0.39
  -6   1  10    2.50    0.43
  -6   1  10    2.38    0.51
   5  -1 -10   44.49    1.60
  -5  -1  10   46.98    1.60
   5  -1 -10   46.99    1.60
   5   1 -10   48.25    1.60
   5   1 -10   44.62    1.62
  -5   1  10   48.96    1.87
   5   1 -10   47.01    1.53
   4  -1 -10   15.27    0.79
  -4  -1  10   14.49    0.75
   4  -1 -10   16.20    0.77
   4   1 -10   14.52    0.74
  -4   1  10   17.02    0.90
   4   1 -10   15.68    0.75
   4   1 -10   15.20    0.78
   3  -1 -10   98.68    2.83
   3  -1 -10  102.61    2.78
   3   1 -10  100.13    2.84
   3   1 -10  102.59    2.76
   3   1 -10  107.70    2.85
   2  -1 -10   46.02    1.49
   2  -1 -10   48.17    1.45
   2   1 -10   48.99    1.51
   2   1 -10   45.59    1.47
   2   1 -10   49.72    1.42
   1  -1 -10    3.55    0.33
   1   1 -10    3.92    0.37
   1   1 -10    3.78    0.35
   0  -1 -10   17.70    0.75
   0   1 -10   19.50    0.78
   0   1 -10   18.98    0.77
   0   1 -10   18.68    0.71
  -1  -1 -10   69.95    2.16
  -1   1 -10   79.01    2.17
  -1   1 -10   79.15    2.15
  -1   1 -10   79.23    2.09
  -1   1 -10   78.57    2.28
  -2  -1 -10    9.51    0.56
   2   1  10    8.88    0.45
  -2   1 -10    9.42    0.50
  -2   1 -10    9.44    0.55
  -2   1 -10    9.32    0.58
  -3  -1 -10   66.82    2.03
   3  -1  10   65.94    1.69
  -3   1 -10   69.23    1.87
  -3   1 -10   65.20    2.10
   3   1  10   67.53    1.84
  -3   1 -10   68.63    2.02
   4  -1  10   13.27    0.46
  -4  -1 -10   13.20    0.73
  -4   1 -10   13.77    0.74
  -4   1 -10   13.24    0.77
   4   1  10   13.12    0.59
  -5  -1 -10    8.63    0.67
   5  -1  10    8.16    0.38
  -5   1 -10    8.68    0.66
   5   1  10    8.16    0.51
  -5   1 -10    9.49    0.72
  -6  -1 -10    0.95    0.37
   6  -1  10    0.41    0.18
  -6   1 -10    0.17    0.31
   6   1  10    0.19    0.21
  -6   1 -10    0.67    0.34
  -7  -1 -10    1.80    0.47
  -7   1 -10    1.45    0.44
   7   1  10    1.30    0.33
  -7   1 -10    1.07    0.45
  -8  -1 -10    0.75    0.46
   8   1  10    1.28    0.35
  -8   1 -10    0.80    0.49
  -9  -1 -10    1.07    0.54
   9   1  10    1.37    0.38
  10   1  10    0.15    0.37
  10  -2 -10    6.74    0.93
  10   2 -10    7.59    0.96
   9  -2 -10    6.05    0.79
   9   2 -10    6.24    0.83
   8  -2 -10    4.36    0.66
   8   2 -10    6.03    0.76
   8   2 -10    5.05    0.71
   7  -2 -10    0.69    0.36
   7  -2 -10    0.25    0.35
  -7  -2  10    0.31    0.36
   7   2 -10    0.94    0.40
   7   2 -10    0.73    0.42
   6  -2 -10   31.50    1.33
   6  -2 -10   32.08    1.30
  -6  -2  10   32.13    1.32
   6   2 -10   30.26    1.34
  -6   2  10   31.80    1.53
   6   2 -10   31.03    1.25
   6   2 -10   30.57    1.30
   5  -2 -10   24.66    1.04
   5  -2 -10   21.93    1.01
  -5  -2  10   22.60    1.02
   5   2 -10   22.14    0.98
   5   2 -10   21.80    0.99
   5   2 -10   20.72    1.03
  -5   2  10   21.05    1.16
   4  -2 -10   24.28    1.02
  -4  -2  10   24.01    1.00
   4  -2 -10   22.21    0.99
   4   2 -10   25.82    1.00
   4   2 -10   24.85    1.01
   4   2 -10   25.80    1.08
  -4   2  10   23.71    1.18
  -3  -2  10   21.13    0.87
   3  -2 -10   21.28    0.88
   3  -2 -10   21.35    0.88
  -3   2  10   19.81    1.00
   3   2 -10   19.68    0.88
   3   2 -10   19.48    0.81
   3   2 -10   20.48    0.90
  -2  -2  10   10.58    0.55
   2  -2 -10    9.78    0.57
   2  -2 -10   11.29    0.62
   2   2 -10    9.63    0.58
   2   2 -10    9.57    0.60
  -2   2  10    9.86    0.65
   2   2 -10    9.83    0.50
   1  -2 -10   45.11    1.45
   1  -2 -10   47.13    1.41
  -1  -2  10   45.01    1.35
   1   2 -10   44.60    1.39
   1   2 -10   45.66    1.43
  -1   2  10   44.87    1.58
   0  -2 -10    1.83    0.27
   0  -2 -10    1.77    0.29
   0   2 -10    1.94    0.27
   0   2  10    1.71    0.28
   0   2 -10    1.54    0.28
   0   2 -10    2.01    0.30
  -1  -2 -10   40.69    1.35
  -1   2 -10   43.06    1.43
   1   2  10   42.85    1.36
  -1   2 -10   41.30    1.22
  -1   2 -10   39.63    1.29
  -1   2 -10   40.86    1.31
  -2  -2 -10    2.80    0.37
  -2   2 -10    3.36    0.34
  -2   2 -10    3.32    0.36
   2   2  10    2.35    0.31
  -2   2 -10    2.83    0.39
  -3  -2 -10   11.12    0.67
   3   2  10   11.06    0.56
  -3   2 -10   10.16    0.66
  -3   2 -10   10.06    0.59
  -3   2 -10   11.38    0.55
  -4  -2 -10   67.79    2.10
   4   2  10   67.29    1.94
  -4   2 -10   64.97    2.02
  -4   2 -10   64.69    2.17
  -5  -2 -10   16.93    0.92
   5   2  10   16.15    0.78
  -5   2 -10   17.02    0.95
  -5   2 -10   16.76    0.87
  -6  -2 -10   16.28    1.00
  -6   2 -10   18.75    0.99
   6   2  10   15.31    0.82
  -6   2 -10   18.17    1.02
  -7  -2 -10    0.48    0.39
  -7   2 -10   -0.31    0.30
  -7   2 -10    0.26    0.36
   7   2  10    0.01    0.28
  -8  -2 -10    3.03    0.65
  -8   2 -10    5.07    0.70
   8   2  10    3.40    0.52
  -8   2 -10    3.86    0.66
  -9  -2 -10    9.57    1.06
   9   2  10    9.84    0.82
  10   2  10   -0.18    0.38
  10  -3 -10    2.81    0.66
  10   3 -10    2.82    0.68
   9  -3 -10    1.34    0.50
   9   3 -10    2.16    0.60
   8  -3 -10    7.78    0.85
   8   3 -10    6.42    0.84
   8   3 -10    5.82    0.78
   7  -3 -10   13.75    0.98
  -7  -3  10   15.76    1.00
   7   3 -10   15.15    1.00
   6  -3 -10    8.00    0.67
  -6  -3  10    8.06    0.76
   6  -3 -10    8.00    0.76
   6   3 -10    9.09    0.74
   6   3 -10    7.74    0.72
  -5  -3  10   24.21    1.12
   5  -3 -10   24.91    1.08
   5  -3 -10   24.67    1.13
   5   3 -10   25.66    1.13
  -5   3  10   24.46    1.30
   5   3 -10   24.34    1.08
  -4  -3  10    8.76    0.65
   4  -3 -10    8.27    0.62
   4  -3 -10    8.39    0.65
   4   3 -10    9.40    0.64
   4   3 -10    9.05    0.66
  -4   3  10    8.81    0.76
   3  -3 -10   14.77    0.77
   3  -3 -10   14.93    0.78
  -3  -3  10   14.99    0.76
   3   3 -10   14.48    0.78
  -3   3  10   13.51    0.87
   2  -3 -10    7.05    0.54
  -2  -3  10    7.32    0.51
   2  -3 -10    7.70    0.54
   2   3 -10    7.00    0.47
   2   3 -10    6.80    0.56
   2   3 -10    6.69    0.54
  -2   3  10    7.03    0.61
   1  -3 -10   11.59    0.64
  -1  -3  10   12.08    0.59
   1   3 -10   12.97    0.64
   1   3 -10   11.09    0.65
  -1   3  10   12.44    0.70
   1   3 -10   12.09    0.61
   0  -3 -10   14.12    0.68
   0  -3  10   13.56    0.58
   0  -3 -10   15.04    0.69
   0   3 -10   14.07    0.60
   0   3 -10   12.86    0.60
   0   3  10   13.45    0.69
   0   3 -10   12.17    0.68
   0   3 -10   14.05    0.71
  -1  -3 -10    9.93    0.58
   1  -3  10    9.04    0.43
  -1  -3 -10    9.55    0.59
  -1   3 -10    8.11    0.59
  -1   3 -10    9.21    0.57
   1   3  10    9.96    0.53
  -1   3 -10    9.96    0.46
  -1   3 -10    9.66    0.51
  -2  -3 -10    4.98    0.48
   2  -3  10    5.09    0.29
  -2   3 -10    4.54    0.50
  -2   3 -10    4.76    0.41
   2   3  10    4.36    0.43
  -2   3 -10    3.58    0.39
  -3  -3 -10   13.80    0.75
   3   3  10   14.25    0.72
  -3   3 -10   13.28    0.81
  -3   3 -10   13.82    0.66
  -3   3 -10   13.67    0.67
  -4  -3 -10    1.81    0.39
  -4   3 -10    2.08    0.42
  -4   3 -10    2.20    0.36
   4   3  10    2.07    0.36
  -5  -3 -10    6.61    0.65
  -5   3 -10    5.73    0.66
  -5   3 -10    5.30    0.56
   5   3  10    6.21    0.58
  -6  -3 -10   -0.40    0.32
  -6   3 -10   -0.20    0.30
  -6   3 -10    0.14    0.33
   6   3  10   -0.17    0.22
  -7  -3 -10    0.68    0.45
  -7   3 -10   -0.20    0.35
  -7   3 -10   -0.09    0.32
   7   3  10   -0.42    0.27
  -8  -3 -10    4.81    0.78
  -8   3 -10    3.49    0.65
   8   3  10    4.65    0.61
   9   3  10    0.11    0.37
   9  -4 -10    7.49    0.91
   9   4 -10    7.56    0.91
   8  -4 -10   15.71    1.10
   8   4 -10   16.85    1.14
   7  -4 -10    6.32    0.74
  -7  -4  10    8.40    0.81
   7   4 -10    5.41    0.72
   6  -4 -10   18.03    1.05
  -6  -4  10   17.67    1.05
   6   4 -10   18.41    1.05
   5  -4 -10   36.17    1.37
   5  -4 -10   33.91    1.43
  -5  -4  10   35.57    1.46
  -5   4  10   36.20    1.75
   5   4 -10   36.35    1.46
   4  -4 -10    9.40    0.67
   4  -4 -10   10.34    0.75
  -4  -4  10   10.41    0.76
   4   4 -10    9.24    0.73
  -4   4  10    9.31    0.83
  -3  -4  10   56.88    1.82
   3  -4 -10   55.77    1.83
  -3   4  10   54.43    2.08
   3   4 -10   51.80    1.82
  -2  -4  10   12.35    0.70
   2  -4 -10   13.12    0.75
   2   4 -10   12.34    0.74
   2   4 -10   12.92    0.68
  -2   4  10   12.86    0.82
  -1  -4  10   75.87    2.16
   1  -4 -10   76.52    2.24
   1  -4 -10   73.95    2.16
   1   4 -10   75.86    2.16
   1   4 -10   75.03    2.30
  -1   4  10   72.26    2.47
   1   4 -10   71.88    2.26
   0  -4 -10    2.12    0.34
   0  -4  10    1.94    0.29
   0  -4 -10    2.18    0.36
   0   4  10    2.47    0.38
   0   4 -10    2.23    0.30
   0   4 -10    2.24    0.38
   0   4 -10    1.74    0.36
  -1  -4 -10   43.31    1.42
   1  -4  10   43.94    1.30
  -1  -4 -10   43.38    1.46
  -1   4 -10   41.37    1.47
  -1   4 -10   42.59    1.58
   2  -4  10   37.69    1.16
  -2  -4 -10   38.38    1.37
  -2   4 -10   41.21    1.55
   2   4  10   40.83    1.43
  -2   4 -10   41.29    1.39
  -3  -4 -10    8.13    0.62
   3   4  10    9.29    0.66
  -3   4 -10    7.49    0.67
  -3   4 -10    7.56    0.57
  -4  -4 -10    9.56    0.69
   4   4  10    9.26    0.68
  -4   4 -10   10.05    0.81
  -5  -4 -10   12.41    0.88
   5   4  10   11.78    0.80
  -5   4 -10   13.71    0.96
  -6  -4 -10    6.07    0.72
   6   4  10    5.38    0.63
  -6   4 -10    4.82    0.71
  -7  -4 -10   24.02    1.31
  -7   4 -10   20.50    1.26
   7   4  10   21.98    1.18
  -8  -4 -10    5.05    0.81
   8   4  10    4.59    0.66
  -8   4 -10    5.88    0.83
   9   4  10    4.72    0.71
   8  -5 -10    5.10    0.78
  -7  -5  10   18.52    1.23
   7  -5 -10   15.54    1.13
   6  -5 -10    4.20    0.64
  -6  -5  10    5.09    0.70
   6   5 -10    5.15    0.70
   5  -5 -10   15.74    1.03
  -5  -5  10   16.63    1.01
   5   5 -10   15.95    1.00
   4  -5 -10   34.85    1.47
  -4  -5  10   33.94    1.44
   4   5 -10   36.73    1.49
   3  -5 -10   24.68    1.13
  -3  -5  10   23.92    1.11
  -3   5  10   22.39    1.23
   3   5 -10   21.55    1.12
  -2  -5  10   34.25    1.33
   2  -5 -10   34.16    1.37
   2   5 -10   35.81    1.35
   2   5 -10   35.38    1.40
  -2   5  10   34.78    1.54
  -1  -5  10    7.29    0.59
   1  -5 -10    8.75    0.68
   1   5 -10    8.91    0.61
   1   5 -10    8.54    0.70
  -1   5  10    8.90    0.72
   1   5 -10    7.89    0.65
   0  -5  10   24.63    1.00
   0  -5 -10   25.77    1.12
   0   5 -10   24.82    1.12
   0   5 -10   24.77    1.16
   0   5  10   25.87    1.16
   1  -5  10    8.22    0.53
  -1  -5 -10    8.87    0.70
  -1   5 -10    8.94    0.71
  -1   5 -10    9.02    0.76
  -2  -5 -10   16.95    0.91
   2  -5  10   14.45    0.67
  -2   5 -10   14.74    0.97
  -2   5 -10   15.97    0.87
   2   5  10   15.59    0.87
   3  -5  10   25.77    0.90
  -3  -5 -10   27.92    1.13
  -3   5 -10   26.87    1.31
   3   5  10   26.45    1.19
  -3   5 -10   27.59    1.14
  -4  -5 -10    4.48    0.55
   4   5  10    4.07    0.54
   4   5  10    3.29    0.53
  -4   5 -10    4.22    0.64
  -5  -5 -10   29.81    1.34
  -5   5 -10   31.29    1.53
   5   5  10   29.12    1.35
   5   5  10   33.04    1.37
  -6  -5 -10    4.28    0.66
  -6   5 -10    5.15    0.77
   6   5  10    4.32    0.63
  -7  -5 -10    7.56    0.88
  -7   5 -10    8.46    0.96
   7   5  10    7.77    0.83
  -8   5 -10    2.79    0.68
   8   5  10    1.78    0.55
   8  -6 -10    1.82    0.60
   7  -6 -10    0.38    0.44
  -7  -6  10    0.81    0.53
   6  -6 -10    1.62    0.53
  -6  -6  10    1.56    0.53
   6   6 -10    1.41    0.51
  -5  -6  10   11.89    0.97
   5  -6 -10   11.61    0.94
   5   6 -10   11.45    0.96
  -4  -6  10   12.10    0.95
   4  -6 -10   12.58    0.98
   4   6 -10   15.50    1.04
   3  -6 -10   36.57    1.54
  -3  -6  10   38.94    1.56
   3   6 -10   36.46    1.59
   2  -6 -10    2.60    0.52
  -2  -6  10    2.34    0.47
   2   6 -10    2.31    0.49
  -2   6  10    2.12    0.51
  -1  -6  10   24.55    1.13
   1  -6 -10   25.57    1.24
   1   6 -10   27.76    1.29
  -1   6  10   28.45    1.35
   1   6 -10   26.56    1.26
   0  -6 -10    4.74    0.59
   0  -6  10    4.57    0.52
   0   6 -10    4.42    0.59
   0   6 -10    5.02    0.63
   1  -6  10   26.80    1.07
  -1  -6 -10   27.60    1.26
  -1   6 -10   24.67    1.30
  -1   6 -10   27.95    1.27
  -2  -6 -10   -0.34    0.34
   2  -6  10    0.10    0.23
  -2   6 -10    1.01    0.41
  -2   6 -10    0.29    0.41
   3  -6  10    5.88    0.48
   3   6  10    6.64    0.71
   3   6  10    4.86    0.65
  -3   6 -10    5.82    0.65
  -3   6 -10    5.71    0.77
   4   6  10    0.87    0.40
  -4   6 -10    0.80    0.47
   4   6  10    0.69    0.39
  -5   6 -10    4.97    0.76
   5   6  10    5.35    0.67
   5   6  10    3.90    0.62
   6   6  10    3.65    0.64
  -6   6 -10    4.31    0.78
   7   6  10    5.92    0.79
  -7   6 -10    6.49    0.93
   6  -7 -10    2.18    0.61
  -6  -7  10    1.56    0.62
   6   7 -10    1.86    0.62
   5  -7 -10    2.91    0.63
  -5  -7  10    3.38    0.67
   5   7 -10    2.75    0.62
  -4  -7  10    2.43    0.57
   4  -7 -10    1.93    0.54
  -4   7  10    1.69    0.50
   4   7 -10    2.12    0.59
  -3  -7  10    4.55    0.65
   3  -7 -10    5.29    0.71
   3   7 -10    3.22    0.63
  -3   7  10    5.05    0.71
   2  -7 -10    3.53    0.62
  -2  -7  10    4.68    0.64
  -2   7  10    5.60    0.72
   2   7 -10    4.46    0.68
  -1  -7  10    1.53    0.42
   1  -7 -10    1.80    0.48
   1   7 -10    1.39    0.50
   1   7 -10    1.31    0.47
  -1   7  10    0.72    0.44
   0  -7  10   16.15    0.92
   0  -7 -10   14.49    1.02
   0   7  10   14.32    1.02
   0   7 -10   14.95    1.11
   0   7 -10   14.60    1.02
   1  -7  10    4.13    0.51
  -1  -7 -10    5.48    0.69
   1   7  10    4.64    0.66
  -1   7 -10    4.55    0.67
  -1   7 -10    3.79    0.66
   2  -7  10    5.94    0.59
  -2   7 -10    7.39    0.79
  -2   7 -10    5.81    0.82
   2   7  10    6.37    0.76
   3  -7  10    4.57    0.50
   3   7  10    4.25    0.67
  -3   7 -10    4.02    0.74
  -4   7 -10    3.67    0.71
   4   7  10    3.71    0.61
   4   7  10    3.77    0.62
  -5   7 -10    3.35    0.76
   5   7  10    6.58    0.81
   5   7  10    5.54    0.76
  -6   7 -10   -1.05    0.37
   6   7  10    0.23    0.44
   5  -8 -10    2.13    0.62
  -5  -8  10    0.95    0.55
   5   8 -10    1.56    0.73
   4  -8 -10    7.20    0.90
  -4  -8  10    7.12    0.87
  -4   8  10    7.82    0.91
   4   8 -10    7.58    0.95
  -3  -8  10   10.61    1.02
   3  -8 -10    9.65    0.97
  -3   8  10   11.14    1.04
   3   8 -10    9.64    1.02
  -2  -8  10    5.64    0.74
   2  -8 -10    5.41    0.82
   2   8 -10    5.07    0.78
  -2   8  10    5.90    0.82
  -1  -8  10    5.37    0.71
   1  -8 -10    6.05    0.81
   1   8 -10    4.91    0.78
   1   8 -10    7.27    0.87
  -1   8  10    6.31    0.83
   0  -8 -10    0.94    0.49
   0  -8  10    0.78    0.37
   0   8 -10    1.62    0.57
   0   8  10    1.12    0.47
   0   8 -10    1.12    0.49
  -1  -8 -10    7.79    0.91
   1  -8  10    5.38    0.66
  -1   8 -10    7.27    0.94
  -1   8 -10    7.00    0.83
   1   8  10    5.44    0.79
   2  -8  10    0.16    0.32
   2   8  10    1.25    0.51
  -2   8 -10    0.39    0.53
  -2   8 -10    0.25    0.46
   3  -8  10    2.69    0.48
  -3   8 -10    2.05    0.67
   3   8  10    4.41    0.73
  -4   8 -10    3.45    0.79
   4   8  10    3.07    0.71
   5   8  10    3.40    0.73
   5   8  10    2.94    0.68
  -2  -9  10    5.50    0.78
   2  -9 -10    4.41    0.75
   1  -9 -10    1.46    0.60
  -1  -9  10    1.25    0.48
   1   9 -10    1.09    0.60
  -1   9  10    1.87    0.60
   0  -9 -10    4.01    0.79
   0  -9  10    5.05    0.70
   0   9 -10    3.64    0.78
   0   9  10    3.90    0.72
   0   9 -10    4.76    0.78
  -1  -9 -10   -0.62    0.46
   1  -9  10    0.75    0.42
  -1   9 -10   -0.61    0.54
   1   9  10    0.71    0.54
  -1   9 -10    0.44    0.51
   2  -9  10    7.44    0.75
  10   0 -11    0.72    0.51
   9   0 -11   12.33    1.06
   9   0 -11   12.77    1.07
   8   0 -11   -0.49    0.34
   8   0 -11    0.11    0.39
   7   0 -11    1.42    0.43
   7   0 -11    1.59    0.42
  -6   0  11   13.60    0.96
  -6   0  11   13.24    0.84
   6   0 -11   13.65    0.85
   6   0 -11   14.16    0.88
  -5   0  11    0.03    0.24
   5   0 -11    0.46    0.27
   5   0 -11    0.47    0.30
   5   0 -11    0.12    0.23
   4   0 -11   11.36    0.66
   4   0 -11   10.84    0.64
   4   0 -11   10.72    0.69
   3   0 -11    6.03    0.49
   3   0 -11    6.13    0.49
   3   0 -11    5.85    0.49
   2   0 -11    0.15    0.20
   2   0 -11    0.16    0.19
   2   0 -11    0.07    0.17
   1   0 -11   96.21    2.64
   0   0 -11   30.25    1.04
   0   0 -11   29.25    1.02
  -1   0 -11    7.40    0.52
  -1   0 -11    8.49    0.50
  -1   0 -11    7.99    0.52
  -1   0 -11    8.12    0.50
  -2   0 -11   14.70    0.75
  -2   0 -11   14.01    0.71
   3   0  11    1.10    0.19
  -3   0 -11    0.69    0.29
  -3   0 -11    1.69    0.33
  -4   0 -11   11.36    0.76
  -4   0 -11   12.65    0.76
   4   0  11   12.08    0.51
  -5   0 -11   11.41    0.79
  -5   0 -11   11.08    0.77
   5   0  11   11.67    0.53
  -6   0 -11    0.42    0.37
   6   0  11    0.48    0.21
  -7   0 -11    0.44    0.41
   7   0  11    0.22    0.24
  -8   0 -11   -0.14    0.39
   8   0  11    0.17    0.25
  -9   0 -11   -1.05    0.40
  10  -1 -11   12.25    1.18
  10   1 -11   14.84    1.22
   9  -1 -11    4.45    0.74
   9   1 -11    2.56    0.61
   8  -1 -11   15.21    1.05
   8  -1 -11   15.11    1.05
   8   1 -11   16.73    1.09
   8   1 -11   14.59    1.06
   7  -1 -11   16.73    1.01
  -7  -1  11   18.10    1.01
   7  -1 -11   18.21    1.05
   7   1 -11   17.67    1.06
   7   1 -11   15.24    1.00
   6  -1 -11   24.51    1.13
  -6  -1  11   24.18    1.11
   6  -1 -11   22.50    1.13
   6   1 -11   24.18    1.13
   6   1 -11   24.57    1.18
  -6   1  11   24.15    1.30
   6   1 -11   23.78    1.05
  -6   1  11   26.56    1.13
   5  -1 -11   31.20    1.22
  -5  -1  11   31.19    1.23
   5  -1 -11   29.35    1.24
   5   1 -11   28.76    1.19
   5   1 -11   29.54    1.16
   5   1 -11   30.76    1.27
  -5   1  11   29.62    1.39
   4  -1 -11    3.22    0.45
   4  -1 -11    4.11    0.46
  -4  -1  11    4.34    0.47
   4   1 -11    3.54    0.46
  -4   1  11    4.25    0.56
   4   1 -11    3.49    0.42
   4   1 -11    4.50    0.47
   3  -1 -11    4.62    0.47
   3  -1 -11    4.51    0.44
   3   1 -11    5.51    0.47
   3   1 -11    4.46    0.46
   3   1 -11    5.42    0.50
   2  -1 -11   16.19    0.70
   2  -1 -11   15.46    0.72
   2   1 -11   14.25    0.71
   2   1 -11   15.42    0.66
   2   1 -11   14.60    0.73
   1  -1 -11   50.19    1.43
   1   1 -11   45.33    1.46
   1   1 -11   45.98    1.46
   0  -1 -11  105.95    2.89
   0   1 -11  106.86    2.84
   0   1 -11  105.98    2.99
   0   1 -11  106.55    2.88
  -1  -1 -11   11.06    0.61
  -1   1 -11   11.02    0.58
  -1   1 -11   10.35    0.56
  -1   1 -11    9.72    0.60
  -1   1 -11   10.65    0.53
  -2  -1 -11   93.79    2.62
  -2   1 -11   90.76    2.57
  -2   1 -11   94.19    2.51
   2   1  11   90.45    2.43
  -2   1 -11   90.59    2.72
  -3  -1 -11   22.90    0.96
  -3   1 -11   21.95    0.99
  -3   1 -11   21.20    0.81
   3   1  11   21.01    0.78
  -3   1 -11   21.95    0.93
  -4  -1 -11   70.62    2.21
   4  -1  11   71.52    1.80
  -4   1 -11   71.63    2.17
   4   1  11   69.92    1.96
  -4   1 -11   68.11    2.27
   5  -1  11    7.38    0.39
  -5  -1 -11    7.67    0.66
   5   1  11    7.22    0.50
  -5   1 -11    8.53    0.71
  -5   1 -11    7.43    0.65
  -6  -1 -11    2.51    0.49
   6   1  11    1.62    0.32
  -6   1 -11    2.14    0.47
  -6   1 -11    1.88    0.45
  -7  -1 -11    3.85    0.61
   7   1  11    4.74    0.49
  -7   1 -11    4.64    0.65
  -7   1 -11    4.42    0.65
  -8  -1 -11   10.62    1.05
  -8   1 -11   10.27    1.04
   8   1  11   10.69    0.73
  -9  -1 -11    8.53    1.00
   9   1  11    9.11    0.78
  -9   1 -11    8.78    0.98
  10   1  11    7.11    0.72
  10  -2 -11    2.39    0.63
  10   2 -11    3.16    0.73
   9  -2 -11    3.65    0.67
   9   2 -11    6.69    0.86
   8  -2 -11   12.66    0.96
   8   2 -11   13.99    1.06
   8   2 -11   11.96    1.00
  -7  -2  11   20.26    1.13
   7  -2 -11   20.51    1.13
   7  -2 -11   19.94    1.10
   7   2 -11   19.96    1.12
   7   2 -11   21.12    1.17
   6  -2 -11    6.53    0.68
   6  -2 -11    5.85    0.63
  -6  -2  11    5.61    0.61
   6   2 -11    5.17    0.58
  -6   2  11    5.47    0.72
   6   2 -11    6.62    0.71
   6   2 -11    5.43    0.62
   5  -2 -11    2.97    0.45
   5  -2 -11    4.23    0.53
  -5  -2  11    3.85    0.50
   5   2 -11    3.82    0.48
   5   2 -11    3.76    0.48
   5   2 -11    3.85    0.51
  -5   2  11    4.94    0.66
  -4  -2  11   50.73    1.65
   4  -2 -11   50.48    1.65
   4  -2 -11   47.00    1.64
  -4   2  11   49.35    1.92
   4   2 -11   46.04    1.66
   4   2 -11   49.02    1.59
   4   2 -11   49.14    1.64
   3  -2 -11   25.48    1.06
   3  -2 -11   27.34    1.06
  -3  -2  11   26.35    1.04
  -3   2  11   27.83    1.23
   3   2 -11   27.50    1.09
   3   2 -11   26.56    1.01
   3   2 -11   26.64    1.08
   2  -2 -11   84.75    2.35
   2  -2 -11   81.07    2.39
  -2  -2  11   81.61    2.32
   2   2 -11   83.91    2.41
   2   2 -11   82.41    2.33
  -2   2  11   82.16    2.68
   2   2 -11   82.73    2.37
   1  -2 -11   39.43    1.25
   1  -2 -11   37.10    1.30
   1   2 -11   38.23    1.27
   1   2 -11   37.63    1.29
   1   2 -11   36.51    1.24
  -1   2  11   37.82    1.40
   0  -2 -11    0.23    0.21
   0  -2 -11    0.24    0.19
   0   2 -11    0.14    0.18
   0   2 -11    0.28    0.22
   0   2 -11    0.42    0.21
   0   2  11    0.24    0.20
  -1  -2 -11   23.30    0.98
  -1   2 -11   25.11    0.96
   1   2  11   26.96    0.96
  -1   2 -11   25.13    1.03
  -1   2 -11   25.26    0.87
  -1   2 -11   25.06    0.94
  -2  -2 -11   17.48    0.83
  -2   2 -11   18.22    0.77
   2   2  11   18.24    0.75
  -2   2 -11   16.99    0.75
  -2   2 -11   17.57    0.87
  -3  -2 -11    2.58    0.42
  -3   2 -11    3.44    0.36
   3   2  11    3.52    0.37
  -3   2 -11    3.74    0.48
  -3   2 -11    2.99    0.38
  -4  -2 -11   23.15    1.06
  -4   2 -11   22.59    0.98
  -4   2 -11   21.91    1.07
   4   2  11   22.87    0.91
  -5  -2 -11    1.69    0.41
   5   2  11    2.38    0.36
  -5   2 -11    1.87    0.43
  -5   2 -11    1.83    0.38
  -6  -2 -11   10.60    0.86
  -6   2 -11   10.60    0.81
  -6   2 -11   11.64    0.88
   6   2  11    9.99    0.68
  -7  -2 -11    1.47    0.51
  -7   2 -11    1.97    0.51
  -7   2 -11    1.38    0.46
   7   2  11    1.65    0.38
  -8  -2 -11    9.55    1.00
   8   2  11    8.63    0.76
  -8   2 -11    7.99    0.91
  -8   2 -11    9.49    0.92
  -9  -2 -11    4.78    0.85
   9   2  11    4.45    0.61
   9  -3 -11   12.02    1.02
   9   3 -11   10.89    1.07
   8  -3 -11   17.36    1.16
   8   3 -11   19.72    1.25
   8   3 -11   18.72    1.23
   7  -3 -11   17.23    1.09
  -7  -3  11   18.02    1.10
   7   3 -11   20.12    1.19
   7   3 -11   18.96    1.11
   6  -3 -11   17.84    1.00
  -6  -3  11   17.98    1.07
   6  -3 -11   19.85    1.06
   6   3 -11   18.90    1.03
   6   3 -11   20.70    1.06
   6   3 -11   19.27    1.08
   5  -3 -11   25.24    1.13
   5  -3 -11   26.33    1.18
  -5  -3  11   26.69    1.20
   5   3 -11   24.59    1.14
  -5   3  11   24.92    1.34
   5   3 -11   25.33    1.19
   5   3 -11   25.50    1.15
   4  -3 -11   30.45    1.20
  -4  -3  11   29.12    1.20
   4  -3 -11   30.80    1.23
  -4   3  11   30.28    1.42
   4   3 -11   29.11    1.22
   4   3 -11   29.37    1.25
  -3  -3  11   21.77    0.95
   3  -3 -11   21.77    0.97
   3  -3 -11   20.74    0.97
  -3   3  11   21.79    1.10
   3   3 -11   19.27    0.96
   3   3 -11   20.91    0.97
   2  -3 -11   17.24    0.83
   2  -3 -11   17.55    0.85
  -2  -3  11   15.59    0.77
   2   3 -11   17.54    0.76
   2   3 -11   18.31    0.86
   2   3 -11   18.27    0.83
  -2   3  11   17.54    0.93
  -1  -3  11   10.48    0.57
   1  -3 -11   10.87    0.63
  -1   3  11   10.45    0.68
   1   3 -11   10.18    0.65
   1   3 -11   10.13    0.60
   1   3 -11    9.90    0.58
   0  -3 -11   71.63    2.05
   0  -3 -11   68.03    2.07
   0  -3  11   68.38    1.94
   0   3 -11   70.16    1.99
   0   3  11   73.08    2.27
   0   3 -11   67.86    2.09
   0   3 -11   72.18    1.99
   0   3 -11   68.06    2.16
  -1  -3 -11   10.88    0.67
   1  -3  11   13.03    0.54
  -1  -3 -11   13.70    0.67
  -1   3 -11   13.25    0.57
  -1   3 -11   12.06    0.61
  -1   3 -11   11.62    0.71
   1   3  11   12.87    0.63
  -1   3 -11   11.22    0.66
  -2  -3 -11  134.75    3.67
   2  -3  11  133.57    3.35
  -2   3 -11  133.36    3.88
  -2   3 -11  137.29    3.60
   2   3  11  135.15    3.62
  -2   3 -11  134.39    3.56
  -3  -3 -11    3.40    0.47
  -3   3 -11    3.39    0.40
  -3   3 -11    2.84    0.38
   3   3  11    2.92    0.38
  -3   3 -11    2.87    0.45
  -4  -3 -11   20.36    1.00
  -4   3 -11   18.62    0.88
   4   3  11   19.27    0.89
  -4   3 -11   20.15    1.07
  -5  -3 -11   37.84    1.51
  -5   3 -11   38.51    1.43
   5   3  11   39.82    1.41
  -5   3 -11   36.31    1.58
  -6  -3 -11    2.75    0.56
   6   3  11    2.36    0.43
  -6   3 -11    2.65    0.49
  -6   3 -11    2.67    0.53
  -7  -3 -11    5.53    0.72
  -7   3 -11    7.01    0.76
   7   3  11    5.97    0.66
  -7   3 -11    5.88    0.74
  -8  -3 -11   15.19    1.18
   8   3  11   17.01    1.01
  -8   3 -11   14.05    1.11
  -9  -3 -11    5.81    0.90
   9   3  11    6.10    0.74
   9  -4 -11   10.36    1.03
   8  -4 -11    0.56    0.46
  -7  -4  11    2.57    0.59
   7  -4 -11    2.87    0.56
   7   4 -11    3.49    0.63
   6  -4 -11   14.63    0.98
  -6  -4  11   14.26    0.98
   6   4 -11   15.77    0.99
  -5  -4  11    0.06    0.32
   5  -4 -11    0.10    0.32
   5  -4 -11    0.31    0.31
   5   4 -11   -0.09    0.32
   4  -4 -11   52.25    1.83
  -4  -4  11   50.55    1.80
   4  -4 -11   50.79    1.77
  -4   4  11   54.58    2.12
   4   4 -11   50.44    1.82
  -3  -4  11   14.32    0.81
   3  -4 -11   12.59    0.82
   3   4 -11   13.41    0.84
  -3   4  11   13.89    0.93
   3   4 -11   14.20    0.83
  -2  -4  11    7.79    0.60
   2  -4 -11    7.72    0.64
   2   4 -11    7.57    0.63
  -2   4  11    9.23    0.73
   2   4 -11    8.50    0.63
   2   4 -11    7.67    0.56
   1  -4 -11   27.46    1.11
   1  -4 -11   27.44    1.06
  -1  -4  11   26.26    1.03
   1   4 -11   26.01    1.08
   1   4 -11   25.05    1.12
  -1   4  11   27.46    1.21
   1   4 -11   28.12    1.05
   0  -4 -11    3.69    0.46
   0  -4 -11    3.69    0.44
   0  -4  11    3.50    0.38
   0   4  11    3.52    0.45
   0   4 -11    4.46    0.41
   0   4 -11    3.66    0.47
   0   4 -11    4.04    0.48
  -1  -4 -11   11.49    0.69
   1  -4  11   10.75    0.55
  -1  -4 -11   12.27    0.72
  -1   4 -11   12.06    0.78
  -1   4 -11   10.57    0.70
  -2  -4 -11    3.42    0.45
   2  -4  11    3.68    0.32
  -2   4 -11    2.95    0.43
  -2   4 -11    4.05    0.54
   2   4  11    4.47    0.50
  -3  -4 -11    1.44    0.38
   3   4  11    1.82    0.38
  -3   4 -11    2.79    0.53
  -3   4 -11    1.96    0.37
  -4  -4 -11    4.69    0.58
  -4   4 -11    5.42    0.66
   4   4  11    5.17    0.58
  -5  -4 -11    4.71    0.61
   5   4  11    4.05    0.53
  -5   4 -11    4.24    0.64
  -6  -4 -11   10.04    0.94
   6   4  11   10.56    0.81
  -6   4 -11   10.77    0.97
  -7  -4 -11   -0.23    0.41
   7   4  11    0.08    0.36
  -7   4 -11    0.52    0.43
  -8  -4 -11    3.10    0.71
   8   4  11    4.35    0.65
  -8   4 -11    4.22    0.74
   9   4  11    1.27    0.52
   8  -5 -11    0.17    0.47
  -7  -5  11   28.48    1.49
   7  -5 -11   28.67    1.47
  -6  -5  11    1.86    0.52
   6  -5 -11    2.02    0.53
   6   5 -11    0.03    0.41
  -5  -5  11   36.95    1.55
   5  -5 -11   35.05    1.54
   5   5 -11   34.36    1.53
  -4  -5  11    3.25    0.53
   4  -5 -11    1.91    0.47
   4   5 -11    2.18    0.49
   3  -5 -11    9.24    0.76
  -3  -5  11    7.49    0.69
   3   5 -11    7.54    0.73
  -3   5  11    7.17    0.79
   2  -5 -11   13.25    0.86
  -2  -5  11   13.11    0.80
   2   5 -11   11.18    0.81
   2   5 -11   11.94    0.77
  -2   5  11   12.33    0.88
   1  -5 -11    3.42    0.50
  -1  -5  11    4.32    0.49
   1   5 -11    3.70    0.45
   1   5 -11    3.26    0.49
   1   5 -11    2.58    0.48
  -1   5  11    3.50    0.54
   0  -5 -11   -0.03    0.30
   0  -5  11    1.09    0.29
   0   5 -11    0.96    0.37
   0   5 -11    0.75    0.34
   1  -5  11    1.21    0.29
  -1  -5 -11    2.15    0.44
  -1   5 -11    1.62    0.40
  -1   5 -11    2.02    0.46
   2  -5  11    2.19    0.31
  -2  -5 -11    2.43    0.43
   2   5  11    2.24    0.43
  -2   5 -11    2.23    0.43
  -2   5 -11    2.43    0.49
  -3  -5 -11   43.05    1.59
   3   5  11   43.82    1.65
  -3   5 -11   45.96    1.59
  -3   5 -11   43.47    1.82
  -4  -5 -11    4.46    0.58
   4   5  11    3.15    0.51
  -4   5 -11    3.24    0.61
  -5  -5 -11    5.53    0.68
   5   5  11    6.53    0.74
   5   5  11    4.95    0.64
  -5   5 -11    5.17    0.73
  -6  -5 -11   -0.14    0.40
  -6   5 -11   -0.04    0.43
   6   5  11    0.75    0.39
  -7  -5 -11   -0.28    0.42
  -7   5 -11   -0.02    0.47
   7   5  11    0.08    0.36
   8   5  11    1.46    0.50
  -8   5 -11    1.76    0.63
   7  -6 -11    1.71    0.55
  -7  -6  11    2.43    0.61
   6  -6 -11    5.02    0.76
  -6  -6  11    5.23    0.75
   6   6 -11    5.63    0.79
   5  -6 -11    1.64    0.52
  -5  -6  11    0.47    0.45
   5   6 -11    2.70    0.60
   4  -6 -11    8.57    0.85
  -4  -6  11    8.73    0.86
   4   6 -11    7.60    0.85
  -3  -6  11   12.03    0.89
   3  -6 -11   11.65    0.91
   3   6 -11   11.27    0.93
   2  -6 -11   19.93    1.11
  -2  -6  11   19.27    1.05
  -2   6  11   20.84    1.36
   2   6 -11   21.73    1.18
   1  -6 -11    5.46    0.66
  -1  -6  11    4.07    0.53
   1   6 -11    5.76    0.66
   1   6 -11    4.85    0.62
   0  -6 -11   33.20    1.39
   0  -6  11   29.93    1.21
   0   6 -11   29.40    1.41
   0   6 -11   31.94    1.43
  -1  -6 -11   12.20    0.90
   1  -6  11   12.00    0.73
  -1   6 -11   11.00    0.93
  -1   6 -11   12.83    0.93
   2  -6  11    1.29    0.30
  -2   6 -11    1.06    0.41
  -2   6 -11    1.27    0.50
   3   6  11    7.00    0.75
  -3   6 -11    6.20    0.79
  -3   6 -11    7.31    0.71
   3   6  11    8.08    0.81
  -4   6 -11    7.82    0.92
   4   6  11    9.48    0.88
   4   6  11   10.38    0.89
   5   6  11    6.13    0.74
  -5   6 -11    5.80    0.84
   5   6  11    3.22    0.59
   6   6  11    7.88    0.87
  -6   6 -11    9.77    1.06
  -7   6 -11    0.55    0.55
   7   6  11    0.61    0.45
  -6  -7  11    4.11    0.78
   6  -7 -11    4.11    0.74
   6   7 -11    5.54    0.83
  -5  -7  11   12.63    1.09
   5  -7 -11   13.23    1.18
   5   7 -11   14.78    1.16
  -4  -7  11    0.83    0.45
   4  -7 -11    0.75    0.48
   4   7 -11    0.87    0.49
  -4   7  11    0.52    0.45
  -3  -7  11   36.09    1.63
   3  -7 -11   38.73    1.71
   3   7 -11   38.52    1.72
   2  -7 -11    0.69    0.46
  -2  -7  11    0.37    0.37
   2   7 -11    0.41    0.40
   1  -7 -11    3.56    0.61
  -1  -7  11    3.39    0.56
   1   7 -11    2.09    0.54
   1   7 -11    3.08    0.62
   0  -7 -11    3.56    0.62
   0  -7  11    3.69    0.54
   0   7 -11    3.63    0.64
   0   7 -11    3.59    0.64
  -1  -7 -11    8.79    0.87
   1  -7  11    8.96    0.75
  -1   7 -11    9.25    0.98
  -1   7 -11    7.05    0.78
   1   7  11    7.76    0.84
   2  -7  11    8.93    0.65
   2   7  11    7.11    0.83
  -2   7 -11    8.42    0.94
  -2   7 -11    8.77    0.86
  -3   7 -11    0.78    0.54
   3   7  11   -0.05    0.41
  -4   7 -11    1.97    0.64
   4   7  11    2.11    0.55
   4   7  11    1.84    0.52
   5   7  11    4.71    0.73
   5   7  11    4.04    0.72
  -5   7 -11    5.57    0.89
   6   7  11    0.25    0.44
  -6   7 -11    0.72    0.55
  -5  -8  11    2.64    0.65
  -4  -8  11    6.49    0.87
   4  -8 -11    6.57    0.92
   4   8 -11    9.58    1.03
  -4   8  11    8.13    0.94
  -3  -8  11    2.50    0.59
   3  -8 -11    2.62    0.64
   3   8 -11    2.32    0.67
  -3   8  11    3.40    0.69
   2  -8 -11   15.08    1.17
  -2  -8  11   12.94    1.02
   2   8 -11   15.19    1.16
  -2   8  11   14.59    1.15
  -1  -8  11   -0.74    0.32
   1  -8 -11    0.54    0.46
   1   8 -11   -0.03    0.45
  -1   8  11   -0.50    0.40
   0  -8 -11   14.22    1.17
   0  -8  11   14.99    0.99
   0   8  11   15.03    1.15
   0   8 -11   14.15    1.13
   0   8 -11   16.97    1.23
   1  -8  11   15.23    0.94
  -1   8 -11   16.09    1.17
   1   8  11   15.71    1.16
  -1   8 -11   13.62    1.21
   2  -8  11    1.37    0.40
   2   8  11    2.02    0.58
  -2   8 -11    0.53    0.55
  -2   8 -11    2.28    0.59
   3   8  11   10.99    1.07
  -3   8 -11   10.65    1.19
   4   8  11   10.94    1.07
  -4   8 -11   11.95    1.24
   1  -9 -11   -0.17    0.51
  -1  -9  11    0.19    0.43
   0  -9  11    0.29    0.43
   0  -9 -11   -0.16    0.46
   0   9 -11   -0.24    0.60
   1  -9  11    5.55    0.72
  10   0 -12    3.67    0.75
   9   0 -12   10.23    1.01
   8   0 -12   -0.19    0.39
   8   0 -12    0.89    0.45
   7   0 -12    0.22    0.37
   7   0 -12   -0.37    0.32
  -6   0  12   -0.14    0.27
   6   0 -12   -0.21    0.26
   6   0 -12    0.03    0.33
   5   0 -12   13.73    0.80
   5   0 -12   14.18    0.78
  -5   0  12   13.55    0.81
   5   0 -12   13.80    0.85
   4   0 -12   20.05    0.96
   4   0 -12   20.25    0.90
   4   0 -12   19.82    0.89
   3   0 -12   35.01    1.33
   3   0 -12   37.81    1.32
   3   0 -12   41.33    1.30
   2   0 -12   50.47    1.66
   2   0 -12   53.42    1.67
   2   0 -12   55.31    1.59
   1   0 -12    1.80    0.29
   1   0 -12    1.82    0.31
   0   0 -12  180.83    4.74
   0   0 -12  188.68    4.76
  -1   0 -12   54.58    1.66
  -1   0 -12   55.83    1.66
  -1   0 -12   52.87    1.69
  -2   0 -12   57.04    1.82
  -2   0 -12   59.38    1.92
  -3   0 -12    9.68    0.66
   3   0  12    9.92    0.45
  -3   0 -12    9.97    0.68
   4   0  12    4.57    0.35
  -4   0 -12    4.94    0.59
  -4   0 -12    4.87    0.55
   5   0  12   12.98    0.57
  -5   0 -12   12.24    0.84
   6   0  12    3.56    0.37
  -6   0 -12    1.90    0.47
   7   0  12    3.75    0.42
  -7   0 -12    4.31    0.67
  -8   0 -12    6.66    0.85
  -9   0 -12   -0.26    0.48
  10  -1 -12    1.12    0.58
  10   1 -12    1.60    0.62
   9  -1 -12    9.55    1.02
   9   1 -12   11.37    1.08
   8  -1 -12   13.49    1.01
   8  -1 -12   12.06    0.97
   8   1 -12   13.07    1.02
   8   1 -12   12.90    1.10
   7  -1 -12    4.05    0.62
  -7  -1  12    5.03    0.63
   7  -1 -12    4.08    0.59
   7   1 -12    4.17    0.61
   7   1 -12    3.97    0.61
   6  -1 -12   22.72    1.14
  -6  -1  12   22.66    1.10
   6  -1 -12   22.15    1.11
  -6   1  12   21.98    1.26
   6   1 -12   23.64    1.06
  -6   1  12   24.85    1.13
   6   1 -12   22.61    1.10
   6   1 -12   22.82    1.16
   5  -1 -12   39.06    1.50
   5  -1 -12   38.86    1.46
  -5  -1  12   38.88    1.48
  -5   1  12   38.52    1.69
   5   1 -12   42.70    1.48
   5   1 -12   38.47    1.51
   5   1 -12   40.01    1.44
   4  -1 -12    5.79    0.53
   4  -1 -12    5.14    0.54
  -4  -1  12    5.09    0.53
   4   1 -12    5.75    0.57
   4   1 -12    5.88    0.54
  -4   1  12    5.77    0.64
   4   1 -12    5.75    0.54
   3  -1 -12   39.85    1.35
   3  -1 -12   39.27    1.40
   3   1 -12   38.96    1.40
   3   1 -12   40.08    1.39
   3   1 -12   39.94    1.32
   2  -1 -12   24.16    0.96
   2  -1 -12   24.66    0.92
   2   1 -12   22.86    0.96
   2   1 -12   23.96    0.99
   1  -1 -12   24.64    0.97
   1  -1 -12   25.19    0.91
   1   1 -12   25.02    0.96
   1   1 -12   23.78    0.97
   1   1 -12   25.66    0.95
   0  -1 -12   49.70    1.57
   0   1 -12   51.74    1.63
   0   1 -12   46.79    1.50
   0   1 -12   50.76    1.57
  -1  -1 -12    9.48    0.62
  -1   1 -12   11.39    0.66
  -1   1 -12   10.52    0.60
  -1   1 -12    9.79    0.54
  -1   1 -12   10.71    0.61
  -2  -1 -12    0.41    0.25
  -2   1 -12    0.42    0.28
  -2   1 -12    0.37    0.24
  -2   1 -12    0.52    0.23
  -3  -1 -12    1.89    0.35
   3   1  12    1.26    0.24
  -3   1 -12    1.94    0.35
  -3   1 -12    1.82    0.29
  -3   1 -12    0.99    0.30
   4  -1  12   13.62    0.49
  -4  -1 -12   13.63    0.82
  -4   1 -12   14.26    0.86
  -4   1 -12   12.88    0.79
   4   1  12   13.83    0.63
  -5  -1 -12   20.99    1.08
  -5   1 -12   21.19    1.05
   5   1  12   21.82    0.86
  -5   1 -12   23.33    1.14
  -6  -1 -12    3.40    0.55
   6   1  12    4.75    0.47
  -6   1 -12    4.28    0.62
  -6   1 -12    3.91    0.59
  -7  -1 -12   10.64    0.98
  -7   1 -12   10.41    0.92
   7   1  12   10.99    0.69
  -7   1 -12   11.57    0.95
  -8  -1 -12    0.92    0.52
  -8   1 -12    1.18    0.51
   8   1  12    0.91    0.35
  -9  -1 -12    2.05    0.64
   9   1  12    1.71    0.42
  -9   1 -12   -0.27    0.50
   9  -2 -12   13.03    1.08
   9   2 -12   11.47    1.06
   8  -2 -12    5.12    0.73
   8   2 -12    5.56    0.78
   8   2 -12    5.35    0.74
  -7  -2  12    6.36    0.73
   7  -2 -12    7.41    0.78
   7  -2 -12    5.76    0.71
   7   2 -12    5.26    0.71
   7   2 -12    5.57    0.70
   6  -2 -12   17.08    1.01
  -6  -2  12   19.42    1.03
   6  -2 -12   16.61    0.98
   6   2 -12   18.39    1.01
   6   2 -12   18.80    0.99
   6   2 -12   18.52    1.06
   5  -2 -12    0.88    0.33
   5  -2 -12    1.50    0.38
  -5  -2  12    0.55    0.32
   5   2 -12    0.58    0.33
  -5   2  12    0.62    0.38
   5   2 -12    1.63    0.37
   5   2 -12    0.86    0.34
   4  -2 -12   37.59    1.38
   4  -2 -12   35.49    1.34
  -4  -2  12   36.01    1.37
  -4   2  12   36.25    1.58
   4   2 -12   37.05    1.40
   4   2 -12   35.27    1.35
   4   2 -12   34.02    1.38
  -3  -2  12    2.32    0.35
   3  -2 -12    1.67    0.35
   3  -2 -12    1.90    0.35
   3   2 -12    1.60    0.35
   3   2 -12    1.54    0.35
  -3   2  12    1.94    0.40
  -2  -2  12   87.67    2.44
   2  -2 -12   83.94    2.43
   2  -2 -12   84.04    2.49
   2   2 -12   81.69    2.49
   2   2 -12   86.69    2.48
   2   2 -12   87.49    2.44
  -2   2  12   88.71    2.81
   1  -2 -12    2.83    0.37
   1  -2 -12    2.42    0.35
   1   2 -12    2.53    0.37
   1   2 -12    2.60    0.35
  -1   2  12    2.86    0.40
   1   2 -12    2.74    0.35
   0  -2 -12   31.81    1.19
   0   2 -12   33.09    1.11
   0   2  12   34.32    1.25
   0   2 -12   32.47    1.19
   0   2 -12   32.43    1.21
  -1  -2 -12   18.60    0.87
  -1   2 -12   18.97    0.91
  -1   2 -12   20.08    0.77
  -1   2 -12   18.99    0.83
   1   2  12   19.93    0.82
  -1   2 -12   19.31    0.84
  -2  -2 -12    3.73    0.47
  -2   2 -12    4.32    0.50
  -2   2 -12    4.06    0.44
  -2   2 -12    3.21    0.39
  -3  -2 -12   46.13    1.63
  -3   2 -12   46.12    1.68
  -3   2 -12   45.85    1.56
   3   2  12   47.20    1.48
  -3   2 -12   47.93    1.47
  -4  -2 -12    4.52    0.55
   4   2  12    5.23    0.47
  -4   2 -12    3.78    0.48
  -4   2 -12    4.67    0.58
  -5  -2 -12    4.50    0.60
  -5   2 -12    4.37    0.57
   5   2  12    3.10    0.41
  -5   2 -12    4.20    0.53
  -6  -2 -12   10.39    0.87
   6   2  12    9.86    0.68
  -6   2 -12   10.02    0.87
  -6   2 -12    9.53    0.86
  -7  -2 -12    0.23    0.42
   7   2  12   -0.24    0.27
  -7   2 -12    0.54    0.45
  -7   2 -12    0.02    0.35
  -8  -2 -12   13.70    1.12
   8   2  12   15.21    0.92
  -8   2 -12   17.13    1.16
  -8   2 -12   13.50    1.08
  -9  -2 -12    2.01    0.70
   9   2  12    2.38    0.52
   9  -3 -12    1.04    0.50
   9   3 -12    1.11    0.54
   8  -3 -12   18.71    1.20
   8   3 -12   19.21    1.25
  -7  -3  12    5.72    0.71
   7  -3 -12    7.48    0.79
   7   3 -12    6.40    0.78
   6  -3 -12   20.10    1.08
   6  -3 -12   21.05    1.13
  -6  -3  12   20.35    1.12
   6   3 -12   19.44    1.13
   6   3 -12   20.15    1.08
   5  -3 -12    6.35    0.67
   5  -3 -12    5.14    0.61
  -5  -3  12    5.77    0.63
   5   3 -12    6.13    0.67
  -5   3  12    5.81    0.76
   5   3 -12    6.21    0.66
   4  -3 -12    1.76    0.39
   4  -3 -12    2.04    0.41
  -4  -3  12    2.02    0.40
   4   3 -12    2.13    0.43
  -4   3  12    1.79    0.44
   4   3 -12    1.83    0.44
  -3  -3  12   29.75    1.20
   3  -3 -12   32.25    1.28
   3  -3 -12   31.87    1.25
  -3   3  12   31.25    1.41
   3   3 -12   31.66    1.28
   3   3 -12   32.38    1.27
   2  -3 -12   38.46    1.43
  -2  -3  12   37.25    1.33
   2  -3 -12   40.42    1.41
  -2   3  12   39.83    1.58
   2   3 -12   40.76    1.36
   2   3 -12   38.64    1.43
   2   3 -12   40.72    1.41
  -1  -3  12   27.91    1.02
   1  -3 -12   29.04    1.09
   1   3 -12   25.12    1.10
   1   3 -12   28.69    1.05
   1   3 -12   26.25    1.06
  -1   3  12   26.64    1.18
   0  -3  12   37.44    1.20
   0  -3 -12   38.80    1.30
   0  -3 -12   34.71    1.31
   0   3 -12   37.90    1.36
   0   3  12   39.80    1.42
   0   3 -12   38.01    1.24
   0   3 -12   37.10    1.25
   0   3 -12   33.82    1.34
   1  -3  12    0.43    0.20
  -1  -3 -12    0.29    0.27
  -1   3 -12    0.93    0.32
  -1   3 -12    0.78    0.22
  -1   3 -12    0.61    0.25
  -1   3 -12    0.76    0.28
   2  -3  12   19.08    0.67
  -2  -3 -12   18.87    0.92
  -2   3 -12   19.99    0.86
  -2   3 -12   20.35    0.89
   2   3  12   21.16    0.90
  -2   3 -12   21.17    1.03
  -3  -3 -12    6.79    0.65
   3   3  12    6.07    0.55
  -3   3 -12    6.14    0.52
  -3   3 -12    5.38    0.52
  -3   3 -12    7.05    0.70
  -4  -3 -12    6.05    0.66
  -4   3 -12    5.46    0.66
  -4   3 -12    5.09    0.53
   4   3  12    5.30    0.54
  -5  -3 -12    2.68    0.51
  -5   3 -12    2.16    0.49
  -5   3 -12    2.33    0.44
   5   3  12    2.54    0.41
  -6  -3 -12    1.92    0.53
   6   3  12    2.82    0.45
  -6   3 -12    1.98    0.51
  -6   3 -12    1.95    0.46
  -7  -3 -12    6.10    0.80
  -7   3 -12    6.68    0.84
   7   3  12    7.00    0.71
  -7   3 -12    7.23    0.80
  -8  -3 -12   -0.44    0.44
   8   3  12    1.41    0.44
  -8   3 -12   -0.22    0.45
  -8   3 -12    0.57    0.48
  -9  -3 -12    3.15    0.70
   9   3  12    3.44    0.61
  -9   3 -12    5.10    0.88
   9  -4 -12    4.85    0.77
   8  -4 -12   10.90    1.06
  -8  -4  12    9.29    1.01
  -7  -4  12   18.27    1.16
   7  -4 -12   17.62    1.15
   7   4 -12   15.01    1.12
   6  -4 -12   19.94    1.15
  -6  -4  12   19.91    1.19
   6   4 -12   21.96    1.19
   6   4 -12   19.19    1.19
   5  -4 -12   29.53    1.38
  -5  -4  12   29.42    1.35
   5  -4 -12   31.07    1.32
   5   4 -12   31.94    1.43
   5   4 -12   30.90    1.39
   4  -4 -12   13.64    0.87
   4  -4 -12   16.88    0.96
  -4  -4  12   14.30    0.92
   4   4 -12   15.78    0.96
   4   4 -12   15.30    0.93
  -4   4  12   14.85    1.04
   3  -4 -12   12.73    0.84
  -3  -4  12   12.14    0.78
  -3   4  12   12.54    0.89
   3   4 -12   12.37    0.82
   3   4 -12   11.53    0.82
  -2  -4  12    1.67    0.36
   2  -4 -12    1.85    0.40
  -2   4  12    1.06    0.38
   2   4 -12    1.60    0.38
   2   4 -12    1.68    0.37
   1  -4 -12    6.38    0.59
   1  -4 -12    5.80    0.55
  -1  -4  12    4.70    0.48
  -1   4  12    5.85    0.62
   1   4 -12    6.04    0.57
   1   4 -12    5.74    0.54
   1   4 -12    5.10    0.57
   0  -4 -12    6.02    0.59
   0  -4  12    6.26    0.48
   0  -4 -12    7.00    0.61
   0   4 -12    5.79    0.50
   0   4 -12    5.90    0.60
   0   4  12    7.52    0.60
   0   4 -12    5.74    0.60
   1  -4  12   36.04    1.18
  -1  -4 -12   38.13    1.36
  -1   4 -12   34.87    1.45
  -1   4 -12   36.73    1.38
   2  -4  12    7.40    0.44
  -2  -4 -12    7.61    0.67
  -2   4 -12    6.92    0.70
  -2   4 -12    7.30    0.62
  -3  -4 -12   48.17    1.68
  -3   4 -12   48.32    1.59
  -3   4 -12   44.70    1.80
   3   4  12   43.49    1.61
  -4  -4 -12    8.35    0.78
  -4   4 -12    9.38    0.82
   4   4  12    7.83    0.68
  -5  -4 -12   22.25    1.16
  -5   4 -12   21.66    1.25
   5   4  12   21.16    1.08
  -6  -4 -12    6.66    0.79
  -6   4 -12    5.14    0.77
   6   4  12    5.75    0.64
  -7  -4 -12    0.32    0.46
  -7   4 -12    1.26    0.57
   7   4  12   -0.01    0.35
  -8  -4 -12    1.98    0.65
   8   4  12    2.02    0.52
  -8   4 -12    1.35    0.57
  -8  -5  12   15.26    1.27
   8  -5 -12   13.87    1.14
  -7  -5  12    4.37    0.74
   7  -5 -12    3.95    0.70
   6  -5 -12    1.25    0.46
  -6  -5  12    1.69    0.49
   6   5 -12    1.32    0.49
   6   5 -12    1.90    0.53
  -5  -5  12    0.24    0.39
   5  -5 -12    0.37    0.38
   5   5 -12    1.07    0.42
   5   5 -12    0.58    0.42
   4  -5 -12   11.11    0.88
  -4  -5  12   11.54    0.88
   4   5 -12   10.21    0.88
   4   5 -12   11.22    0.91
  -3  -5  12   41.65    1.58
   3  -5 -12   41.47    1.63
   3   5 -12   42.70    1.61
  -3   5  12   38.77    1.78
   3   5 -12   38.08    1.60
  -2  -5  12   -0.05    0.28
   2  -5 -12    0.05    0.30
  -2   5  12   -0.10    0.30
   2   5 -12   -0.12    0.26
   2   5 -12    0.00    0.30
  -1  -5  12   21.25    1.00
   1  -5 -12   22.78    1.10
  -1   5  12   24.08    1.19
   1   5 -12   23.56    1.16
   1   5 -12   22.14    1.07
   0  -5 -12    4.58    0.57
   0  -5  12    4.54    0.48
   0   5 -12    3.80    0.55
   0   5 -12    3.23    0.51
  -1  -5 -12   26.67    1.18
   1  -5  12   26.04    1.00
  -1   5 -12   24.90    1.26
  -1   5 -12   28.03    1.21
  -2  -5 -12   14.45    0.87
   2  -5  12   15.59    0.68
  -2   5 -12   16.29    1.04
  -2   5 -12   15.15    0.90
  -3  -5 -12    6.53    0.67
  -3   5 -12    6.05    0.76
   3   5  12    5.84    0.64
  -3   5 -12    6.77    0.63
  -4  -5 -12    3.84    0.57
  -4   5 -12    2.82    0.61
   4   5  12    2.71    0.51
  -5  -5 -12    3.69    0.60
   5   5  12    3.05    0.54
  -5   5 -12    3.49    0.67
  -6  -5 -12   13.31    1.02
  -6   5 -12   15.59    1.18
   6   5  12   13.22    0.99
  -7  -5 -12   11.94    1.11
   7   5  12   10.27    0.95
  -7   5 -12   10.43    1.12
  -8  -5 -12    2.05    0.67
   8   5  12    1.39    0.52
  -8   5 -12    1.40    0.59
  -7  -6  12   10.05    1.05
   7  -6 -12    8.05    0.92
   6  -6 -12    7.28    0.89
  -6  -6  12    7.45    0.89
   6   6 -12    6.75    0.89
  -5  -6  12    6.27    0.81
   5  -6 -12    7.55    0.89
   5   6 -12    8.02    0.89
   5   6 -12    7.06    0.83
  -4  -6  12    9.15    0.86
   4  -6 -12    9.51    0.96
   4   6 -12    8.97    0.89
   4   6 -12    8.20    0.88
   3  -6 -12    6.98    0.77
  -3  -6  12    5.53    0.65
   3   6 -12    5.96    0.71
   3   6 -12    6.85    0.79
   2  -6 -12    5.20    0.69
  -2  -6  12    4.24    0.58
   2   6 -12    4.89    0.66
   1  -6 -12    5.66    0.68
  -1  -6  12    6.62    0.66
   1   6 -12    6.41    0.71
   1   6 -12    7.02    0.78
   0  -6  12    9.35    0.69
   0  -6 -12    8.73    0.83
   0   6 -12    8.24    0.80
   0   6 -12    7.22    0.79
   1  -6  12   29.36    1.17
  -1   6 -12   30.89    1.42
  -1   6 -12   32.21    1.52
   2  -6  12   15.22    0.75
  -2   6 -12   15.96    1.13
  -2   6 -12   14.94    0.98
  -3   6 -12   20.86    1.32
  -4   6 -12   11.95    1.09
   4   6  12   12.72    1.00
   4   6  12   11.95    0.94
  -5   6 -12    2.14    0.60
   5   6  12    2.28    0.54
   6   6  12    2.91    0.61
  -6   6 -12    2.91    0.72
   7   6  12   -0.11    0.42
  -7   6 -12   -0.17    0.52
  -6  -7  12    4.95    0.82
   6  -7 -12    4.05    0.76
   6   7 -12    5.37    0.85
  -5  -7  12    0.94    0.52
   5  -7 -12   -0.07    0.46
   5   7 -12    0.72    0.51
  -4  -7  12    1.07    0.50
   4  -7 -12    0.06    0.46
   4   7 -12    0.13    0.46
   3  -7 -12    0.39    0.47
  -3  -7  12    0.79    0.41
   3   7 -12    0.78    0.49
  -2  -7  12   12.04    0.93
   2  -7 -12   11.82    0.99
   2   7 -12   12.03    1.02
   1  -7 -12    8.49    0.87
  -1  -7  12    9.19    0.83
   1   7 -12    9.26    0.94
   1   7 -12    7.79    0.89
   0  -7 -12    0.25    0.41
   0  -7  12    0.68    0.37
   0   7 -12    0.24    0.42
   0   7 -12    0.64    0.46
   1  -7  12   13.36    0.84
   1   7  12   12.35    1.04
  -1   7 -12   14.49    1.07
  -1   7 -12   13.75    1.11
   2  -7  12    6.58    0.61
   2   7  12    8.14    0.90
  -2   7 -12    7.55    0.92
  -2   7 -12    8.33    0.83
   3   7  12   -0.56    0.38
  -3   7 -12    0.58    0.53
   4   7  12    3.04    0.65
  -4   7 -12    3.11    0.75
   5   7  12   -0.16    0.41
  -5   7 -12    0.20    0.52
   6   7  12    1.29    0.57
   4  -8 -12    5.29    0.87
  -4  -8  12    5.33    0.82
   4   8 -12    4.64    0.85
  -4   8  12    5.87    0.83
   3  -8 -12   -0.04    0.46
  -3  -8  12    0.34    0.44
   3   8 -12    0.48    0.53
  -3   8  12   -0.09    0.45
   2  -8 -12    2.24    0.62
  -2  -8  12    2.43    0.55
  -2   8  12    3.00    0.67
   2   8 -12    1.14    0.52
  -1  -8  12    7.75    0.81
   1  -8 -12    7.95    0.95
   1   8 -12    7.93    0.95
  -1   8  12    8.92    1.02
   0  -8 -12    7.48    0.89
   0  -8  12    7.84    0.78
   0   8  12    5.73    0.82
   0   8 -12    6.50    0.92
   0   8 -12    7.38    0.91
   1  -8  12    6.20    0.67
   1   8  12    6.50    0.87
  -1   8 -12    4.90    0.79
  -1   8 -12    6.49    0.93
   2  -8  12   14.58    0.90
   2   8  12   13.87    1.22
  -2   8 -12   14.45    1.23
  -2   8 -12   12.29    1.08
   3   8  12    6.63    0.88
  -3   8 -12    7.65    1.04
   4   8  12    5.78    0.88
  10   0 -13    0.98    0.55
   9   0 -13    4.37    0.73
   8   0 -13    1.08    0.48
   8   0 -13    1.79    0.54
  -7   0  13   81.88    2.57
   7   0 -13   72.95    2.54
   7   0 -13   77.51    2.63
   6   0 -13    1.16    0.46
  -6   0  13    1.34    0.40
   6   0 -13    0.82    0.36
   5   0 -13   73.47    2.25
  -5   0  13   73.03    2.28
   5   0 -13   67.28    2.30
   4   0 -13   48.18    1.63
   4   0 -13   48.79    1.61
   4   0 -13   46.40    1.67
   3   0 -13   30.51    1.11
   3   0 -13   27.88    1.16
   3   0 -13   30.56    1.16
   2   0 -13   48.83    1.58
   2   0 -13   46.15    1.57
   1   0 -13   31.55    1.14
   1   0 -13   30.94    1.14
   0   0 -13    1.71    0.32
   0   0 -13    1.06    0.28
  -1   0 -13   89.17    2.57
  -1   0 -13   87.69    2.50
  -2   0 -13    3.01    0.44
  -3   0 -13   27.75    1.16
   4   0  13    2.25    0.27
  -4   0 -13    2.44    0.45
  -5   0 -13    2.74    0.50
   5   0  13    2.72    0.32
  -6   0 -13   26.61    1.32
   6   0  13   26.69    0.95
   7   0  13    2.54    0.37
  -7   0 -13    1.67    0.49
  -8   0 -13   14.54    1.18
  -9   0 -13    3.90    0.80
   9  -1 -13    1.78    0.61
   9   1 -13    1.93    0.61
   8  -1 -13    1.63    0.51
   8  -1 -13    1.29    0.51
   8   1 -13    1.35    0.49
   8   1 -13    1.14    0.48
  -7  -1  13    9.17    0.85
   7  -1 -13    8.74    0.83
   7  -1 -13    6.43    0.75
   7   1 -13    8.36    0.83
   7   1 -13    8.24    0.86
  -6  -1  13    5.03    0.61
   6  -1 -13    3.20    0.52
   6  -1 -13    3.69    0.57
  -6   1  13    4.04    0.56
   6   1 -13    3.80    0.57
   6   1 -13    3.01    0.48
   6   1 -13    4.06    0.56
   5  -1 -13   16.34    0.96
   5  -1 -13   17.33    0.94
  -5  -1  13   18.06    0.95
   5   1 -13   17.53    0.98
  -5   1  13   17.78    1.10
   5   1 -13   18.06    0.95
   5   1 -13   19.08    0.94
   4  -1 -13   32.09    1.25
  -4  -1  13   32.43    1.27
   4  -1 -13   30.32    1.28
   4   1 -13   31.74    1.26
  -4   1  13   33.02    1.48
   4   1 -13   30.33    1.27
   4   1 -13   31.47    1.21
   3  -1 -13   24.96    1.10
   3  -1 -13   27.30    1.06
   3   1 -13   26.68    1.11
   3   1 -13   26.30    1.10
   2  -1 -13   84.27    2.50
   2  -1 -13   89.63    2.44
   2   1 -13   87.19    2.52
   2   1 -13   84.00    2.51
   1  -1 -13   46.66    1.52
   1   1 -13   44.22    1.50
   1   1 -13   45.98    1.50
   1   1 -13   45.31    1.48
   0  -1 -13   15.64    0.76
   0  -1 -13   15.13    0.76
   0   1 -13   14.91    0.75
   0   1 -13   14.39    0.73
   0   1 -13   13.77    0.69
  -1  -1 -13    8.21    0.59
  -1   1 -13    7.89    0.60
  -1   1 -13    8.15    0.52
  -1   1 -13    8.51    0.56
  -1   1 -13    7.94    0.57
  -2  -1 -13   11.76    0.71
  -2   1 -13   11.78    0.76
  -2   1 -13   11.84    0.70
  -2   1 -13   12.57    0.66
  -3  -1 -13   23.94    1.06
  -3   1 -13   21.40    1.06
   3   1  13   23.60    0.86
  -3   1 -13   23.74    1.03
  -4  -1 -13   41.30    1.58
  -4   1 -13   43.31    1.66
  -4   1 -13   42.16    1.55
   4   1  13   42.18    1.33
  -5  -1 -13    7.32    0.74
  -5   1 -13    8.29    0.78
   5   1  13    7.00    0.52
  -5   1 -13    6.02    0.67
  -6  -1 -13   12.51    0.93
  -6   1 -13   15.03    0.96
  -6   1 -13   14.50    1.00
   6   1  13   14.39    0.73
  -7  -1 -13    0.44    0.42
   7   1  13    0.35    0.28
  -7   1 -13    0.41    0.42
  -8  -1 -13   13.69    1.15
  -8   1 -13   11.61    1.12
   8   1  13   12.08    0.78
  -9  -1 -13   -0.12    0.43
   9   1  13    0.02    0.35
  -9   1 -13   -0.25    0.51
   9  -2 -13    7.90    0.93
   9   2 -13    6.63    0.89
   8  -2 -13    8.12    0.86
   8   2 -13    9.36    0.95
   8   2 -13    8.88    0.91
   7  -2 -13    8.27    0.83
   7  -2 -13    8.97    0.86
  -7  -2  13    9.00    0.86
   7   2 -13   10.12    0.91
   7   2 -13    8.60    0.90
   6  -2 -13    3.32    0.54
   6  -2 -13    3.21    0.54
  -6  -2  13    2.99    0.52
   6   2 -13    3.53    0.55
   6   2 -13    4.05    0.56
   6   2 -13    2.87    0.56
   5  -2 -13   27.81    1.28
   5  -2 -13   30.31    1.28
  -5  -2  13   30.29    1.29
   5   2 -13   28.34    1.30
  -5   2  13   31.19    1.51
   5   2 -13   29.94    1.29
   4  -2 -13   24.97    1.13
   4  -2 -13   26.21    1.11
  -4  -2  13   23.36    1.08
   4   2 -13   24.66    1.15
  -4   2  13   24.97    1.28
   4   2 -13   23.30    1.10
  -3  -2  13   11.50    0.70
   3  -2 -13   12.50    0.75
   3  -2 -13   12.29    0.76
  -3   2  13   12.14    0.83
   3   2 -13   12.13    0.76
   3   2 -13   12.19    0.76
  -2  -2  13    5.06    0.49
   2  -2 -13    4.92    0.53
   2  -2 -13    5.16    0.50
   2   2 -13    5.81    0.55
   2   2 -13    5.47    0.48
   2   2 -13    4.91    0.52
  -2   2  13    5.36    0.57
   1  -2 -13   25.79    1.06
   1  -2 -13   26.79    1.02
   1   2 -13   26.38    1.04
   1   2 -13   28.11    1.10
   1   2 -13   24.61    1.01
  -1   2  13   25.52    1.13
   0  -2 -13   22.80    0.98
   0   2  13   23.56    1.00
   0   2 -13   21.93    0.98
   0   2 -13   22.81    0.98
   0   2 -13   23.12    0.94
   0   2 -13   22.99    0.91
  -1  -2 -13   13.82    0.77
  -1   2 -13   14.01    0.66
   1   2  13   14.87    0.71
  -1   2 -13   13.05    0.79
  -1   2 -13   13.37    0.72
  -1   2 -13   13.87    0.73
  -2  -2 -13    7.04    0.62
  -2   2 -13    7.57    0.66
  -2   2 -13    7.13    0.55
  -2   2 -13    6.36    0.56
  -3  -2 -13    5.48    0.60
  -3   2 -13    5.62    0.57
  -3   2 -13    5.47    0.49
   3   2  13    4.13    0.43
  -3   2 -13    4.46    0.57
  -4  -2 -13    2.27    0.46
  -4   2 -13    1.01    0.34
  -4   2 -13    2.49    0.48
   4   2  13    2.25    0.36
  -5  -2 -13   24.58    1.23
   5   2  13   25.50    1.03
  -5   2 -13   25.61    1.27
  -5   2 -13   24.44    1.14
  -6  -2 -13    9.70    0.90
   6   2  13    8.88    0.66
  -6   2 -13    7.49    0.82
  -6   2 -13    9.71    0.84
  -7  -2 -13    0.64    0.43
  -7   2 -13    1.61    0.50
   7   2  13    0.44    0.32
  -7   2 -13    0.22    0.42
  -8  -2 -13    1.65    0.60
  -8   2 -13    1.46    0.56
   8   2  13    2.26    0.46
  -8   2 -13    0.88    0.55
  -9  -2 -13    0.72    0.61
   9   2  13    0.91    0.42
   9  -3 -13    4.96    0.78
   8  -3 -13    3.48    0.65
  -7  -3  13    3.13    0.59
   7  -3 -13    3.72    0.63
   7   3 -13    3.37    0.63
  -6  -3  13   10.52    0.89
   6  -3 -13   13.73    0.92
   6  -3 -13   12.54    0.95
   6   3 -13   10.47    0.90
   6   3 -13   13.59    0.94
  -5  -3  13    2.86    0.51
   5  -3 -13    3.11    0.52
   5  -3 -13    2.70    0.49
   5   3 -13    3.33    0.56
   5   3 -13    2.22    0.47
  -4  -3  13   30.55    1.30
   4  -3 -13   32.30    1.32
   4  -3 -13   31.86    1.32
  -4   3  13   30.48    1.49
   4   3 -13   30.66    1.33
   4   3 -13   32.14    1.37
   3  -3 -13   13.83    0.84
  -3  -3  13   14.21    0.80
   3  -3 -13   14.35    0.84
  -3   3  13   14.02    0.93
   3   3 -13   13.81    0.84
   3   3 -13   12.32    0.82
  -2  -3  13   11.75    0.71
   2  -3 -13   13.19    0.80
   2  -3 -13   13.36    0.81
  -2   3  13   14.55    0.87
   2   3 -13   12.93    0.75
   2   3 -13   12.36    0.78
  -1  -3  13   45.28    1.48
   1  -3 -13   48.88    1.58
  -1   3  13   46.06    1.73
   1   3 -13   46.04    1.61
   1   3 -13   45.56    1.52
   1   3 -13   44.27    1.57
   0  -3 -13   16.30    0.85
   0  -3  13   16.10    0.72
   0   3 -13   16.03    0.86
   0   3  13   16.68    0.85
   0   3 -13   16.66    0.77
   0   3 -13   15.74    0.85
   0   3 -13   16.47    0.75
   1  -3  13    9.01    0.50
  -1  -3 -13   10.49    0.71
  -1   3 -13    9.56    0.66
  -1   3 -13    8.61    0.60
  -1   3 -13   10.13    0.56
  -1   3 -13    9.13    0.70
   2  -3  13    4.63    0.34
  -2  -3 -13    4.45    0.53
  -2   3 -13    4.28    0.47
  -2   3 -13    3.74    0.46
  -2   3 -13    3.02    0.49
  -3  -3 -13    2.78    0.48
  -3   3 -13    2.60    0.49
  -3   3 -13    2.61    0.38
  -3   3 -13    2.49    0.39
   3   3  13    2.69    0.41
  -4  -3 -13   11.73    0.87
   4   3  13   12.62    0.74
  -4   3 -13   11.65    0.77
  -4   3 -13   12.72    0.91
  -5  -3 -13    4.38    0.62
  -5   3 -13    3.95    0.52
   5   3  13    4.30    0.52
  -5   3 -13    4.75    0.68
  -6  -3 -13   20.13    1.20
  -6   3 -13   21.81    1.13
  -6   3 -13   19.82    1.22
   6   3  13   20.23    1.03
  -7  -3 -13    3.49    0.69
  -7   3 -13    3.98    0.65
   7   3  13    4.08    0.56
  -7   3 -13    3.65    0.70
  -8  -3 -13    6.63    0.89
  -8   3 -13    5.41    0.82
   8   3  13    4.85    0.65
  -8   3 -13    5.82    0.84
  -9  -3 -13    6.05    0.96
  -9   3 -13    3.60    0.78
   9   3  13    5.01    0.70
  -8  -4  13    0.71    0.51
   8  -4 -13    0.46    0.47
  -7  -4  13   37.31    1.70
   7  -4 -13   34.92    1.67
  -6  -4  13    0.47    0.43
   6  -4 -13    0.22    0.38
   6   4 -13    0.16    0.38
   6   4 -13    0.81    0.42
  -5  -4  13    5.22    0.65
   5  -4 -13    6.29    0.71
   5  -4 -13    6.15    0.69
   5   4 -13    6.73    0.72
   5   4 -13    5.43    0.70
   4  -4 -13    3.55    0.55
  -4  -4  13    5.43    0.64
   4   4 -13    4.05    0.59
   4   4 -13    3.53    0.57
  -3  -4  13   10.14    0.76
   3  -4 -13   10.47    0.82
   3   4 -13   11.60    0.81
  -3   4  13   10.42    0.86
   3   4 -13    9.77    0.79
  -2  -4  13   31.72    1.27
   2  -4 -13   33.13    1.35
   2   4 -13   30.82    1.32
   2   4 -13   34.04    1.30
  -2   4  13   32.88    1.47
   1  -4 -13    9.53    0.72
  -1  -4  13    9.03    0.62
   1  -4 -13    7.67    0.64
   1   4 -13    9.10    0.71
  -1   4  13    8.13    0.70
   1   4 -13    7.36    0.60
   1   4 -13    8.44    0.65
   0  -4 -13   17.25    0.89
   0  -4  13   17.08    0.79
   0  -4 -13   17.77    0.90
   0   4 -13   19.16    0.98
   0   4 -13   16.65    0.94
   1  -4  13    7.26    0.50
  -1  -4 -13    7.54    0.65
  -1   4 -13    7.21    0.71
  -1   4 -13    8.07    0.68
  -2  -4 -13    9.33    0.72
   2  -4  13   10.32    0.53
  -2   4 -13   10.65    0.73
  -2   4 -13   11.62    0.86
  -3  -4 -13   30.52    1.33
  -3   4 -13   30.19    1.44
  -3   4 -13   31.44    1.23
   3   4  13   30.61    1.28
  -4  -4 -13   -0.33    0.31
   4   4  13   -0.45    0.25
  -4   4 -13   -0.11    0.33
  -5  -4 -13    5.26    0.69
   5   4  13    3.72    0.54
  -5   4 -13    4.39    0.66
  -6  -4 -13   11.76    1.05
  -6   4 -13   12.30    1.04
   6   4  13    8.96    0.83
  -7  -4 -13    0.36    0.48
  -7   4 -13    1.32    0.55
   7   4  13    0.69    0.41
  -8  -4 -13   11.80    1.17
  -8   4 -13   10.79    1.13
   8   4  13   10.83    0.98
  -8  -5  13    7.40    0.98
   8  -5 -13    7.06    0.90
   7  -5 -13    0.66    0.50
  -7  -5  13    0.51    0.51
   6  -5 -13    4.66    0.71
  -6  -5  13    5.61    0.76
   6   5 -13    5.12    0.76
   6   5 -13    7.12    0.83
  -5  -5  13    7.72    0.83
   5  -5 -13    7.77    0.83
   5   5 -13    9.34    0.92
   5   5 -13    9.03    0.89
   4  -5 -13    1.62    0.51
  -4  -5  13    1.58    0.45
   4   5 -13    1.25    0.44
   4   5 -13    1.71    0.48
  -3  -5  13   44.21    1.71
   3  -5 -13   47.63    1.80
   3   5 -13   47.60    1.75
   3   5 -13   43.55    1.76
   2  -5 -13    1.64    0.45
  -2  -5  13    2.26    0.44
   2   5 -13    2.23    0.45
   2   5 -13    2.17    0.46
  -2   5  13    2.07    0.49
  -1  -5  13   14.77    0.83
   1  -5 -13   17.14    0.98
   1   5 -13   15.68    0.93
   1   5 -13   14.76    0.95
   0  -5  13   16.44    0.84
   0  -5 -13   19.87    1.02
   0   5 -13   18.38    1.02
   0   5 -13   16.46    1.00
   1  -5  13   10.19    0.62
  -1  -5 -13    8.22    0.71
  -1   5 -13    8.36    0.83
  -1   5 -13    9.57    0.78
   2  -5  13   33.94    1.17
  -2  -5 -13   37.13    1.43
  -2   5 -13   35.42    1.44
  -2   5 -13   36.43    1.62
  -3  -5 -13    2.79    0.50
   3   5  13    1.16    0.39
  -3   5 -13    1.48    0.53
  -3   5 -13    1.35    0.41
  -4  -5 -13    6.27    0.70
  -4   5 -13    5.85    0.80
   4   5  13    5.38    0.69
  -5  -5 -13    4.29    0.68
  -5   5 -13    5.63    0.79
   5   5  13    2.97    0.55
  -6  -5 -13    7.37    0.84
   6   5  13    4.84    0.67
  -6   5 -13    5.64    0.87
  -7  -5 -13    5.84    0.84
   7   5  13    6.85    0.81
  -7   5 -13    5.91    0.89
   7  -6 -13    3.73    0.73
  -7  -6  13    5.89    0.85
  -6  -6  13    1.66    0.57
   6  -6 -13    1.28    0.55
   6   6 -13    1.76    0.57
   5  -6 -13    2.51    0.60
  -5  -6  13    4.38    0.68
   5   6 -13    2.44    0.62
   5   6 -13    4.04    0.71
   4  -6 -13    0.20    0.42
  -4  -6  13    0.63    0.40
   4   6 -13    0.08    0.39
   4   6 -13    1.04    0.45
  -3  -6  13   13.61    0.96
   3  -6 -13   13.22    1.02
   3   6 -13   13.17    1.02
  -2  -6  13   10.62    0.83
   2  -6 -13   10.39    0.90
   2   6 -13   10.82    0.91
   1  -6 -13    5.43    0.69
  -1  -6  13    6.74    0.68
   1   6 -13    5.89    0.69
   1   6 -13    4.25    0.62
   0  -6  13   15.76    0.88
   0  -6 -13   18.22    1.07
   0   6 -13   16.24    1.05
   0   6 -13   15.86    1.08
   1  -6  13    6.79    0.61
  -1   6 -13    7.65    0.80
  -1   6 -13    8.08    0.87
   2  -6  13   22.68    0.96
  -2   6 -13   23.50    1.23
  -2   6 -13   25.00    1.40
  -3   6 -13    0.96    0.52
   4   6  13    5.71    0.73
  -4   6 -13    6.53    0.89
   4   6  13    5.45    0.74
   5   6  13    1.06    0.48
  -5   6 -13    0.66    0.54
   6   6  13    0.56    0.46
  -6   6 -13    0.82    0.58
   7   6  13    6.91    0.86
  -6  -7  13    1.85    0.66
   5  -7 -13    1.11    0.55
  -5  -7  13    2.38    0.63
   5   7 -13    2.50    0.64
  -4  -7  13    0.48    0.44
   4  -7 -13    0.17    0.46
   4   7 -13    0.29    0.47
  -3  -7  13   -0.39    0.32
   3  -7 -13    0.04    0.44
   3   7 -13   -0.09    0.43
   2  -7 -13    4.40    0.71
  -2  -7  13    5.45    0.69
   2   7 -13    5.73    0.77
  -1  -7  13    6.67    0.72
   1  -7 -13    8.14    0.89
   1   7 -13    8.39    0.92
   0  -7  13    4.19    0.56
   0   7 -13    2.82    0.61
   0   7 -13    5.14    0.75
   1  -7  13    9.59    0.74
  -1   7 -13   10.22    1.04
  -1   7 -13   10.14    0.98
   2  -7  13    8.44    0.67
  -2   7 -13    7.74    0.85
  -2   7 -13    8.15    0.98
   2   7  13    8.02    0.90
  -3   7 -13    0.99    0.60
   3   7  13    0.57    0.48
  -4   7 -13    9.29    1.08
   4   7  13    9.30    1.01
  -5   7 -13    1.12    0.60
  -4  -8  13    0.24    0.47
   4  -8 -13    1.04    0.57
   3  -8 -13    1.10    0.61
  -3  -8  13    4.13    0.69
   3   8 -13    4.45    0.79
  -3   8  13    3.08    0.70
  -2  -8  13    6.25    0.79
   2  -8 -13    5.30    0.81
  -2   8  13    7.01    0.91
   2   8 -13    6.87    0.88
  -1  -8  13    5.71    0.73
   1  -8 -13    5.28    0.77
   1   8 -13    5.57    0.78
  -1   8  13    6.32    0.87
   0  -8  13    7.32    0.77
   0   8 -13    9.05    1.03
   0   8  13    9.83    1.02
   0   8 -13    9.76    1.00
   1  -8  13    1.42    0.43
  -1   8 -13    0.19    0.52
   1   8  13    0.34    0.49
  -1   8 -13    1.03    0.53
   2  -8  13    4.38    0.60
  -2   8 -13    3.40    0.67
  -2   8 -13    4.85    0.88
   2   8  13    3.24    0.70
  -3   8 -13    0.43    0.62
   3   8  13   -0.57    0.46
   9   0 -14    3.13    0.67
   8   0 -14    4.20    0.69
   8   0 -14    4.44    0.72
   7   0 -14    3.24    0.63
  -7   0  14    4.07    0.61
   7   0 -14    2.73    0.57
  -6   0  14   14.66    0.93
   6   0 -14   13.45    0.90
   6   0 -14   14.02    0.99
  -5   0  14   22.98    1.09
   5   0 -14   20.37    1.11
   5   0 -14   21.03    1.05
   4   0 -14    3.97    0.54
   4   0 -14    3.12    0.45
   4   0 -14    4.26    0.49
   3   0 -14    3.42    0.45
   3   0 -14    4.01    0.47
   2   0 -14    1.20    0.32
   2   0 -14    1.31    0.31
   1   0 -14    9.16    0.62
   1   0 -14    9.62    0.63
   0   0 -14    2.33    0.38
   0   0 -14    2.33    0.36
   0   0 -14    2.22    0.38
  -1   0 -14    0.39    0.25
  -1   0 -14    0.39    0.28
  -2   0 -14    3.21    0.47
  -3   0 -14    0.32    0.29
  -4   0 -14   43.78    1.65
  -5   0 -14    2.41    0.50
   5   0  14    2.72    0.33
  -6   0 -14    4.44    0.64
   6   0  14    3.33    0.37
  -7   0 -14    3.98    0.68
  -8   0 -14    0.96    0.55
  -9   0 -14    6.04    0.92
   9  -1 -14   10.59    1.07
   9   1 -14   11.34    1.08
   8  -1 -14   14.77    1.08
   8  -1 -14   14.43    1.09
   8   1 -14   14.92    1.13
   8   1 -14   13.79    1.15
   7  -1 -14    6.11    0.77
  -7  -1  14    5.31    0.72
   7  -1 -14    5.64    0.73
   7   1 -14    6.17    0.75
   7   1 -14    6.33    0.79
   6  -1 -14   34.07    1.43
  -6  -1  14   33.86    1.46
   6  -1 -14   33.86    1.49
   6   1 -14   35.31    1.40
   6   1 -14   33.77    1.51
  -6   1  14   32.14    1.43
   6   1 -14   34.46    1.45
  -5  -1  14    0.51    0.33
   5  -1 -14    0.28    0.33
   5  -1 -14   -0.19    0.29
   5   1 -14    0.36    0.32
   5   1 -14    0.31    0.30
  -5   1  14   -0.11    0.31
   5   1 -14   -0.22    0.28
   4  -1 -14   23.23    1.04
  -4  -1  14   24.58    1.09
   4  -1 -14   22.33    1.10
   4   1 -14   21.72    1.08
   4   1 -14   23.28    1.08
  -4   1  14   22.01    1.22
   3  -1 -14   14.53    0.76
   3  -1 -14   11.89    0.76
   3   1 -14   12.60    0.78
   3   1 -14   12.62    0.79
   2  -1 -14   17.68    0.87
   2   1 -14   18.26    0.89
   2   1 -14   17.67    0.88
   1  -1 -14   36.89    1.33
   1   1 -14   36.66    1.33
   1   1 -14   35.49    1.29
   0  -1 -14    8.52    0.63
   0  -1 -14    8.61    0.61
   0   1 -14    8.58    0.62
   0   1 -14    9.03    0.59
   0   1 -14    8.82    0.63
   0   1 -14    8.95    0.63
  -1  -1 -14   53.21    1.80
  -1   1 -14   56.61    1.70
  -1   1 -14   55.88    1.85
  -1   1 -14   53.77    1.75
  -1   1 -14   52.97    1.78
  -2  -1 -14   37.31    1.41
  -2   1 -14   38.00    1.39
  -2   1 -14   37.20    1.46
  -2   1 -14   38.88    1.32
  -3  -1 -14    8.56    0.69
  -3   1 -14    7.56    0.69
  -3   1 -14    8.31    0.67
  -4  -1 -14   30.30    1.31
  -4   1 -14   29.49    1.32
  -4   1 -14   29.00    1.27
   4   1  14   29.40    1.06
  -5  -1 -14    1.55    0.45
  -5   1 -14    1.55    0.47
   5   1  14    1.00    0.28
  -5   1 -14    1.53    0.44
  -6  -1 -14    1.66    0.47
   6   1  14    1.98    0.35
  -6   1 -14    1.73    0.52
  -6   1 -14    1.50    0.45
  -7  -1 -14   10.38    1.01
   7   1  14   12.82    0.72
  -7   1 -14   12.53    1.05
  -8  -1 -14    1.48    0.55
   8   1  14    0.39    0.32
  -8   1 -14    0.39    0.52
  -9  -1 -14    5.09    0.83
  -9   1 -14    6.02    0.95
   9  -2 -14    0.91    0.51
   8  -2 -14    3.65    0.66
  -7  -2  14    9.11    0.89
   7  -2 -14    8.71    0.88
   7  -2 -14    6.23    0.75
   7   2 -14    8.81    0.90
  -6  -2  14    8.12    0.80
   6  -2 -14    8.53    0.81
   6  -2 -14    8.60    0.83
   6   2 -14    8.52    0.83
   6   2 -14    7.41    0.74
   5  -2 -14   23.80    1.15
  -5  -2  14   22.94    1.14
   5  -2 -14   23.13    1.14
   5   2 -14   23.40    1.18
   5   2 -14   22.61    1.12
   4  -2 -14    2.28    0.44
   4  -2 -14    2.02    0.43
  -4  -2  14    2.19    0.43
  -4   2  14    1.94    0.50
   4   2 -14    2.62    0.46
   4   2 -14    1.72    0.40
   3  -2 -14   47.32    1.59
  -3  -2  14   44.51    1.57
   3  -2 -14   45.77    1.64
  -3   2  14   40.98    1.78
   3   2 -14   46.40    1.65
   3   2 -14   46.11    1.65
   2  -2 -14   29.35    1.19
  -2  -2  14   29.45    1.11
   2  -2 -14   29.55    1.13
   2   2 -14   27.31    1.15
  -2   2  14   26.61    1.26
   2   2 -14   27.65    1.18
   1  -2 -14   15.06    0.82
   1   2 -14   16.04    0.79
   1   2 -14   15.51    0.79
  -1   2  14   15.25    0.86
   1   2 -14   14.02    0.82
   0  -2 -14   48.22    1.64
   0   2 -14   47.13    1.57
   0   2 -14   46.16    1.51
   0   2  14   47.78    1.70
   0   2 -14   46.87    1.65
   0   2 -14   47.45    1.62
  -1  -2 -14    4.48    0.54
  -1   2 -14    5.33    0.53
  -1   2 -14    5.37    0.52
  -1   2 -14    4.57    0.52
  -1   2 -14    5.16    0.46
  -2  -2 -14   10.53    0.76
  -2   2 -14   11.74    0.78
  -2   2 -14   11.70    0.73
  -2   2 -14   11.94    0.69
  -3  -2 -14    6.44    0.66
  -3   2 -14    5.10    0.61
  -3   2 -14    6.13    0.59
  -3   2 -14    5.90    0.53
  -4  -2 -14    3.95    0.59
  -4   2 -14    3.28    0.54
   4   2  14    4.16    0.46
  -4   2 -14    3.48    0.49
  -5  -2 -14   24.62    1.28
  -5   2 -14   26.34    1.33
  -5   2 -14   26.39    1.21
   5   2  14   26.22    1.07
  -6  -2 -14    4.71    0.69
  -6   2 -14    5.34    0.76
  -6   2 -14    5.36    0.69
   6   2  14    4.08    0.50
  -7  -2 -14    9.31    0.98
  -7   2 -14    7.52    0.84
  -7   2 -14    7.36    0.88
   7   2  14    8.73    0.70
  -8  -2 -14    1.02    0.55
  -8   2 -14    0.63    0.53
  -8   2 -14    0.74    0.56
   8   2  14    0.80    0.39
  -9  -2 -14    1.82    0.65
   9   2  14    1.35    0.44
  -9   2 -14    0.46    0.56
   9  -3 -14    5.87    0.83
   8  -3 -14   22.48    1.33
  -8  -3  14   21.36    1.37
   7  -3 -14   10.34    0.96
  -7  -3  14   10.25    0.97
   7   3 -14   11.14    1.05
   6  -3 -14   40.70    1.66
   6  -3 -14   36.39    1.64
  -6  -3  14   39.52    1.69
   6   3 -14   41.38    1.67
   6   3 -14   41.78    1.75
   5  -3 -14   12.40    0.87
  -5  -3  14   11.73    0.85
   5  -3 -14   10.00    0.83
   5   3 -14    9.56    0.84
   5   3 -14   12.14    0.91
   4  -3 -14   15.01    0.90
   4  -3 -14   13.03    0.89
  -4  -3  14   14.28    0.90
   4   3 -14   13.72    0.89
  -4   3  14   11.62    0.96
   4   3 -14   15.50    0.96
  -3  -3  14   17.37    0.91
   3  -3 -14   17.97    0.96
   3  -3 -14   16.74    0.94
   3   3 -14   16.58    0.95
   3   3 -14   16.20    0.95
  -3   3  14   17.49    1.06
  -2  -3  14    2.27    0.37
   2  -3 -14    2.37    0.43
   2  -3 -14    2.36    0.44
   2   3 -14    2.83    0.45
  -2   3  14    2.51    0.48
   2   3 -14    1.86    0.40
  -1  -3  14   43.17    1.48
  -1   3  14   46.15    1.75
   1   3 -14   47.00    1.56
   1   3 -14   45.28    1.60
   1   3 -14   46.37    1.64
   0  -3 -14   12.94    0.79
   0  -3  14   14.88    0.69
   0   3  14   13.14    0.80
   0   3 -14   13.71    0.71
   0   3 -14   15.27    0.78
   0   3 -14   13.44    0.81
   0   3 -14   13.35    0.81
   1  -3  14   41.41    1.27
  -1  -3 -14   40.67    1.51
  -1   3 -14   40.42    1.48
  -1   3 -14   39.61    1.40
  -1   3 -14   39.50    1.56
   2  -3  14   12.73    0.56
  -2  -3 -14   13.22    0.83
  -2   3 -14   12.18    0.76
  -2   3 -14   13.18    0.88
  -2   3 -14   12.25    0.74
  -3  -3 -14   32.60    1.39
  -3   3 -14   31.60    1.25
  -3   3 -14   34.35    1.48
   3   3  14   31.12    1.25
  -3   3 -14   33.84    1.24
  -4  -3 -14   10.69    0.85
  -4   3 -14   11.45    0.89
  -4   3 -14   10.21    0.74
   4   3  14   10.42    0.72
  -5  -3 -14    1.79    0.50
  -5   3 -14    1.47    0.40
  -5   3 -14    1.38    0.46
   5   3  14    1.16    0.35
  -6  -3 -14   18.05    1.15
  -6   3 -14   18.70    1.22
   6   3  14   16.57    0.98
  -6   3 -14   17.29    1.06
  -7  -3 -14   10.49    1.05
   7   3  14    9.23    0.81
  -7   3 -14   10.95    0.99
  -7   3 -14    8.70    0.96
  -8  -3 -14    1.59    0.64
  -8   3 -14    1.80    0.57
   8   3  14    2.07    0.51
  -8  -4  14    4.90    0.82
   8  -4 -14    3.93    0.70
  -7  -4  14    2.55    0.62
   7  -4 -14    2.22    0.58
  -6  -4  14    8.43    0.86
   6  -4 -14    8.85    0.89
   6   4 -14    7.42    0.84
   6   4 -14    7.92    0.83
   5  -4 -14    1.62    0.49
   5  -4 -14    2.25    0.51
  -5  -4  14    1.98    0.48
   5   4 -14    2.94    0.57
   5   4 -14    2.53    0.55
  -4  -4  14    0.96    0.41
   4  -4 -14    0.60    0.39
   4   4 -14    0.58    0.42
   4   4 -14    1.62    0.46
  -3  -4  14   18.05    1.00
   3  -4 -14   20.46    1.07
   3   4 -14   18.16    1.05
  -3   4  14   17.13    1.11
   3   4 -14   17.90    1.01
  -2  -4  14   30.80    1.24
   2  -4 -14   31.38    1.31
  -2   4  14   31.16    1.45
   2   4 -14   32.30    1.29
   2   4 -14   28.45    1.32
  -1  -4  14    4.11    0.47
   1  -4 -14    5.91    0.63
   1  -4 -14    4.50    0.56
   1   4 -14    5.11    0.56
  -1   4  14    6.21    0.67
   1   4 -14    4.64    0.51
   1   4 -14    4.44    0.57
   0  -4 -14   22.49    1.06
   0  -4  14   22.65    0.93
   0   4 -14   20.60    1.07
   0   4 -14   22.63    1.11
  -1  -4 -14    0.66    0.36
   1  -4  14    0.49    0.23
  -1   4 -14    0.55    0.35
  -1   4 -14    0.79    0.35
   2  -4  14    5.84    0.43
  -2  -4 -14    4.07    0.57
  -2   4 -14    4.71    0.63
  -2   4 -14    4.33    0.55
  -3  -4 -14   25.82    1.26
  -3   4 -14   27.38    1.39
  -3   4 -14   26.67    1.15
  -4  -4 -14    2.52    0.52
   4   4  14    2.56    0.49
  -4   4 -14    2.51    0.58
  -5  -4 -14    4.61    0.70
   5   4  14    6.03    0.66
  -5   4 -14    6.11    0.80
  -6  -4 -14    0.89    0.48
  -6   4 -14    0.69    0.53
   6   4  14    0.51    0.36
  -7  -4 -14    7.12    0.89
   7   4  14    6.60    0.76
  -7   4 -14    5.87    0.87
  -8  -4 -14    0.85    0.61
  -8   4 -14    1.27    0.57
   8   4  14    0.90    0.50
  -7  -5  14    7.23    0.93
   7  -5 -14    8.56    0.97
  -6  -5  14   12.70    1.09
   6  -5 -14   13.70    1.10
   6   5 -14   12.57    1.07
  -5  -5  14    1.72    0.52
   5  -5 -14    0.94    0.47
   5   5 -14    1.83    0.55
   5   5 -14    1.38    0.50
   4  -5 -14    6.20    0.75
  -4  -5  14    8.44    0.82
   4   5 -14    7.62    0.82
   4   5 -14    8.38    0.86
  -3  -5  14    1.95    0.47
   3  -5 -14    1.58    0.46
   3   5 -14    1.22    0.47
   3   5 -14    2.45    0.50
  -2  -5  14    4.77    0.58
   2  -5 -14    5.35    0.68
   2   5 -14    5.01    0.60
   2   5 -14    5.03    0.64
  -2   5  14    5.37    0.71
   1  -5 -14    5.26    0.64
  -1  -5  14    4.09    0.51
   1   5 -14    5.32    0.65
   1   5 -14    4.65    0.59
   0  -5 -14    7.81    0.72
   0  -5  14    6.79    0.60
   0   5 -14    7.13    0.73
   0   5 -14    6.70    0.72
  -1  -5 -14    0.38    0.36
   1  -5  14    0.73    0.28
  -1   5 -14    0.24    0.37
  -1   5 -14    0.25    0.35
   2  -5  14    0.25    0.24
  -2  -5 -14    0.03    0.36
  -2   5 -14   -0.01    0.39
  -2   5 -14   -0.34    0.32
  -3  -5 -14    2.71    0.54
  -3   5 -14    2.91    0.62
  -4  -5 -14   16.08    1.05
   4   5  14   17.33    1.04
  -4   5 -14   15.56    1.19
  -5  -5 -14    5.12    0.75
   5   5  14    4.93    0.67
  -5   5 -14    5.80    0.85
  -6  -5 -14    3.44    0.70
   6   5  14    3.14    0.58
  -6   5 -14    2.68    0.66
  -7  -5 -14    0.19    0.53
  -7   5 -14    0.22    0.50
   7   5  14    0.01    0.41
  -6  -6  14    0.97    0.55
   6  -6 -14    1.50    0.54
   6   6 -14    2.12    0.61
   5  -6 -14    4.69    0.75
  -5  -6  14    4.92    0.75
   5   6 -14    4.76    0.75
   4  -6 -14    8.87    0.96
  -4  -6  14    9.17    0.93
   4   6 -14    9.16    0.95
   4   6 -14    9.96    0.96
   3  -6 -14    2.35    0.59
  -3  -6  14    3.47    0.60
   3   6 -14    3.28    0.61
   2  -6 -14   50.60    1.95
  -2  -6  14   46.48    1.79
   2   6 -14   46.26    1.91
  -1  -6  14    0.17    0.32
   1  -6 -14    0.25    0.40
   1   6 -14    0.70    0.44
   0  -6  14   19.31    0.99
   0   6 -14   20.18    1.20
   0   6 -14   20.31    1.19
   1  -6  14    1.47    0.36
  -1   6 -14    3.08    0.55
  -1   6 -14    1.80    0.56
   2  -6  14    7.68    0.60
  -2   6 -14    7.42    0.90
  -2   6 -14    7.00    0.79
  -3   6 -14    6.92    0.91
  -4   6 -14    4.87    0.81
   4   6  14    3.79    0.69
   5   6  14    7.33    0.85
  -5   6 -14    5.71    0.92
   6   6  14    2.35    0.58
  -6   6 -14    2.94    0.74
   5  -7 -14    1.67    0.64
  -5  -7  14    0.19    0.47
   5   7 -14    0.94    0.59
   4  -7 -14   11.62    1.11
  -4  -7  14   13.16    1.07
   4   7 -14   13.93    1.15
  -3  -7  14    0.25    0.38
   3  -7 -14    0.24    0.50
   3   7 -14   -0.45    0.41
  -2  -7  14   24.33    1.29
   2  -7 -14   27.21    1.47
   2   7 -14   23.00    1.38
  -1  -7  14    1.79    0.49
   1  -7 -14    2.63    0.62
   1   7 -14    2.47    0.63
   0  -7  14    1.80    0.48
   0   7 -14    1.85    0.57
   0   7 -14    1.54    0.55
   1  -7  14    4.74    0.57
  -1   7 -14    5.19    0.80
  -1   7 -14    3.75    0.67
  -2   7 -14    2.73    0.61
   2   7  14    3.35    0.68
  -2   7 -14    3.56    0.73
   3   7  14    7.19    0.92
  -3   7 -14    7.58    0.98
   4   7  14    0.63    0.50
  -4   7 -14    0.24    0.54
  -3  -8  14    1.58    0.55
   3  -8 -14    2.97    0.74
   2  -8 -14   14.91    1.30
  -2  -8  14   14.46    1.11
  -2   8  14   13.77    1.20
   2   8 -14   17.44    1.26
  -1  -8  14    2.32    0.53
   1   8 -14    2.22    0.63
  -1   8  14    1.58    0.60
   0  -8  14    3.85    0.63
   0   8 -14    2.54    0.65
   0   8  14    4.40    0.76
   1  -8  14    0.45    0.38
  -1   8 -14    0.18    0.50
   1   8  14    0.49    0.52
  -1   8 -14    0.07    0.54
   2   8  14    4.48    0.82
  -2   8 -14    4.96    0.87
   9   0 -15    0.12    0.47
   8   0 -15   31.55    1.56
  -7   0  15    5.42    0.71
   7   0 -15    3.49    0.65
   7   0 -15    4.88    0.70
   6   0 -15    0.49    0.38
   6   0 -15    0.45    0.40
  -6   0  15    0.96    0.40
  -5   0  15   24.62    1.20
   5   0 -15   27.34    1.30
   5   0 -15   27.19    1.19
   4   0 -15    0.57    0.34
   3   0 -15   50.29    1.73
   3   0 -15   50.10    1.75
   2   0 -15    3.02    0.43
   2   0 -15    2.26    0.40
   1   0 -15   19.52    0.93
   1   0 -15   20.72    0.95
   0   0 -15  135.81    3.80
   0   0 -15  138.95    3.74
  -1   0 -15    8.21    0.73
  -2   0 -15  108.64    3.16
  -3   0 -15    9.80    0.77
  -4   0 -15    0.30    0.33
  -5   0 -15   51.58    1.94
  -6   0 -15    4.48    0.66
  -7   0 -15    3.57    0.70
  -8   0 -15    3.03    0.68
  -9   0 -15    0.53    0.58
   9  -1 -15    7.52    0.93
   9   1 -15    7.98    0.99
   8  -1 -15    2.77    0.61
   8   1 -15    1.43    0.52
  -7  -1  15   18.28    1.19
   7  -1 -15   19.33    1.19
   7  -1 -15   20.08    1.22
   7   1 -15   21.06    1.28
   6  -1 -15    1.52    0.44
   6  -1 -15    1.74    0.48
  -6  -1  15    1.76    0.48
   6   1 -15    1.06    0.42
   6   1 -15    1.02    0.45
  -6   1  15    1.73    0.45
   5  -1 -15   27.47    1.30
  -5  -1  15   25.40    1.23
   5  -1 -15   25.62    1.18
   5   1 -15   26.06    1.22
   5   1 -15   23.89    1.24
  -4  -1  15   15.54    0.90
   4  -1 -15   14.88    0.93
   4  -1 -15   17.97    0.94
   4   1 -15   17.51    0.98
   4   1 -15   17.25    0.96
  -4   1  15   16.91    1.10
   3  -1 -15    4.40    0.53
   3   1 -15    4.03    0.53
   3   1 -15    3.96    0.51
   2  -1 -15    3.66    0.48
   2   1 -15    3.78    0.50
   2   1 -15    3.30    0.47
   1  -1 -15   11.66    0.74
   1   1 -15   13.81    0.75
   1   1 -15   12.54    0.76
   0  -1 -15    2.72    0.44
   0  -1 -15    3.09    0.45
   0   1 -15    2.66    0.44
   0   1 -15    2.99    0.45
   0   1 -15    2.72    0.44
   0   1 -15    3.21    0.42
  -1  -1 -15   15.15    0.86
  -1   1 -15   13.58    0.84
  -1   1 -15   14.40    0.84
  -1   1 -15   14.98    0.80
  -1   1 -15   15.88    0.76
  -2  -1 -15    3.34    0.49
  -2   1 -15    3.80    0.52
  -2   1 -15    3.19    0.48
  -2   1 -15    3.56    0.44
  -3  -1 -15    5.00    0.60
  -3   1 -15    6.28    0.66
  -3   1 -15    6.29    0.63
  -4  -1 -15    6.84    0.72
  -4   1 -15    6.89    0.71
  -4   1 -15    7.01    0.70
  -5  -1 -15   12.11    0.92
   5   1  15   13.20    0.71
  -5   1 -15   13.81    0.99
  -5   1 -15   13.96    0.94
  -6  -1 -15    3.66    0.65
  -6   1 -15    3.39    0.61
   6   1  15    3.89    0.43
  -7  -1 -15    0.96    0.52
   7   1  15    1.82    0.37
  -7   1 -15   -0.10    0.41
  -8  -1 -15    4.46    0.79
   8   1  15    3.92    0.52
  -8   1 -15    5.64    0.85
  -9  -1 -15    4.29    0.84
  -9   1 -15    1.70    0.64
   9  -2 -15    1.69    0.59
   8  -2 -15    0.95    0.51
   7  -2 -15   10.89    0.95
  -7  -2  15   11.50    0.97
   7  -2 -15   12.59    0.97
   7   2 -15   11.62    1.01
  -6  -2  15    1.96    0.51
   6  -2 -15    2.96    0.55
   6  -2 -15    2.38    0.52
   6   2 -15    2.88    0.54
   6   2 -15    2.11    0.50
   5  -2 -15   12.39    0.86
  -5  -2  15   10.86    0.84
   5  -2 -15   10.84    0.85
   5   2 -15   12.21    0.88
   5   2 -15   10.41    0.85
  -4  -2  15    3.54    0.54
   4  -2 -15    3.88    0.56
   4  -2 -15    3.92    0.54
  -4   2  15    4.55    0.68
   4   2 -15    4.48    0.62
   4   2 -15    3.24    0.51
  -3  -2  15   18.39    0.94
   3  -2 -15   18.95    0.93
   3  -2 -15   17.32    0.96
  -3   2  15   16.74    1.05
   3   2 -15   17.23    0.97
   3   2 -15   16.86    0.97
  -2  -2  15   26.46    1.10
   2  -2 -15   25.82    1.18
  -2   2  15   32.10    1.36
   2   2 -15   25.97    1.18
   2   2 -15   28.22    1.19
   1  -2 -15   44.97    1.65
   1   2 -15   47.96    1.63
   1   2 -15   46.15    1.59
  -1   2  15   49.28    1.80
   1   2 -15   45.01    1.64
   0  -2 -15    5.71    0.61
   0   2 -15    6.29    0.52
   0   2 -15    5.94    0.59
   0   2  15    6.16    0.57
   0   2 -15    5.90    0.58
   0   2 -15    5.42    0.56
  -1  -2 -15    1.66    0.39
  -1   2 -15    1.81    0.34
  -1   2 -15    2.07    0.38
  -1   2 -15    1.05    0.37
  -1   2 -15    1.09    0.34
  -2  -2 -15    8.31    0.77
  -2   2 -15    8.51    0.65
  -2   2 -15    8.20    0.63
  -2   2 -15    8.68    0.75
  -3  -2 -15   23.91    1.17
  -3   2 -15   23.57    1.01
  -3   2 -15   24.72    1.22
  -3   2 -15   21.33    1.05
  -4  -2 -15   11.02    0.88
  -4   2 -15    9.56    0.78
  -4   2 -15   10.69    0.87
   4   2  15   10.31    0.66
  -5  -2 -15    3.12    0.60
  -5   2 -15    2.53    0.55
   5   2  15    3.42    0.45
  -5   2 -15    3.61    0.59
  -6  -2 -15    8.96    0.92
   6   2  15    8.01    0.67
  -6   2 -15    8.69    0.85
  -6   2 -15    9.02    0.92
  -7  -2 -15    1.18    0.53
  -7   2 -15    1.10    0.52
  -7   2 -15    2.01    0.54
   7   2  15    1.73    0.43
  -8  -2 -15    1.97    0.65
   8   2  15    2.67    0.50
  -8   2 -15    2.15    0.62
  -8  -3  15    2.37    0.67
   8  -3 -15    3.20    0.67
   7  -3 -15    8.46    0.92
  -7  -3  15    7.10    0.87
   7  -3 -15    7.37    0.87
   6  -3 -15    2.83    0.55
   6  -3 -15    2.56    0.54
  -6  -3  15    3.23    0.60
   6   3 -15    2.20    0.55
   6   3 -15    2.09    0.52
  -5  -3  15    9.27    0.85
   5  -3 -15    9.81    0.82
   5  -3 -15    8.30    0.79
   5   3 -15    8.15    0.84
   5   3 -15    8.17    0.81
   4  -3 -15   16.75    1.00
   4  -3 -15   18.98    1.07
  -4  -3  15   18.12    1.02
   4   3 -15   17.22    1.03
   4   3 -15   16.17    1.01
   3  -3 -15    2.03    0.43
  -3  -3  15    1.30    0.37
   3  -3 -15    2.08    0.43
   3   3 -15    1.23    0.40
  -3   3  15    1.42    0.44
   3   3 -15    0.77    0.39
   2  -3 -15    4.84    0.61
  -2  -3  15    5.03    0.53
   2  -3 -15    6.25    0.63
   2   3 -15    5.92    0.62
   2   3 -15    5.27    0.61
  -2   3  15    5.32    0.66
  -1  -3  15   11.66    0.69
   1  -3 -15   10.89    0.76
   1   3 -15   12.07    0.76
  -1   3  15   12.22    0.82
   1   3 -15   11.31    0.79
   1   3 -15   12.42    0.75
   0  -3  15    7.46    0.54
   0  -3 -15    7.32    0.70
   0   3 -15    6.57    0.64
   0   3 -15    7.03    0.62
   0   3 -15    8.36    0.60
   0   3 -15    6.88    0.66
   1  -3  15   10.72    0.58
  -1  -3 -15   10.87    0.78
  -1   3 -15   11.90    0.79
  -1   3 -15   10.71    0.71
  -1   3 -15   10.35    0.80
  -2  -3 -15    6.09    0.67
   2  -3  15    5.73    0.43
  -2   3 -15    6.28    0.61
  -2   3 -15    6.37    0.70
  -2   3 -15    5.47    0.56
  -3  -3 -15   14.05    0.95
  -3   3 -15   14.17    0.85
  -3   3 -15   16.35    0.83
  -3   3 -15   14.23    1.01
  -4  -3 -15    1.04    0.44
   4   3  15    0.92    0.34
  -4   3 -15    1.16    0.37
  -4   3 -15    0.87    0.40
  -5  -3 -15    0.45    0.40
  -5   3 -15    0.95    0.39
  -5   3 -15    1.48    0.51
   5   3  15    1.59    0.40
  -6  -3 -15    7.56    0.86
  -6   3 -15    6.67    0.74
   6   3  15    6.10    0.65
  -6   3 -15    4.44    0.75
  -7  -3 -15    1.62    0.61
   7   3  15    0.87    0.42
  -7   3 -15    1.04    0.54
  -7   3 -15    0.75    0.50
  -8  -3 -15    1.89    0.69
   8   3  15    1.90    0.50
  -8   3 -15    2.23    0.67
  -8  -4  15    7.13    0.95
   8  -4 -15    5.87    0.86
   7  -4 -15   15.06    1.12
  -7  -4  15   14.16    1.17
  -6  -4  15    3.55    0.65
   6  -4 -15    3.74    0.67
   6   4 -15    2.75    0.60
   6   4 -15    2.29    0.58
  -5  -4  15   29.11    1.43
   5  -4 -15   29.89    1.42
   5  -4 -15   28.12    1.40
   5   4 -15   28.86    1.45
   5   4 -15   27.80    1.39
  -4  -4  15    6.17    0.70
   4  -4 -15    4.85    0.66
   4   4 -15    4.98    0.70
   4   4 -15    4.94    0.67
   3  -4 -15   38.19    1.53
  -3  -4  15   33.22    1.44
   3   4 -15   34.35    1.52
   3   4 -15   37.81    1.52
   2  -4 -15    1.42    0.43
  -2  -4  15    0.99    0.35
   2   4 -15    0.96    0.39
  -2   4  15    1.34    0.44
   2   4 -15    0.94    0.38
  -1  -4  15    2.68    0.41
   1  -4 -15    2.54    0.49
   1   4 -15    2.57    0.50
   1   4 -15    2.04    0.43
   1   4 -15    1.81    0.41
   0  -4 -15   16.28    0.95
   0  -4  15   17.35    0.82
   0   4 -15   16.52    0.99
   0   4 -15   17.32    0.99
   1  -4  15    0.72    0.26
  -1  -4 -15   -0.10    0.32
  -1   4 -15    0.16    0.34
  -1   4 -15    0.05    0.31
  -2  -4 -15   27.15    1.27
   2  -4  15   28.52    0.98
  -2   4 -15   26.12    1.34
  -2   4 -15   28.52    1.24
  -3  -4 -15    7.05    0.76
  -3   4 -15    6.21    0.77
  -3   4 -15    5.56    0.61
  -4  -4 -15   19.15    1.13
   4   4  15   16.87    1.01
  -4   4 -15   19.99    1.25
  -5  -4 -15    9.16    0.91
  -5   4 -15    7.66    0.91
   5   4  15    8.51    0.80
  -6  -4 -15    4.27    0.76
   6   4  15    3.62    0.56
  -6   4 -15    2.88    0.68
  -7  -4 -15    3.00    0.66
   7   4  15    2.18    0.53
  -7   4 -15    1.89    0.63
  -8  -4 -15    0.00    0.53
   8   4  15   -0.44    0.40
   7  -5 -15   10.51    1.10
  -7  -5  15   11.24    1.11
   6  -5 -15    5.30    0.78
  -6  -5  15    5.27    0.78
   6   5 -15    6.95    0.85
   5  -5 -15    4.41    0.70
  -5  -5  15    3.46    0.65
   5   5 -15    3.87    0.69
   5   5 -15    4.29    0.69
   4  -5 -15   24.04    1.33
  -4  -5  15   24.92    1.29
   4   5 -15   23.27    1.33
   4   5 -15   23.63    1.29
  -3  -5  15    4.88    0.63
   3  -5 -15    3.26    0.60
   3   5 -15    5.46    0.68
   3   5 -15    3.88    0.63
   2  -5 -15   35.70    1.56
  -2  -5  15   35.34    1.44
   2   5 -15   34.06    1.54
  -1  -5  15   15.08    0.89
   1   5 -15   15.75    1.05
   0  -5  15    5.97    0.58
   0  -5 -15    6.28    0.68
   0   5 -15    5.83    0.69
   0   5 -15    5.60    0.70
  -1  -5 -15   19.47    1.08
   1  -5  15   19.25    0.89
  -1   5 -15   20.32    1.15
  -1   5 -15   20.06    1.19
  -2  -5 -15    2.25    0.52
  -2   5 -15    1.32    0.53
  -2   5 -15    1.49    0.45
  -3  -5 -15   15.49    1.03
  -3   5 -15   15.29    1.17
  -4  -5 -15   25.10    1.33
  -4   5 -15   23.29    1.46
  -5  -5 -15    0.62    0.45
   5   5  15    0.28    0.37
  -5   5 -15    0.26    0.49
  -6  -5 -15    9.55    1.04
   6   5  15   12.69    1.00
  -6   5 -15    7.65    0.99
  -7  -5 -15    0.38    0.57
  -7   5 -15    0.82    0.58
   7   5  15   -0.03    0.44
  -6  -6  15   14.87    1.19
   6  -6 -15   16.58    1.27
   6   6 -15   17.03    1.28
  -5  -6  15    3.93    0.68
   5  -6 -15    5.06    0.81
   5   6 -15    4.73    0.75
  -4  -6  15    4.24    0.68
   4  -6 -15    4.41    0.71
   4   6 -15    3.49    0.67
  -3  -6  15    2.07    0.52
   3  -6 -15    3.37    0.65
   3   6 -15    3.30    0.67
   2  -6 -15   16.00    1.13
  -2  -6  15   17.17    1.04
   2   6 -15   15.18    1.11
  -1  -6  15    4.42    0.58
   1   6 -15    4.19    0.66
   0  -6  15    1.00    0.36
   0   6 -15    0.21    0.42
   0   6 -15    0.56    0.46
   1  -6  15    1.24    0.35
  -1   6 -15    1.04    0.50
  -1   6 -15    0.42    0.46
  -2   6 -15    4.11    0.67
  -2   6 -15    3.37    0.70
  -3   6 -15    5.32    0.86
  -4   6 -15   10.18    1.09
   4   6  15   10.14    0.98
  -5   6 -15    2.65    0.73
   6   6  15    2.94    0.64
   5  -7 -15   -0.59    0.47
  -5  -7  15    0.07    0.44
  -4  -7  15    3.99    0.70
   4  -7 -15    4.38    0.81
   4   7 -15    3.66    0.79
  -3  -7  15    2.74    0.58
   3  -7 -15    2.30    0.62
   3   7 -15    3.34    0.71
   2  -7 -15    5.72    0.82
  -2  -7  15    5.72    0.74
   2   7 -15    6.22    0.81
  -1  -7  15   15.84    1.05
   1   7 -15   15.81    1.15
   0  -7  15    3.15    0.56
   0   7 -15    3.36    0.70
   0   7 -15    5.10    0.76
   1  -7  15    1.59    0.42
  -1   7 -15    1.53    0.58
  -1   7 -15    1.12    0.55
  -2   7 -15    0.85    0.50
  -2   7 -15    1.10    0.60
   2   7  15    0.33    0.49
   3   7  15    2.62    0.67
  -3   7 -15    2.64    0.73
  -4   7 -15    2.46    0.72
   4   7  15    3.06    0.71
  -2  -8  15    8.08    0.89
  -1  -8  15    2.16    0.55
  -1   8  15    3.49    0.84
   0  -8  15    1.00    0.46
   0   8  15    1.72    0.71
   0   8 -15    1.10    0.55
   1  -8  15    0.57    0.40
  -1   8 -15    0.90    0.58
  -1   8 -15   -0.13    0.54
   9   0 -16   -0.39    0.49
   8   0 -16    2.66    0.64
   7   0 -16    3.35    0.69
  -7   0  16    2.20    0.57
   7   0 -16    2.74    0.59
   6   0 -16   10.20    0.96
  -6   0  16    9.65    0.84
  -5   0  16    1.04    0.39
   5   0 -16    2.06    0.48
   4   0 -16    4.35    0.59
   3   0 -16    2.25    0.44
   2   0 -16   17.18    0.90
   2   0 -16   15.39    0.88
   1   0 -16    0.31    0.28
   0   0 -16    2.49    0.44
   0   0 -16    1.83    0.39
  -1   0 -16    3.90    0.55
  -2   0 -16    3.98    0.55
  -3   0 -16    3.06    0.53
  -4   0 -16    0.41    0.37
  -5   0 -16    2.89    0.57
  -6   0 -16    0.08    0.40
  -7   0 -16    1.79    0.58
  -8   0 -16    1.57    0.59
   9  -1 -16    3.77    0.77
   8  -1 -16    1.86    0.60
   7  -1 -16    5.89    0.75
  -7  -1  16    7.25    0.85
   7  -1 -16    7.73    0.89
   7   1 -16    4.99    0.78
  -6  -1  16   16.02    1.08
   6  -1 -16   18.83    1.12
   6  -1 -16   18.81    1.18
   6   1 -16   20.14    1.12
   6   1 -16   17.98    1.16
  -6   1  16   20.16    1.14
   5  -1 -16    4.68    0.65
   5  -1 -16    5.31    0.63
  -5  -1  16    3.36    0.55
   5   1 -16    4.44    0.58
   5   1 -16    4.46    0.65
   4  -1 -16   63.49    2.17
  -4  -1  16   59.17    2.10
   4   1 -16   64.52    2.21
  -4   1  16   66.75    2.51
   4   1 -16   63.72    2.15
   3  -1 -16    1.44    0.39
   3   1 -16    1.31    0.40
   3   1 -16    1.27    0.41
   2  -1 -16   83.69    2.56
   2   1 -16   79.63    2.52
   2   1 -16   85.07    2.58
   1  -1 -16    2.45    0.44
   1   1 -16    2.78    0.45
   1   1 -16    3.18    0.46
   0  -1 -16   36.41    1.39
   0  -1 -16   35.13    1.40
   0   1 -16   37.42    1.41
   0   1 -16   35.01    1.37
   0   1 -16   35.27    1.32
  -1  -1 -16   29.64    1.28
  -1   1 -16   31.63    1.29
  -1   1 -16   31.12    1.20
  -1   1 -16   31.03    1.23
  -1   1 -16   30.89    1.33
  -2  -1 -16    4.16    0.57
  -2   1 -16    3.75    0.55
  -2   1 -16    3.66    0.55
  -2   1 -16    3.63    0.47
  -3  -1 -16   17.05    0.99
  -3   1 -16   17.81    0.98
  -3   1 -16   16.91    1.03
  -4  -1 -16   28.50    1.36
  -4   1 -16   30.52    1.43
  -4   1 -16   27.49    1.31
  -5  -1 -16    6.38    0.76
  -5   1 -16    9.21    0.90
  -5   1 -16    8.17    0.82
  -6  -1 -16   17.27    1.14
  -6   1 -16   15.01    1.09
   6   1  16   16.45    0.82
  -7  -1 -16    3.24    0.70
  -7   1 -16    3.34    0.71
   7   1  16    1.96    0.39
  -8  -1 -16    1.27    0.52
  -8   1 -16    1.16    0.59
   8  -2 -16   11.01    1.06
   7  -2 -16    3.47    0.63
  -7  -2  16    3.19    0.64
   7  -2 -16    2.57    0.57
  -6  -2  16    5.05    0.70
   6  -2 -16    6.13    0.74
   6  -2 -16    6.58    0.77
   6   2 -16    6.05    0.79
   6   2 -16    7.19    0.76
   5  -2 -16    4.03    0.60
   5  -2 -16    3.91    0.59
  -5  -2  16    3.94    0.59
   5   2 -16    3.27    0.60
   5   2 -16    3.78    0.60
   4  -2 -16    5.06    0.66
   4  -2 -16    6.89    0.70
  -4  -2  16    4.75    0.61
   4   2 -16    5.41    0.68
   4   2 -16    3.63    0.57
   3  -2 -16   14.32    0.92
  -3  -2  16   15.62    0.88
   3   2 -16   15.34    0.93
  -3   2  16   16.74    1.05
   3   2 -16   16.34    0.97
   2  -2 -16    1.04    0.34
  -2  -2  16    0.88    0.31
   2   2 -16    0.61    0.36
  -2   2  16    0.76    0.34
   2   2 -16    1.05    0.36
   1  -2 -16    6.03    0.64
  -1   2  16    8.31    0.70
   1   2 -16    6.72    0.63
   1   2 -16    7.35    0.62
   1   2 -16    6.54    0.64
   0  -2 -16    6.59    0.67
   0   2 -16    8.27    0.68
   0   2 -16    6.35    0.64
   0   2 -16    8.44    0.68
   0   2 -16    7.03    0.59
  -1  -2 -16   13.88    0.91
  -1   2 -16   14.31    0.84
  -1   2 -16   16.02    0.81
  -1   2 -16   15.93    0.88
  -1   2 -16   16.53    0.95
  -2  -2 -16    4.52    0.61
  -2   2 -16    6.01    0.68
  -2   2 -16    5.02    0.59
  -2   2 -16    5.84    0.59
  -3  -2 -16    6.34    0.71
  -3   2 -16    7.68    0.73
  -3   2 -16    6.60    0.73
  -3   2 -16    7.04    0.60
  -4  -2 -16    9.12    0.86
  -4   2 -16    9.21    0.93
  -4   2 -16    8.89    0.80
  -5  -2 -16    1.02    0.49
  -5   2 -16    0.80    0.45
  -5   2 -16    1.07    0.42
   5   2  16    2.08    0.40
  -6  -2 -16    6.03    0.81
  -6   2 -16    5.31    0.79
  -6   2 -16    5.18    0.71
   6   2  16    5.26    0.58
  -7  -2 -16   10.38    1.06
  -7   2 -16    9.77    1.11
  -7   2 -16    9.43    0.98
   7   2  16   11.73    0.79
  -8  -2 -16    1.71    0.62
  -8   2 -16    2.89    0.70
   8   2  16    2.09    0.45
   8  -3 -16    2.34    0.59
  -8  -3  16    2.16    0.64
  -7  -3  16    3.27    0.68
   7  -3 -16    3.73    0.69
  -6  -3  16    0.60    0.44
   6  -3 -16    0.73    0.44
   6  -3 -16    1.13    0.47
   6   3 -16    0.85    0.48
   6   3 -16    1.16    0.46
   5  -3 -16   12.14    0.96
   5  -3 -16   11.05    0.94
  -5  -3  16   12.36    0.92
   5   3 -16   12.25    0.97
   5   3 -16   12.36    0.97
   4  -3 -16   16.84    1.05
   4  -3 -16   16.13    1.03
  -4  -3  16   16.69    1.02
   4   3 -16   18.54    1.11
   4   3 -16   18.45    1.11
  -3  -3  16   12.23    0.83
   3  -3 -16   14.79    0.95
   3  -3 -16   13.52    0.92
   3   3 -16   11.89    0.91
  -3   3  16   12.75    0.99
   3   3 -16   13.09    0.90
  -2  -3  16   40.84    1.56
   2   3 -16   43.99    1.69
   2   3 -16   47.30    1.69
  -2   3  16   45.81    1.86
   1  -3 -16    9.43    0.75
  -1  -3  16   10.04    0.67
   1   3 -16    8.75    0.76
  -1   3  16   10.57    0.81
   1   3 -16    9.85    0.71
   1   3 -16   10.12    0.74
   0  -3 -16   42.15    1.62
   0  -3  16   40.88    1.39
   0   3 -16   40.12    1.59
   0   3 -16   43.58    1.52
   0   3 -16   40.18    1.59
   0   3 -16   42.44    1.45
  -1  -3 -16   20.61    1.09
   1  -3  16   19.96    0.84
  -1   3 -16   21.06    1.01
  -1   3 -16   22.26    1.08
  -1   3 -16   21.27    1.12
   2  -3  16    0.18    0.22
  -2  -3 -16    0.20    0.36
  -2   3 -16    0.23    0.31
  -2   3 -16    0.04    0.35
  -2   3 -16    0.22    0.31
  -3  -3 -16    8.40    0.84
  -3   3 -16    7.97    0.69
  -3   3 -16    9.44    0.74
  -3   3 -16    8.34    0.85
  -4  -3 -16    8.06    0.87
  -4   3 -16   10.46    0.96
  -4   3 -16   10.45    0.80
  -5  -3 -16    7.18    0.86
   5   3  16    8.80    0.74
  -5   3 -16    7.37    0.75
  -5   3 -16    7.48    0.91
  -6  -3 -16   10.02    1.00
  -6   3 -16    9.74    1.01
  -6   3 -16    9.80    0.92
   6   3  16   10.82    0.83
  -7  -3 -16    1.19    0.58
  -7   3 -16    0.95    0.54
   7   3  16    1.33    0.43
  -8  -3 -16    2.29    0.76
  -8   3 -16    3.81    0.82
   8   3  16    4.46    0.62
  -7  -4  16    2.98    0.70
   7  -4 -16    4.37    0.72
   6  -4 -16   23.25    1.38
  -6  -4  16   24.93    1.40
   6   4 -16   24.73    1.39
   5  -4 -16    9.29    0.92
  -5  -4  16    9.11    0.93
   5   4 -16   10.43    0.98
   5   4 -16    9.39    0.92
  -4  -4  16    2.18    0.50
   4  -4 -16    3.40    0.61
   4   4 -16    3.24    0.59
   4   4 -16    2.75    0.54
  -3  -4  16    1.01    0.39
   3  -4 -16    0.12    0.38
   3   4 -16    0.95    0.42
   3   4 -16    0.47    0.41
   2  -4 -16    7.29    0.74
  -2  -4  16    7.25    0.68
   2   4 -16    7.30    0.73
   2   4 -16    7.29    0.77
  -2   4  16    6.75    0.78
   1  -4 -16   13.97    0.90
  -1  -4  16   12.35    0.78
   1   4 -16   16.84    1.03
   0  -4  16    7.09    0.58
   0  -4 -16    7.28    0.73
   0   4 -16    6.67    0.70
   0   4 -16    5.89    0.67
  -1  -4 -16    4.97    0.64
   1  -4  16    3.93    0.42
  -1   4 -16    4.37    0.65
  -1   4 -16    4.80    0.61
  -2  -4 -16    4.91    0.64
  -2   4 -16    4.64    0.67
  -2   4 -16    5.07    0.64
  -3  -4 -16    7.16    0.79
  -3   4 -16    6.11    0.71
  -3   4 -16    6.70    0.82
  -4  -4 -16   11.30    0.96
  -4   4 -16   10.47    1.05
  -5  -4 -16    0.99    0.48
   5   4  16    1.62    0.45
  -5   4 -16    1.74    0.59
  -6  -4 -16    1.11    0.55
  -6   4 -16    1.78    0.61
   6   4  16    0.89    0.42
  -7  -4 -16    2.39    0.65
  -7   4 -16    1.86    0.64
   7   4  16    1.91    0.53
  -7  -5  16    5.24    0.81
   7  -5 -16    5.05    0.80
   6  -5 -16    0.60    0.54
  -6  -5  16    0.22    0.45
   6   5 -16    0.55    0.51
   5  -5 -16    0.30    0.45
  -5  -5  16    0.32    0.42
   5   5 -16    0.11    0.47
   4  -5 -16    2.77    0.61
  -4  -5  16    2.43    0.57
   4   5 -16    1.57    0.54
   4   5 -16    2.16    0.54
   3  -5 -16    0.54    0.43
  -3  -5  16    0.36    0.36
   3   5 -16    0.47    0.43
   3   5 -16    0.56    0.41
  -2  -5  16   16.82    0.99
   2   5 -16   17.03    1.10
   1  -5 -16    1.12    0.44
  -1  -5  16    1.64    0.41
   1   5 -16    0.96    0.47
   0  -5  16    0.37    0.31
   0  -5 -16    0.03    0.36
   0   5 -16    0.62    0.41
   0   5 -16    0.74    0.40
   1  -5  16    8.02    0.62
  -1  -5 -16    9.33    0.85
  -1   5 -16    7.06    0.77
  -1   5 -16    5.95    0.77
  -2  -5 -16    3.66    0.63
  -2   5 -16    4.47    0.62
  -2   5 -16    4.03    0.70
  -3  -5 -16   11.88    1.01
  -3   5 -16   11.85    1.11
  -4  -5 -16    7.16    0.87
  -4   5 -16    6.59    0.92
  -5  -5 -16    0.44    0.45
  -5   5 -16   -0.16    0.50
  -6  -5 -16    0.86    0.56
  -6   5 -16   -0.46    0.46
   6   5  16    0.50    0.41
   6  -6 -16   15.35    1.30
  -6  -6  16   18.11    1.27
   5  -6 -16    5.16    0.82
  -5  -6  16    4.46    0.75
   5   6 -16    5.15    0.82
   4  -6 -16    2.31    0.64
  -4  -6  16    2.30    0.55
   4   6 -16    4.67    0.76
  -3  -6  16    8.10    0.84
   3  -6 -16   11.00    1.05
   3   6 -16    9.77    0.98
  -2  -6  16    0.76    0.41
   2   6 -16    1.16    0.50
  -1  -6  16   12.42    0.90
   1   6 -16   12.23    1.03
   0  -6  16   16.16    0.94
   0   6 -16   17.05    1.16
   0   6 -16   14.72    1.10
   1  -6  16    1.13    0.36
  -1   6 -16    1.98    0.59
  -1   6 -16    1.21    0.49
  -2   6 -16   17.86    1.17
  -2   6 -16   18.88    1.32
  -3   6 -16    1.06    0.53
  -4   6 -16    6.30    0.98
   4   6  16    4.98    0.77
  -5   6 -16    1.96    0.69
   4  -7 -16    0.09    0.52
  -4  -7  16    0.72    0.47
  -3  -7  16    0.58    0.43
   3  -7 -16    0.05    0.52
   3   7 -16    0.31    0.53
  -2  -7  16    2.01    0.53
   2   7 -16    1.62    0.58
  -1  -7  16    2.75    0.56
   1   7 -16    2.65    0.69
   0  -7  16    3.03    0.55
   0   7 -16    2.37    0.65
   1  -7  16    0.21    0.32
  -1   7 -16    0.92    0.54
  -1   7 -16    0.01    0.47
  -2   7 -16   10.38    1.08
  -2   7 -16    9.11    1.07
   3   7  16    3.12    0.71
  -3   7 -16    1.86    0.66
  -7   0  17    1.01    0.49
   6   0 -17   44.46    1.86
  -6   0  17   43.71    1.79
  -5   0  17    7.57    0.76
   5   0 -17    7.26    0.78
   4   0 -17   82.45    2.69
   3   0 -17   20.91    1.09
   2   0 -17    2.34    0.43
   1   0 -17   47.20    1.68
   0   0 -17    0.14    0.33
   0   0 -17   -0.11    0.25
  -1   0 -17   11.51    0.85
  -2   0 -17   23.88    1.18
  -3   0 -17    0.32    0.38
  -4   0 -17   16.40    1.06
  -5   0 -17   13.33    1.01
  -6   0 -17    8.72    0.89
  -7   0 -17    0.49    0.50
  -8   0 -17    4.81    0.84
   8  -1 -17    2.44    0.66
  -7  -1  17    5.06    0.75
  -6  -1  17    9.85    0.92
   6  -1 -17    9.55    0.96
   6   1 -17    7.54    0.85
  -6   1  17    7.61    0.82
   5  -1 -17    6.48    0.73
  -5  -1  17    5.66    0.68
   5   1 -17    6.38    0.76
   5   1 -17    5.24    0.67
  -4  -1  17    1.15    0.39
   4  -1 -17    1.02    0.38
   4   1 -17    1.08    0.42
   4   1 -17    0.74    0.39
   3  -1 -17    3.06    0.53
   3   1 -17    2.52    0.48
   3   1 -17    3.60    0.53
   2  -1 -17    0.24    0.28
   2   1 -17    0.46    0.31
   2   1 -17    0.61    0.34
   1  -1 -17   25.20    1.17
   1   1 -17   26.78    1.16
   1   1 -17   25.20    1.16
   0  -1 -17    2.54    0.47
   0  -1 -17    1.64    0.40
   0   1 -17    1.63    0.40
   0   1 -17    2.04    0.45
   0   1 -17    2.01    0.39
  -1  -1 -17    1.67    0.43
  -1   1 -17    1.42    0.38
  -1   1 -17    1.60    0.38
  -1   1 -17    2.26    0.46
  -2  -1 -17    9.47    0.78
  -2   1 -17    9.29    0.79
  -2   1 -17    8.67    0.78
  -3  -1 -17   10.63    0.86
  -3   1 -17   10.12    0.83
  -3   1 -17    8.23    0.83
  -4  -1 -17    1.67    0.47
  -4   1 -17    1.95    0.49
  -5  -1 -17    7.53    0.85
  -5   1 -17    7.12    0.82
  -6  -1 -17    1.41    0.50
  -6   1 -17    1.71    0.54
  -7  -1 -17    1.83    0.57
  -7   1 -17    2.65    0.65
  -8  -1 -17    2.35    0.68
  -8   1 -17    3.36    0.75
   8  -2 -17   10.01    1.00
  -8  -2  17    9.88    1.07
  -7  -2  17    3.87    0.70
   7  -2 -17    2.90    0.62
  -6  -2  17   12.86    1.03
   6  -2 -17   12.24    0.96
   6  -2 -17   12.53    1.01
   6   2 -17   11.72    1.00
   6   2 -17   11.10    0.98
   5  -2 -17    3.65    0.62
  -5  -2  17    3.65    0.60
   5   2 -17    2.96    0.61
   5   2 -17    4.37    0.66
  -4  -2  17   29.38    1.36
   4  -2 -17   31.90    1.44
   4   2 -17   32.96    1.49
   4   2 -17   32.19    1.43
   3  -2 -17   36.71    1.52
  -3  -2  17   35.40    1.44
  -3   2  17   35.23    1.66
   3   2 -17   36.61    1.51
   3   2 -17   35.21    1.50
  -2  -2  17   12.23    0.78
   2  -2 -17   13.20    0.86
   2   2 -17   11.22    0.82
  -2   2  17   13.18    0.95
   2   2 -17   12.57    0.85
   1  -2 -17   21.73    1.08
   1  -2 -17   18.78    1.04
   1   2 -17   20.68    1.00
  -1   2  17   20.77    1.11
   1   2 -17   20.66    1.06
   1   2 -17   20.67    1.03
   0  -2 -17   14.71    0.90
   0   2 -17   12.41    0.85
   0   2 -17   13.29    0.87
   0   2 -17   13.21    0.85
   0   2 -17   14.60    0.82
  -1  -2 -17   18.84    1.05
  -1   2 -17   20.63    0.94
  -1   2 -17   21.09    1.04
  -1   2 -17   18.14    1.05
  -1   2 -17   17.65    0.98
  -2  -2 -17   17.67    1.05
  -2   2 -17   18.55    0.97
  -2   2 -17   19.02    1.03
  -2   2 -17   18.67    1.10
  -3  -2 -17    2.18    0.52
  -3   2 -17    1.24    0.42
  -3   2 -17    2.35    0.43
  -3   2 -17    1.94    0.49
  -4  -2 -17    3.80    0.63
  -4   2 -17    4.84    0.69
  -4   2 -17    3.84    0.60
  -5  -2 -17    8.29    0.90
  -5   2 -17    5.89    0.80
  -5   2 -17    7.31    0.78
  -6  -2 -17   12.59    1.09
  -6   2 -17   12.70    1.12
  -6   2 -17   13.09    1.02
  -7  -2 -17   -0.29    0.44
  -7   2 -17    0.08    0.47
   7   2  17    0.48    0.34
  -8  -2 -17    0.47    0.53
  -8   2 -17   -0.74    0.50
   8   2  17    1.15    0.39
  -8  -3  17    1.95    0.65
   8  -3 -17    2.95    0.68
  -7  -3  17   15.45    1.19
   7  -3 -17   15.42    1.17
   6  -3 -17    1.02    0.48
  -6  -3  17    1.53    0.53
   6  -3 -17    2.00    0.56
   6   3 -17    1.43    0.51
   6   3 -17    0.78    0.50
  -5  -3  17   11.70    0.96
   5  -3 -17   11.77    1.00
   5  -3 -17   11.64    0.98
   5   3 -17   11.91    0.96
   5   3 -17   11.87    1.00
   4  -3 -17    7.49    0.83
  -4  -3  17    6.52    0.73
   4   3 -17    6.73    0.75
   4   3 -17    7.86    0.84
  -3  -3  17    1.22    0.40
   3  -3 -17    2.37    0.54
   3   3 -17    0.70    0.41
   3   3 -17    1.01    0.44
  -2  -3  17    6.07    0.61
   2   3 -17    6.14    0.70
  -2   3  17    7.15    0.77
   2   3 -17    6.14    0.68
   1  -3 -17    2.12    0.46
  -1  -3  17    1.28    0.34
   1   3 -17    1.17    0.41
   1   3 -17    1.44    0.40
   1   3 -17    1.49    0.47
   1   3 -17    1.82    0.42
   0  -3 -17    3.00    0.55
   0  -3  17    2.66    0.39
   0   3 -17    2.74    0.50
   0   3 -17    3.21    0.54
   0   3 -17    4.52    0.57
   1  -3  17    8.27    0.57
  -1  -3 -17    9.00    0.84
  -1   3 -17    8.09    0.75
  -1   3 -17    7.18    0.77
  -1   3 -17    7.86    0.71
   2  -3  17    5.55    0.45
  -2  -3 -17    5.80    0.70
  -2   3 -17    3.87    0.54
  -2   3 -17    3.37    0.52
  -2   3 -17    4.75    0.67
  -3  -3 -17    5.39    0.72
  -3   3 -17    5.65    0.63
  -3   3 -17    6.09    0.77
  -3   3 -17    5.72    0.67
  -4  -3 -17    2.01    0.58
  -4   3 -17    1.38    0.52
  -4   3 -17    2.70    0.50
  -5  -3 -17    2.42    0.61
  -5   3 -17    2.78    0.54
  -5   3 -17    3.06    0.63
  -6  -3 -17    2.80    0.65
  -6   3 -17    0.72    0.53
   6   3  17    1.90    0.45
  -6   3 -17    1.95    0.55
  -7  -3 -17    0.45    0.54
   7   3  17    0.64    0.39
  -7   3 -17    0.23    0.52
   7  -4 -17    3.49    0.73
  -7  -4  17    3.73    0.76
   6  -4 -17    9.23    0.95
  -6  -4  17    7.98    0.93
   6   4 -17    9.60    0.98
   5  -4 -17    5.13    0.73
  -5  -4  17    4.69    0.72
   5   4 -17    7.53    0.84
   5   4 -17    5.31    0.75
  -4  -4  17    0.07    0.37
   4  -4 -17    0.38    0.43
   4   4 -17    0.41    0.42
   4   4 -17    0.59    0.45
  -3  -4  17    3.44    0.55
   3   4 -17    3.49    0.59
   3   4 -17    2.93    0.58
  -2  -4  17    1.71    0.41
   2  -4 -17    2.60    0.51
   2   4 -17    1.87    0.49
   2   4 -17    1.94    0.49
  -1  -4  17   35.85    1.39
   1  -4 -17   36.37    1.51
   1   4 -17   35.03    1.55
   0  -4 -17    0.65    0.39
   0  -4  17    0.88    0.32
   0   4 -17    0.49    0.36
   0   4 -17    0.84    0.40
  -1  -4 -17   22.42    1.21
   1  -4  17   23.40    0.97
  -1   4 -17   23.07    1.28
  -1   4 -17   23.51    1.22
  -2  -4 -17    3.90    0.63
  -2   4 -17    4.65    0.62
  -2   4 -17    5.95    0.78
  -3  -4 -17    6.93    0.81
  -3   4 -17    7.18    0.88
  -4  -4 -17   24.16    1.36
  -4   4 -17   24.63    1.46
  -5  -4 -17    3.71    0.70
  -5   4 -17    3.33    0.70
  -6  -4 -17    1.50    0.61
  -6   4 -17    0.26    0.50
  -7  -4 -17    2.08    0.65
  -7   4 -17    0.73    0.69
   7   4  17    2.59    0.56
   6  -5 -17    2.61    0.66
  -6  -5  17    2.99    0.66
   6   5 -17    2.45    0.66
   5  -5 -17   22.78    1.38
  -5  -5  17   20.09    1.30
   5   5 -17   22.39    1.38
   4  -5 -17    2.48    0.58
  -4  -5  17    1.66    0.53
   4   5 -17    2.72    0.63
   4   5 -17    1.48    0.56
  -3  -5  17    8.43    0.84
   3   5 -17   12.09    1.01
  -2  -5  17    6.43    0.70
   2   5 -17    6.09    0.77
   1  -5 -17    2.55    0.56
  -1  -5  17    1.45    0.41
   1   5 -17    1.96    0.54
   0  -5  17   12.38    0.82
   0  -5 -17   12.08    0.93
   0   5 -17   13.05    1.01
   0   5 -17   14.08    1.03
   1  -5  17    1.26    0.36
  -1  -5 -17    0.97    0.47
  -1   5 -17    1.01    0.47
  -1   5 -17    1.40    0.51
  -2  -5 -17    3.16    0.66
  -2   5 -17    3.64    0.61
  -2   5 -17    3.49    0.69
  -3  -5 -17   10.73    0.99
  -3   5 -17    9.49    1.05
  -4  -5 -17    5.35    0.79
  -4   5 -17    8.19    1.01
  -5  -5 -17    9.96    1.04
  -5   5 -17   11.48    1.23
  -6  -5 -17    6.35    0.90
  -6   5 -17    5.27    0.92
   5  -6 -17    0.87    0.56
  -5  -6  17    1.10    0.53
   5   6 -17    1.60    0.61
   4  -6 -17    1.54    0.61
  -4  -6  17    1.30    0.51
   4   6 -17    1.84    0.60
  -3  -6  17    3.71    0.61
   3   6 -17    4.57    0.74
  -2  -6  17    0.93    0.43
   2   6 -17    1.95    0.56
  -1  -6  17   17.59    1.04
   1   6 -17   15.17    1.15
   0  -6  17    2.52    0.48
   0   6 -17    1.66    0.57
   1  -6  17    5.80    0.61
  -1   6 -17    6.79    0.90
  -1   6 -17    6.57    0.84
  -2   6 -17    3.75    0.76
  -2   6 -17    3.01    0.64
  -3   6 -17    5.72    0.94
  -4   6 -17    1.69    0.66
  -3  -7  17    6.26    0.79
  -2  -7  17    5.49    0.75
   2   7 -17    3.74    0.73
  -1  -7  17    0.19    0.41
   1   7 -17   -0.02    0.49
   0  -7  17    4.50    0.63
   0   7 -17    5.15    0.82
  -1   7 -17   14.08    1.24
  -1   7 -17   15.44    1.21
  -2   7 -17    2.64    0.74
  -7   0  18    1.83    0.58
  -6   0  18    2.70    0.58
   6   0 -18    3.93    0.71
  -5   0  18   15.65    1.04
   5   0 -18   14.72    1.06
   4   0 -18    2.33    0.51
   3   0 -18    5.30    0.63
   2   0 -18    0.42    0.35
   1   0 -18    0.65    0.34
   0   0 -18    1.39    0.43
   0   0 -18    0.90    0.36
  -1   0 -18   18.31    1.05
  -2   0 -18    1.90    0.48
  -3   0 -18    7.95    0.82
  -4   0 -18    6.30    0.75
  -5   0 -18    0.82    0.47
  -6   0 -18   10.44    1.03
  -7   0 -18    3.70    0.80
  -8   0 -18   -0.10    0.53
  -7  -1  18    8.29    0.93
  -6  -1  18   24.26    1.34
   6  -1 -18   25.21    1.37
  -6   1  18   23.40    1.32
   6   1 -18   22.43    1.37
   5  -1 -18   14.78    1.04
  -5  -1  18   16.19    1.06
   5   1 -18   17.11    1.10
   5   1 -18   14.97    1.05
   4  -1 -18   12.63    0.93
  -4  -1  18    9.74    0.84
   4   1 -18   10.56    0.88
   4   1 -18   10.97    0.89
   3  -1 -18   34.19    1.50
   3   1 -18   36.36    1.52
   3   1 -18   33.99    1.48
   2  -1 -18   25.00    1.20
   2   1 -18   23.49    1.18
   2   1 -18   26.84    1.21
   1  -1 -18    1.57    0.43
   1  -1 -18    1.55    0.42
   1   1 -18    1.65    0.41
   1   1 -18    2.34    0.45
   0  -1 -18   37.61    1.54
   0   1 -18   38.69    1.46
   0   1 -18   35.71    1.47
   0   1 -18   38.90    1.55
  -1  -1 -18   17.27    1.03
  -1   1 -18   19.23    1.05
  -1   1 -18   18.08    0.98
  -2  -1 -18   25.99    1.27
  -2   1 -18   25.77    1.25
  -3  -1 -18   11.51    0.90
  -3   1 -18   11.10    0.88
  -4  -1 -18    2.44    0.57
  -4   1 -18    2.24    0.53
  -5  -1 -18    0.97    0.46
  -5   1 -18    0.56    0.44
  -6  -1 -18    6.14    0.84
  -6   1 -18    5.94    0.80
  -7  -1 -18    0.34    0.48
  -7   1 -18    0.48    0.54
  -8  -1 -18    1.16    0.62
  -8   1 -18    1.17    0.59
  -8  -2  18   -0.01    0.52
  -7  -2  18    2.17    0.60
   6  -2 -18    5.81    0.79
  -6  -2  18    4.96    0.75
   6   2 -18    6.62    0.78
  -6   2  18    5.76    0.77
   6   2 -18    5.94    0.89
   5  -2 -18    0.08    0.38
  -5  -2  18   -0.06    0.33
   5   2 -18    0.66    0.46
   5   2 -18    0.37    0.38
   4  -2 -18    1.78    0.50
  -4  -2  18    1.24    0.44
   4   2 -18    1.75    0.48
   4   2 -18    2.09    0.51
   3  -2 -18    0.64    0.42
  -3  -2  18    0.89    0.35
   3   2 -18    0.12    0.36
   3   2 -18    0.61    0.38
  -2  -2  18    5.25    0.57
   2  -2 -18    4.22    0.62
  -2   2  18    6.46    0.75
   2   2 -18    5.70    0.68
   2   2 -18    4.47    0.63
   1  -2 -18    3.22    0.54
   1   2 -18    4.20    0.59
   1   2 -18    3.40    0.50
   1   2 -18    3.71    0.55
   0  -2 -18   18.37    1.06
   0   2 -18   17.62    1.05
   0   2 -18   18.87    0.96
   0   2 -18   16.34    1.00
   0   2 -18   19.37    1.02
  -1  -2 -18    1.97    0.50
  -1   2 -18    3.34    0.51
  -1   2 -18    2.69    0.52
  -1   2 -18    2.56    0.52
  -2  -2 -18    5.99    0.71
  -2   2 -18    4.58    0.66
  -2   2 -18    6.00    0.63
  -2   2 -18    5.37    0.65
  -3  -2 -18    1.28    0.49
  -3   2 -18    2.17    0.54
  -3   2 -18    1.91    0.50
  -4  -2 -18   12.44    1.03
  -4   2 -18   11.26    0.93
  -4   2 -18   12.84    1.05
  -5  -2 -18    4.36    0.72
  -5   2 -18    3.71    0.71
  -5   2 -18    3.51    0.64
  -6  -2 -18    1.49    0.55
  -6   2 -18    2.95    0.62
  -6   2 -18    2.94    0.72
  -7  -2 -18    0.07    0.49
  -7   2 -18   -0.44    0.46
   7  -3 -18    5.72    0.83
  -7  -3  18    7.21    0.91
  -6  -3  18   14.99    1.13
   6   3 -18   16.45    1.19
   5  -3 -18   12.13    1.01
  -5  -3  18   11.63    0.95
   5   3 -18   12.13    1.06
   5   3 -18   12.33    0.99
  -4  -3  18    3.17    0.59
   4  -3 -18    5.00    0.71
   4   3 -18    4.85    0.69
   4   3 -18    5.05    0.74
   3  -3 -18    9.38    0.90
  -3  -3  18    7.48    0.72
   3   3 -18    9.19    0.87
   3   3 -18    8.42    0.85
  -2  -3  18   12.20    0.84
   2   3 -18   14.75    0.94
   2   3 -18   13.15    0.96
   1  -3 -18    4.00    0.62
  -1  -3  18    3.36    0.48
   1   3 -18    3.27    0.54
   1   3 -18    3.77    0.54
   1   3 -18    3.42    0.58
   0  -3 -18   21.19    1.16
   0  -3  18   21.34    0.97
   0   3 -18   21.24    1.15
   0   3 -18   24.97    1.16
   0   3 -18   21.18    1.16
  -1  -3 -18    4.70    0.67
   1  -3  18    4.77    0.47
  -1   3 -18    4.10    0.59
  -1   3 -18    4.99    0.64
  -1   3 -18    3.99    0.63
  -2  -3 -18   16.04    1.07
   2  -3  18   15.45    0.74
  -2   3 -18   15.24    0.97
  -2   3 -18   15.62    0.97
  -2   3 -18   17.02    1.11
  -3  -3 -18    1.84    0.55
  -3   3 -18    1.07    0.46
  -3   3 -18    1.13    0.43
  -4  -3 -18   11.56    1.08
  -4   3 -18   10.64    1.07
  -4   3 -18   11.01    0.90
  -5  -3 -18    1.78    0.60
  -5   3 -18    0.93    0.55
  -5   3 -18    1.26    0.45
  -6  -3 -18   -0.60    0.40
  -6   3 -18    0.88    0.51
  -7  -3 -18    6.97    0.99
  -7   3 -18    8.56    1.07
   7  -4 -18    2.90    0.70
  -7  -4  18    2.68    0.71
  -6  -4  18    5.47    0.79
   6  -4 -18    4.94    0.78
   6   4 -18    5.90    0.79
  -5  -4  18    0.00    0.44
   5   4 -18    0.88    0.51
  -4  -4  18   13.43    1.02
   4   4 -18   15.48    1.13
   4   4 -18   14.21    1.13
  -3  -4  18    1.90    0.48
   3   4 -18    1.92    0.55
   3   4 -18    2.01    0.54
   2  -4 -18   22.24    1.21
  -2  -4  18   21.05    1.10
   2   4 -18   20.38    1.23
   2   4 -18   23.92    1.21
  -1  -4  18    6.37    0.63
   1  -4 -18    6.82    0.78
   1   4 -18    5.77    0.73
   0  -4 -18    1.14    0.46
   0  -4  18    0.60    0.30
   0   4 -18    0.81    0.43
   0   4 -18    1.11    0.43
   1  -4  18   14.22    0.78
  -1  -4 -18   16.73    1.06
  -1   4 -18   14.68    1.07
  -1   4 -18   14.34    1.00
  -2  -4 -18   15.48    1.10
  -2   4 -18   14.97    1.02
  -2   4 -18   17.26    1.17
  -3  -4 -18    3.60    0.67
  -3   4 -18    3.98    0.71
  -4  -4 -18   11.45    1.07
  -4   4 -18   10.21    1.08
  -5  -4 -18    1.85    0.61
  -5   4 -18    3.21    0.71
  -6  -4 -18    0.80    0.57
  -6   4 -18    1.63    0.61
   6  -5 -18   -0.28    0.51
  -6  -5  18    0.00    0.47
  -5  -5  18    9.09    0.98
   5   5 -18    7.74    0.96
  -4  -5  18   10.39    1.00
   4   5 -18   10.21    1.01
  -3  -5  18    6.16    0.72
   3   5 -18    7.69    0.88
  -2  -5  18    3.60    0.57
   2   5 -18    3.48    0.62
   1  -5 -18    2.40    0.55
  -1  -5  18    2.46    0.49
   1   5 -18    2.20    0.56
   0  -5 -18   12.34    0.97
   0  -5  18   10.99    0.79
   0   5 -18   11.85    0.98
   0   5 -18   10.55    0.99
  -1  -5 -18    4.89    0.72
   1  -5  18    4.28    0.52
  -1   5 -18    4.03    0.67
  -1   5 -18    3.24    0.67
  -2  -5 -18    4.78    0.75
  -2   5 -18    4.77    0.69
  -2   5 -18    6.43    0.86
  -3  -5 -18    2.39    0.63
  -3   5 -18    4.33    0.84
  -4  -5 -18    1.03    0.57
  -4   5 -18    2.75    0.72
  -5  -5 -18   11.01    1.13
  -5   5 -18   11.34    1.22
  -4  -6  18   10.15    0.99
   4   6 -18   10.25    1.07
  -3  -6  18    0.00    0.39
   3   6 -18    0.39    0.50
  -2  -6  18    7.26    0.78
   2   6 -18    5.45    0.81
  -1  -6  18   11.45    0.90
   1   6 -18   12.22    1.06
   0  -6  18    2.45    0.47
   0   6 -18    2.44    0.63
   1  -6  18    3.46    0.54
  -1   6 -18    3.13    0.65
  -1   6 -18    3.09    0.72
  -2   6 -18    0.43    0.51
  -2   6 -18   -0.10    0.46
  -3   6 -18    2.01    0.72
  -4   6 -18    8.64    1.12
  -2  -7  18    0.92    0.49
  -1  -7  18    5.77    0.73
   1   7 -18    4.74    0.82
   0  -7  18    1.12    0.46
   0   7 -18    1.19    0.59
  -1   7 -18    1.09    0.55
  -1   7 -18   -0.22    0.58
  -7   0  19   22.56    1.37
  -6   0  19    1.51    0.51
  -5   0  19    9.73    0.92
   5   0 -19   11.26    1.06
   4   0 -19    0.26    0.32
   3   0 -19    0.79    0.44
   2   0 -19    8.76    0.82
   1   0 -19    6.95    0.71
   1   0 -19    4.57    0.65
   0   0 -19    3.76    0.59
   0   0 -19    4.55    0.60
  -1   0 -19   21.09    1.16
  -2   0 -19   16.73    1.08
  -3   0 -19   17.24    1.13
  -4   0 -19    3.37    0.66
  -5   0 -19    1.29    0.52
  -6   0 -19    1.75    0.56
  -7   0 -19    1.89    0.63
  -7  -1  19    8.28    0.95
  -6  -1  19    2.25    0.59
  -6   1  19    3.20    0.64
   5  -1 -19    3.87    0.66
  -5  -1  19    4.04    0.62
   5   1 -19    4.58    0.70
  -4  -1  19   -0.19    0.33
   4  -1 -19    1.16    0.47
   4   1 -19    0.76    0.42
   4   1 -19    0.34    0.40
   3  -1 -19   17.55    1.07
   3   1 -19   19.18    1.11
   3   1 -19   19.61    1.13
   2  -1 -19    6.75    0.75
   2   1 -19    7.86    0.78
   2   1 -19    7.75    0.76
   1  -1 -19   14.09    0.94
   1  -1 -19   13.86    0.92
   1   1 -19   13.28    0.93
   1   1 -19   13.35    0.91
   1   1 -19   14.15    0.90
   0  -1 -19    1.32    0.41
   0   1 -19    0.52    0.37
   0   1 -19    1.16    0.42
   0   1 -19    0.86    0.37
  -1  -1 -19    2.06    0.52
  -1   1 -19    2.66    0.53
  -2  -1 -19   21.63    1.19
  -2   1 -19   19.00    1.15
  -3  -1 -19    8.29    0.86
  -3   1 -19    7.73    0.81
  -4  -1 -19    0.87    0.46
  -4   1 -19    1.74    0.53
  -5  -1 -19    1.40    0.53
  -5   1 -19    1.60    0.57
  -6  -1 -19    5.20    0.78
  -6   1 -19    8.50    0.96
  -7  -1 -19    5.20    0.86
  -7   1 -19    5.29    0.87
  -7  -2  19   23.76    1.44
  -6  -2  19    4.23    0.75
   6   2 -19    5.50    0.76
  -6   2  19    6.47    0.80
  -5  -2  19   10.93    0.93
   5  -2 -19    8.43    0.91
   5   2 -19    8.33    0.92
   5   2 -19    9.69    0.93
  -4  -2  19   20.25    1.14
   4  -2 -19   19.82    1.21
   4   2 -19   20.87    1.23
   4   2 -19   18.75    1.18
  -3  -2  19    0.00    0.32
   3  -2 -19    0.80    0.41
   3   2 -19    0.18    0.39
   3   2 -19   -0.40    0.32
   2  -2 -19   19.38    1.12
  -2  -2  19   18.41    1.01
   2   2 -19   20.09    1.10
   2   2 -19   18.84    1.13
   1  -2 -19   16.19    1.04
   1   2 -19   18.54    1.02
   1   2 -19   16.63    1.03
   1   2 -19   15.42    1.03
   0  -2 -19   12.46    0.97
   0   2 -19   15.59    0.97
   0   2 -19   14.29    0.89
   0   2 -19   12.29    0.94
  -1  -2 -19   20.48    1.18
  -1   2 -19   21.34    1.23
  -1   2 -19   20.45    1.10
  -1   2 -19   21.10    1.16
  -2  -2 -19    0.98    0.46
  -2   2 -19    1.15    0.45
  -2   2 -19    0.43    0.37
  -2   2 -19    0.57    0.42
  -3  -2 -19    9.80    0.94
  -3   2 -19    9.65    0.91
  -3   2 -19   10.04    1.00
  -4  -2 -19    1.40    0.54
  -4   2 -19    1.47    0.53
  -4   2 -19    1.58    0.60
  -5  -2 -19    4.09    0.74
  -5   2 -19    3.88    0.70
  -5   2 -19    5.66    0.84
  -6  -2 -19    0.76    0.53
  -6   2 -19    1.13    0.51
  -7  -2 -19    4.54    0.83
  -7   2 -19    5.62    0.86
  -7  -3  19   -0.01    0.53
  -6  -3  19    4.77    0.75
   6   3 -19    7.30    0.87
  -5  -3  19    3.67    0.63
   5   3 -19    3.41    0.66
   4  -3 -19    2.94    0.62
  -4  -3  19    1.58    0.49
   4   3 -19    1.16    0.50
   4   3 -19    1.74    0.54
  -3  -3  19    6.74    0.71
   3   3 -19    5.32    0.73
   3   3 -19    7.01    0.79
   2  -3 -19    0.06    0.39
  -2  -3  19    0.17    0.33
   2   3 -19    0.60    0.39
   2   3 -19    0.22    0.40
   1  -3 -19   10.89    0.94
  -1  -3  19   13.46    0.82
   1   3 -19   11.28    0.92
   1   3 -19   11.52    0.89
   1   3 -19   11.46    0.85
   0  -3  19   19.46    0.96
   0  -3 -19   19.87    1.17
   0   3 -19   20.30    1.14
   0   3 -19   21.00    1.11
   0   3 -19   19.30    1.13
  -1  -3 -19    7.80    0.83
   1  -3  19    9.97    0.65
  -1   3 -19    7.98    0.77
  -1   3 -19    7.63    0.79
  -1   3 -19    8.09    0.84
  -2  -3 -19   16.94    1.11
  -2   3 -19   15.29    1.00
  -2   3 -19   15.03    1.12
  -2   3 -19   14.77    0.99
  -3  -3 -19    9.50    0.97
  -3   3 -19    9.12    0.85
  -3   3 -19    8.24    0.93
  -4  -3 -19    0.58    0.52
  -4   3 -19    1.85    0.48
  -4   3 -19    2.09    0.62
  -5  -3 -19    9.30    1.05
  -5   3 -19   12.68    1.13
  -5   3 -19   12.33    1.00
  -6  -3 -19   -0.02    0.48
  -6   3 -19    0.42    0.48
  -6  -4  19    4.37    0.73
   6   4 -19    5.56    0.82
  -5  -4  19    7.44    0.90
   5   4 -19    8.28    0.90
  -4  -4  19   13.51    1.03
   4   4 -19   14.34    1.15
   4   4 -19   14.43    1.13
  -3  -4  19    5.75    0.69
   3  -4 -19    5.13    0.72
   3   4 -19    6.67    0.83
   3   4 -19    7.14    0.82
   2  -4 -19    4.78    0.70
  -2  -4  19    4.45    0.58
   2   4 -19    4.77    0.70
  -1  -4  19    4.91    0.58
   1  -4 -19    3.54    0.64
   1   4 -19    3.60    0.64
   0  -4 -19    1.34    0.49
   0  -4  19    2.57    0.44
   0   4 -19    3.60    0.62
   0   4 -19    1.58    0.52
  -1  -4 -19   16.56    1.11
   1  -4  19   18.50    0.90
  -1   4 -19   17.93    1.14
  -1   4 -19   18.59    1.21
  -2  -4 -19    1.79    0.56
  -2   4 -19    1.25    0.44
  -2   4 -19    2.52    0.62
  -3  -4 -19    4.11    0.72
  -3   4 -19    4.03    0.76
  -4  -4 -19    2.44    0.62
  -4   4 -19    2.75    0.70
  -5  -4 -19    4.57    0.78
  -5   4 -19    4.89    0.88
  -6  -4 -19    4.16    0.84
  -5  -5  19    0.01    0.45
   5   5 -19   -0.55    0.50
  -4  -5  19    0.24    0.41
   4   5 -19    0.35    0.47
  -3  -5  19    5.42    0.72
   3   5 -19    3.75    0.71
  -2  -5  19    3.73    0.58
   2   5 -19    2.61    0.60
  -1  -5  19   21.44    1.12
   1  -5 -19   21.62    1.27
   1   5 -19   21.88    1.34
   0  -5  19    2.90    0.51
   0  -5 -19    2.14    0.59
   0   5 -19    2.51    0.64
  -1  -5 -19    2.92    0.64
   1  -5  19    2.33    0.44
  -1   5 -19    3.49    0.66
  -1   5 -19    2.01    0.57
  -2  -5 -19    6.28    0.85
  -2   5 -19    6.18    0.77
  -2   5 -19    6.35    0.88
  -3  -5 -19    4.93    0.79
  -3   5 -19    5.94    0.89
  -4  -5 -19    3.30    0.74
  -4   5 -19    3.58    0.81
  -5  -5 -19    1.23    0.58
  -4  -6  19    3.63    0.68
  -3  -6  19    0.16    0.37
   3   6 -19   -0.50    0.44
  -2  -6  19    2.30    0.53
   2   6 -19    1.59    0.58
  -1  -6  19    2.03    0.52
   1   6 -19    1.78    0.59
   0  -6  19    0.95    0.39
   0   6 -19    0.76    0.50
  -1   6 -19    3.07    0.71
  -1   6 -19    3.33    0.73
  -2   6 -19    4.27    0.84
  -3   6 -19    4.37    0.84
  -7   0  20    3.13    0.67
  -6   0  20    4.13    0.70
  -5   0  20   17.83    1.16
   5   0 -20   19.19    1.23
   4   0 -20   -0.10    0.33
   3   0 -20   12.40    0.95
   2   0 -20   21.52    1.16
   1   0 -20   18.61    1.07
   1   0 -20   17.55    1.11
   0   0 -20   22.10    1.22
   0   0 -20   22.87    1.17
  -1   0 -20    4.61    0.69
  -2   0 -20   -0.44    0.35
  -3   0 -20    9.17    0.94
  -4   0 -20    3.87    0.69
  -5   0 -20    4.57    0.76
  -6   0 -20    3.16    0.71
  -7   0 -20    1.98    0.67
  -7  -1  20    1.31    0.60
  -6  -1  20    8.28    0.91
  -6   1  20    7.46    0.89
  -5  -1  20   11.16    0.97
   5  -1 -20    9.74    1.00
   5   1 -20   11.34    1.08
   4  -1 -20    3.17    0.62
  -4  -1  20    3.80    0.61
   4   1 -20    4.82    0.70
   3  -1 -20   17.59    1.11
  -3  -1  20   17.55    1.01
   3   1 -20   18.05    1.10
   3   1 -20   17.50    1.12
   2  -1 -20    3.33    0.56
   2   1 -20    4.03    0.61
   2   1 -20    2.90    0.56
   1  -1 -20   15.38    1.04
   1  -1 -20   13.87    0.99
   1   1 -20   15.92    1.03
   1   1 -20   15.96    1.02
   1   1 -20   15.99    0.98
   0  -1 -20    3.24    0.62
   0   1 -20    2.57    0.51
   0   1 -20    2.78    0.56
  -1  -1 -20   11.55    0.93
  -1   1 -20   11.16    0.95
  -2  -1 -20    0.81    0.43
  -2   1 -20    1.29    0.45
  -3  -1 -20    1.02    0.47
  -3   1 -20    0.37    0.45
  -4  -1 -20    9.58    0.99
  -4   1 -20   10.02    0.99
  -5  -1 -20    7.59    0.94
  -5   1 -20    7.92    0.95
  -6  -1 -20    2.98    0.65
  -6   1 -20    4.32    0.81
  -7  -1 -20    8.59    1.08
  -7   1 -20    6.82    0.96
  -7  -2  20    5.50    0.87
  -6  -2  20    1.07    0.52
  -6   2  20    0.39    0.47
  -5  -2  20    1.14    0.46
   5   2 -20    1.39    0.53
   4  -2 -20    5.92    0.78
  -4  -2  20    5.54    0.70
   4   2 -20    7.54    0.86
   4   2 -20    6.62    0.79
   3  -2 -20    1.56    0.48
  -3  -2  20    1.00    0.39
   3   2 -20    1.75    0.53
   3   2 -20    1.92    0.52
   2  -2 -20   20.41    1.15
  -2  -2  20   17.02    0.99
   2  -2 -20   18.01    1.13
   2   2 -20   16.56    1.10
   2   2 -20   19.52    1.12
   1  -2 -20    2.72    0.58
  -1  -2  20    4.23    0.54
   1   2 -20    4.84    0.63
   1   2 -20    4.58    0.63
   1   2 -20    4.99    0.68
   0  -2 -20    1.74    0.49
   0   2 -20    0.47    0.42
   0   2 -20    1.26    0.49
   0   2 -20    1.09    0.42
  -1  -2 -20    4.87    0.71
  -1   2 -20    6.22    0.72
  -1   2 -20    4.94    0.67
  -2  -2 -20    1.67    0.53
  -2   2 -20    2.17    0.54
  -3  -2 -20    2.87    0.62
  -3   2 -20    3.03    0.61
  -4  -2 -20    1.02    0.55
  -4   2 -20    1.44    0.56
  -5  -2 -20    0.52    0.50
  -5   2 -20   -0.69    0.42
  -6  -2 -20    1.46    0.60
  -6   2 -20    1.79    0.59
  -6  -3  20    6.66    0.88
   6   3 -20    7.11    0.89
  -5  -3  20    1.32    0.52
   5   3 -20    1.28    0.55
  -4  -3  20    4.20    0.69
   4   3 -20    4.63    0.72
   4   3 -20    5.16    0.75
  -3  -3  20    8.90    0.83
   3   3 -20    9.04    0.91
   3   3 -20    8.98    0.92
  -2  -3  20    1.61    0.42
   2  -3 -20    1.18    0.47
   2   3 -20    0.83    0.44
   2   3 -20    1.67    0.48
   2   3 -20    1.37    0.48
   1  -3 -20    6.57    0.80
  -1  -3  20    6.47    0.65
   1   3 -20    7.25    0.77
   1   3 -20    7.20    0.80
   0  -3  20    1.95    0.42
   0  -3 -20    1.86    0.53
   0   3 -20    2.11    0.55
   0   3 -20    2.19    0.53
   0   3 -20    2.00    0.52
   1  -3  20    1.05    0.33
  -1  -3 -20    1.45    0.51
  -1   3 -20    1.48    0.47
  -1   3 -20    1.84    0.53
  -1   3 -20    1.12    0.47
  -2  -3 -20    4.09    0.69
  -2   3 -20    6.27    0.73
  -2   3 -20    6.13    0.78
  -2   3 -20    4.89    0.67
  -3  -3 -20    0.55    0.49
  -3   3 -20    0.53    0.41
  -3   3 -20    0.39    0.46
  -4  -3 -20    0.94    0.56
  -4   3 -20    1.52    0.59
  -4   3 -20    0.26    0.41
  -5  -3 -20    1.29    0.62
  -5   3 -20    0.92    0.61
  -6  -3 -20    0.57    0.52
  -6   3 -20    1.00    0.62
  -6  -4  20    2.83    0.67
  -5  -4  20   11.10    1.06
   5   4 -20   11.07    1.08
  -4  -4  20    0.88    0.45
   4   4 -20    2.26    0.61
   3  -4 -20    2.38    0.59
  -3  -4  20    1.82    0.51
   3   4 -20    1.73    0.50
   3   4 -20    1.14    0.51
  -2  -4  20   19.80    1.07
   2  -4 -20   16.36    1.14
   2   4 -20   16.52    1.15
  -1  -4  20    5.82    0.65
   1  -4 -20    6.20    0.81
   1   4 -20    4.89    0.73
   0  -4 -20   20.58    1.29
   0  -4  20   22.96    1.09
   0   4 -20   26.88    1.38
   1  -4  20   17.21    0.89
  -1  -4 -20   14.39    1.13
  -1   4 -20   17.81    1.15
  -1   4 -20   15.88    1.16
  -2  -4 -20    6.20    0.84
  -2   4 -20    5.16    0.81
  -2   4 -20    5.76    0.75
  -3  -4 -20    5.60    0.83
  -3   4 -20    5.41    0.85
  -4  -4 -20    1.17    0.52
  -4   4 -20   -0.43    0.51
  -5  -4 -20    6.15    0.90
  -5   4 -20    5.87    0.94
  -4  -5  20    9.43    0.94
   4   5 -20    7.54    0.94
  -3  -5  20    9.44    0.94
   3   5 -20    7.98    0.97
  -2  -5  20    0.49    0.40
   2   5 -20    0.43    0.48
  -1  -5  20   19.02    1.10
   1  -5 -20   19.94    1.28
   1   5 -20   20.16    1.33
   0  -5 -20    4.39    0.72
   0  -5  20    3.85    0.59
   0   5 -20    4.74    0.79
  -1  -5 -20    0.97    0.52
  -1   5 -20    1.19    0.58
  -1   5 -20    1.47    0.55
  -2  -5 -20    9.44    1.03
  -2   5 -20    8.26    0.98
  -2   5 -20    7.12    0.86
  -3  -5 -20    4.89    0.85
  -3   5 -20    4.26    0.82
  -4  -5 -20   12.34    1.20
  -4   5 -20   10.13    1.17
  -3  -6  20   -0.19    0.40
  -2  -6  20    5.61    0.74
   2   6 -20    5.38    0.86
  -1  -6  20    3.77    0.63
   1   6 -20    3.25    0.73
   0  -6  20   13.67    0.93
   0   6 -20   13.95    1.20
  -1   6 -20    3.93    0.79
  -2   6 -20    4.78    0.87
  -7   0  21    6.36    0.87
  -6   0  21    0.08    0.45
  -5   0  21    4.48    0.69
   4   0 -21    2.25    0.54
   3   0 -21   10.07    0.97
   2   0 -21    4.40    0.65
   1   0 -21    0.68    0.43
   1   0 -21    1.22    0.45
   0   0 -21   -0.09    0.40
  -1   0 -21    0.68    0.41
  -2   0 -21    1.53    0.50
  -3   0 -21    6.94    0.85
  -4   0 -21    1.59    0.55
  -5   0 -21    2.72    0.65
  -6   0 -21    1.73    0.58
  -7  -1  21    5.40    0.86
  -6  -1  21   14.66    1.15
  -6   1  21   12.29    1.12
  -5  -1  21    0.92    0.48
   4  -1 -21   12.85    1.06
  -4  -1  21   10.31    0.90
   4   1 -21    9.78    0.98
  -3  -1  21    0.01    0.31
   3  -1 -21   -0.03    0.35
   3   1 -21    0.57    0.44
   2  -1 -21    2.81    0.60
   2  -1 -21    1.44    0.47
   2   1 -21    2.66    0.55
   1  -1 -21    6.39    0.79
   1   1 -21    9.07    0.91
   1   1 -21   10.12    0.87
   0  -1 -21   12.27    1.04
   0   1 -21   13.32    0.95
   0   1 -21   13.61    1.06
  -1  -1 -21    9.38    0.92
  -1   1 -21    9.80    0.93
  -2  -1 -21    4.79    0.72
  -2   1 -21    5.74    0.76
  -3  -1 -21    5.29    0.76
  -3   1 -21    6.38    0.83
  -4  -1 -21    0.44    0.51
  -4   1 -21    0.94    0.53
  -5  -1 -21    0.93    0.54
  -5   1 -21    1.32    0.57
  -6  -1 -21    7.69    1.00
  -6   1 -21    5.62    0.86
  -6  -2  21    0.78    0.48
  -6   2  21   -0.28    0.43
  -5  -2  21   13.46    1.06
   5   2 -21   14.59    1.15
  -4  -2  21    0.31    0.39
   4   2 -21    0.91    0.48
  -3  -2  21   12.87    0.95
   3  -2 -21   15.06    1.12
   3   2 -21   15.42    1.08
   3   2 -21   16.08    1.11
  -2  -2  21    4.80    0.63
   2  -2 -21    3.72    0.66
   2   2 -21    5.54    0.75
   2   2 -21    4.90    0.69
   2   2 -21    5.62    0.75
   1  -2 -21   12.65    0.99
  -1  -2  21   11.25    0.81
   1   2 -21    9.82    0.95
   1   2 -21   12.49    0.93
   1   2 -21    9.90    0.94
   0  -2 -21    6.81    0.80
   0   2 -21    8.24    0.83
   0   2 -21    7.99    0.87
  -1  -2 -21    3.50    0.65
  -1   2 -21    2.53    0.55
  -1   2 -21    2.42    0.58
  -2  -2 -21    5.18    0.76
  -2   2 -21    6.65    0.80
  -3  -2 -21   11.46    1.10
  -3   2 -21   11.93    1.05
  -4  -2 -21   -0.18    0.44
  -4   2 -21    0.53    0.51
  -5  -2 -21   12.40    1.19
  -5   2 -21   11.57    1.14
  -6  -2 -21    1.92    0.62
  -6   2 -21    1.27    0.58
  -6  -3  21   16.45    1.25
  -5  -3  21    4.37    0.69
   5   3 -21    4.14    0.75
  -4  -3  21    9.90    0.96
   4   3 -21   10.03    1.00
   3  -3 -21   11.07    1.05
  -3  -3  21   10.34    0.90
   3   3 -21   11.87    1.03
   3   3 -21    9.89    1.00
   2  -3 -21    2.25    0.59
  -2  -3  21    1.54    0.46
   2   3 -21    1.86    0.53
   2   3 -21    2.16    0.54
   2   3 -21    1.64    0.52
   1  -3 -21   26.47    1.45
  -1  -3  21   28.51    1.28
   1   3 -21   29.42    1.48
   1   3 -21   28.53    1.41
   0  -3  21    1.88    0.43
   0  -3 -21    1.57    0.55
   0   3 -21    1.86    0.52
   0   3 -21    1.85    0.51
  -1  -3 -21    4.78    0.74
   1  -3  21    5.08    0.56
  -1   3 -21    6.03    0.82
  -1   3 -21    5.73    0.77
  -1   3 -21    4.75    0.68
  -2  -3 -21    1.69    0.56
  -2   3 -21    2.23    0.66
  -2   3 -21    2.60    0.57
  -2   3 -21    1.26    0.47
  -3  -3 -21    4.74    0.78
  -3   3 -21    5.25    0.85
  -3   3 -21    6.57    0.79
  -4  -3 -21    1.66    0.63
  -4   3 -21    1.31    0.51
  -4   3 -21    0.78    0.62
  -5  -3 -21    3.71    0.79
  -5   3 -21    3.84    0.85
  -5  -4  21    1.78    0.60
  -4  -4  21    2.54    0.58
   4  -4 -21    2.67    0.65
   4   4 -21    2.79    0.66
  -3  -4  21   11.00    0.92
   3  -4 -21   11.34    1.06
   3   4 -21   10.61    1.03
   2  -4 -21    3.37    0.67
  -2  -4  21    3.23    0.56
   2   4 -21    2.86    0.61
  -1  -4  21   10.64    0.84
   1  -4 -21    9.39    0.96
   1   4 -21    9.77    0.99
   0  -4 -21    6.34    0.84
   0  -4  21    6.05    0.65
   0   4 -21    8.65    0.93
  -1  -4 -21    0.95    0.55
   1  -4  21    0.69    0.34
  -1   4 -21    2.13    0.59
  -1   4 -21    1.36    0.54
  -2  -4 -21    2.52    0.68
  -2   4 -21    2.35    0.67
  -2   4 -21    3.21    0.65
  -3  -4 -21    3.49    0.73
  -3   4 -21    4.36    0.81
  -4  -4 -21    0.68    0.55
  -4   4 -21   -0.12    0.51
  -5  -4 -21    7.88    0.98
  -4  -5  21    7.54    0.89
  -3  -5  21    5.21    0.73
   3   5 -21    5.87    0.85
  -2  -5  21    3.81    0.62
   2   5 -21    3.42    0.67
  -1  -5  21    5.75    0.72
   1  -5 -21    6.70    0.90
   1   5 -21    5.91    0.82
   0  -5  21    0.58    0.42
   0  -5 -21    0.87    0.54
   0   5 -21    0.63    0.49
  -1  -5 -21    9.92    1.05
  -1   5 -21    9.39    0.99
  -1   5 -21    7.74    0.97
  -2  -5 -21    0.56    0.57
  -2   5 -21    0.55    0.55
  -3  -5 -21    0.10    0.56
  -3   5 -21   -0.09    0.53
  -1  -6  21    0.45    0.46
   0  -6  21    7.62    0.77
  -6   0  22   13.82    1.17
  -5   0  22    5.32    0.75
  -4   0  22    0.99    0.45
   3   0 -22    0.11    0.42
   2   0 -22    2.75    0.60
   2   0 -22    1.88    0.57
   1   0 -22    0.22    0.40
   1   0 -22    0.69    0.51
   0   0 -22    1.30    0.52
  -1   0 -22   -0.33    0.38
  -2   0 -22   18.67    1.25
  -3   0 -22   11.32    1.08
  -4   0 -22   16.86    1.30
  -5   0 -22    2.51    0.68
  -6   0 -22    0.37    0.50
  -6  -1  22    4.16    0.75
  -6   1  22    2.38    0.66
  -5  -1  22    2.37    0.57
  -5   1  22    1.50    0.53
  -4  -1  22    4.50    0.68
   3  -1 -22    1.77    0.54
  -3  -1  22    2.53    0.51
   3   1 -22    2.05    0.57
   2  -1 -22   18.87    1.24
   2  -1 -22   21.20    1.27
   2   1 -22   20.98    1.21
   2   1 -22   22.27    1.32
   1  -1 -22    7.26    0.86
   1   1 -22    6.85    0.88
   1   1 -22    8.61    0.89
   0  -1 -22    2.66    0.60
   0   1 -22    1.64    0.55
  -1  -1 -22    6.62    0.84
  -1   1 -22    9.13    0.92
  -2  -1 -22    2.06    0.58
  -2   1 -22    2.72    0.63
  -3  -1 -22    2.88    0.67
  -3   1 -22    3.12    0.69
  -4  -1 -22   10.52    1.10
  -4   1 -22    9.20    1.06
  -5  -1 -22    2.73    0.67
  -5   1 -22    1.46    0.63
  -6  -1 -22    1.41    0.58
  -6   1 -22    1.30    0.60
  -6  -2  22    2.22    0.59
  -6   2  22    2.63    0.68
  -5  -2  22   16.33    1.17
  -4  -2  22    0.02    0.39
   4   2 -22   -0.25    0.44
  -3  -2  22   10.91    0.91
   3   2 -22   10.51    1.01
   3   2 -22    9.94    1.04
   2  -2 -22    5.73    0.80
  -2  -2  22    6.06    0.68
   2   2 -22    7.15    0.86
   2   2 -22    7.87    0.85
   2   2 -22    5.72    0.75
   1  -2 -22    4.11    0.70
  -1  -2  22    5.10    0.61
   1   2 -22    4.73    0.69
   1   2 -22    4.59    0.68
   1   2 -22    4.48    0.69
   0  -2 -22   12.49    1.04
   0  -2  22   11.88    0.83
   0   2 -22   12.64    1.01
   0   2 -22   11.66    1.00
  -1  -2 -22    2.22    0.60
  -1   2 -22    2.10    0.54
  -2  -2 -22   -0.34    0.39
  -2   2 -22    0.73    0.47
  -3  -2 -22    1.18    0.55
  -3   2 -22    1.33    0.58
  -4  -2 -22    1.04    0.57
  -4   2 -22    0.06    0.49
  -5  -2 -22    0.47    0.55
  -5   2 -22    0.79    0.57
  -5  -3  22   10.14    1.03
   5   3 -22    8.07    0.94
  -4  -3  22    5.84    0.79
   4   3 -22    4.91    0.79
   3  -3 -22   -0.02    0.46
  -3  -3  22    0.05    0.38
   3   3 -22    0.07    0.47
  -2  -3  22    1.31    0.44
   2  -3 -22   -0.07    0.45
   2   3 -22    0.56    0.48
   2   3 -22    0.44    0.45
   1  -3 -22    3.09    0.64
  -1  -3  22    3.69    0.58
   1   3 -22    3.01    0.67
   1   3 -22    2.10    0.57
   0  -3  22    2.09    0.47
   0  -3 -22    0.96    0.49
   0   3 -22    1.26    0.53
   0   3 -22    0.89    0.49
  -1  -3 -22    9.55    1.01
   1  -3  22    9.42    0.76
  -1   3 -22   10.91    0.98
  -1   3 -22   12.00    0.99
  -2  -3 -22    2.16    0.65
  -2   3 -22    3.13    0.63
  -3  -3 -22    2.07    0.66
  -3   3 -22    1.81    0.55
  -4  -3 -22    4.66    0.85
  -5  -3 -22    2.92    0.78
  -4  -4  22    2.42    0.61
   4  -4 -22    2.77    0.68
   4   4 -22    2.05    0.72
  -3  -4  22   17.85    1.15
   3  -4 -22   16.60    1.26
   3   4 -22   16.98    1.25
   2  -4 -22    1.32    0.57
  -2  -4  22    1.67    0.48
   2   4 -22    1.70    0.57
  -1  -4  22    2.18    0.49
   1  -4 -22    3.15    0.66
   1   4 -22    2.89    0.65
   0  -4  22    1.53    0.43
   0  -4 -22    2.03    0.58
   0   4 -22    1.13    0.54
  -1  -4 -22    3.92    0.75
  -1   4 -22    2.40    0.64
  -1   4 -22    3.11    0.72
  -2  -4 -22    4.53    0.81
  -2   4 -22    6.47    0.83
  -2   4 -22    4.65    0.82
  -3  -4 -22   -0.79    0.47
  -3   4 -22   -0.75    0.49
  -4  -4 -22    7.24    0.94
  -2  -5  22    4.66    0.71
  -1  -5  22    1.44    0.47
   1   5 -22    1.50    0.58
   0  -5  22   10.33    0.90
   0  -5 -22   10.45    1.07
   0   5 -22   10.22    1.05
  -1  -5 -22    2.08    0.63
  -1   5 -22    1.47    0.58
  -2  -5 -22    1.68    0.65
  -2   5 -22    0.86    0.61
  -5   0  23    1.71    0.58
  -4   0  23    6.61    0.78
   2   0 -23    0.70    0.48
   2   0 -23   -0.02    0.42
   1   0 -23   11.73    1.03
   1   0 -23   10.65    0.99
   0   0 -23   34.37    1.69
  -1   0 -23    2.39    0.62
  -2   0 -23   13.57    1.17
  -3   0 -23    3.61    0.76
  -4   0 -23    2.82    0.73
  -5   0 -23    5.55    0.91
  -5  -1  23    1.69    0.59
  -5   1  23    3.01    0.67
  -4  -1  23   16.94    1.14
  -3  -1  23    3.71    0.65
   2  -1 -23   10.78    1.09
   2   1 -23   11.00    1.06
   2   1 -23   12.17    1.05
   1  -1 -23    1.04    0.53
   1   1 -23    1.66    0.53
   1   1 -23    0.82    0.49
   0  -1 -23    3.48    0.65
   0   1 -23    4.23    0.72
  -1  -1 -23    2.04    0.59
  -1   1 -23    1.90    0.59
  -2  -1 -23    3.67    0.72
  -2   1 -23    2.33    0.61
  -3  -1 -23    3.26    0.71
  -3   1 -23    2.63    0.68
  -4  -1 -23   -0.15    0.47
  -4   1 -23    0.59    0.58
  -5  -1 -23    0.88    0.58
  -5   1 -23    1.75    0.65
  -5  -2  23    1.61    0.56
  -4  -2  23    1.36    0.51
   3  -2 -23    6.51    0.89
  -3  -2  23    4.01    0.64
   2  -2 -23    0.44    0.54
  -2  -2  23    0.55    0.39
   2   2 -23    0.26    0.47
  -1  -2  23   13.80    0.94
   1  -2 -23   13.03    1.14
   1   2 -23   14.46    1.17
   0  -2 -23    2.91    0.64
   0  -2  23    1.76    0.45
   0   2 -23    1.99    0.58
   1  -2  23    2.79    0.47
  -1  -2 -23    2.27    0.60
  -1   2 -23    2.62    0.63
  -2  -2 -23   12.68    1.17
  -2   2 -23   11.81    1.10
  -3  -2 -23    0.20    0.54
  -3   2 -23    0.72    0.51
  -4  -2 -23    0.61    0.58
  -4   2 -23    1.71    0.61
   4  -3 -23    2.72    0.69
  -4  -3  23    4.35    0.70
   4   3 -23    3.38    0.67
   3  -3 -23    3.50    0.73
  -3  -3  23    3.99    0.67
   3   3 -23    4.92    0.76
   3   3 -23    2.07    0.62
  -2  -3  23    2.70    0.56
   2  -3 -23    3.11    0.66
   2   3 -23    2.72    0.62
   2   3 -23    2.80    0.63
  -1  -3  23    1.49    0.46
   1  -3 -23    1.52    0.60
   1   3 -23    1.65    0.58
   1   3 -23    1.32    0.52
   0  -3  23    2.72    0.51
   0  -3 -23    0.92    0.52
   0   3 -23    1.65    0.58
   0   3 -23    2.24    0.58
  -1  -3 -23    3.66    0.71
   1  -3  23    3.83    0.53
  -1   3 -23    3.86    0.69
  -1   3 -23    3.05    0.67
  -2  -3 -23    4.05    0.78
  -2   3 -23    5.64    0.80
  -3  -3 -23    6.93    0.95
  -4  -3 -23    0.07    0.53
  -3  -4  23    3.91    0.67
   3  -4 -23    4.19    0.74
   2  -4 -23    2.53    0.68
  -2  -4  23    2.73    0.57
   2   4 -23    2.26    0.61
  -1  -4  23    0.99    0.41
   1  -4 -23    0.00    0.49
   1   4 -23   -0.04    0.49
   0  -4 -23    8.09    0.98
   0  -4  23   10.06    0.85
   0   4 -23    7.36    0.93
  -1  -4 -23    7.28    0.96
  -1   4 -23    9.39    1.01
  -2  -4 -23    0.48    0.53
  -2   4 -23   -0.03    0.62
  -3  -4 -23    1.27    0.64
  -5   0  24    2.46    0.62
  -4   0  24    1.29    0.51
   3   0 -24    0.12    0.52
   2   0 -24    5.34    0.84
   1   0 -24    2.84    0.70
   0   0 -24    0.44    0.48
  -1   0 -24    0.45    0.49
  -2   0 -24    3.27    0.70
  -3   0 -24   -0.02    0.50
  -4   0 -24    0.10    0.51
  -4  -1  24    4.37    0.71
   3  -1 -24    3.19    0.72
  -3  -1  24    3.19    0.59
   3   1 -24    2.95    0.71
  -2  -1  24    3.06    0.56
   2  -1 -24    2.26    0.71
   2   1 -24    2.92    0.71
   1  -1 -24    0.73    0.56
   1   1 -24    1.71    0.66
   0  -1 -24    5.64    0.83
   0   1 -24    5.37    0.79
  -1  -1 -24   15.74    1.23
  -1   1 -24   15.38    1.20
  -2  -1 -24    1.02    0.53
  -2   1 -24    0.91    0.58
  -3  -1 -24    2.31    0.68
  -3   1 -24    3.79    0.83
  -4  -1 -24    1.07    0.58
  -4   1 -24   -0.34    0.49
   4  -2 -24    0.70    0.60
  -4  -2  24    0.51    0.47
   3  -2 -24    8.53    1.07
  -3  -2  24    8.25    0.86
   3   2 -24    8.93    1.03
   2  -2 -24    3.27    0.72
  -2  -2  24    3.51    0.60
   2   2 -24    3.83    0.71
  -1  -2  24    5.49    0.70
   1  -2 -24    5.73    0.87
   1   2 -24    5.90    0.86
   0  -2  24    3.43    0.56
   0  -2 -24    2.65    0.64
   0   2 -24    2.92    0.64
  -1  -2 -24    4.07    0.75
   1  -2  24    3.59    0.54
  -1   2 -24    2.32    0.63
  -2  -2 -24    0.49    0.51
  -2   2 -24    0.21    0.50
  -3  -2 -24    4.20    0.81
  -3   2 -24    5.10    0.82
  -4  -2 -24    6.20    0.96
  -4   2 -24    4.23    0.82
  -3  -3  24    4.98    0.75
   3  -3 -24    4.14    0.83
   3   3 -24    7.57    0.90
   2  -3 -24    8.40    1.06
  -2  -3  24    8.04    0.84
   2   3 -24    7.44    0.89
   2   3 -24    7.94    0.92
  -1  -3  24    2.89    0.56
   1  -3 -24    1.22    0.60
   1   3 -24    3.12    0.68
   1   3 -24    2.11    0.60
   0  -3  24    6.92    0.73
   0  -3 -24    7.49    0.96
   0   3 -24    7.22    0.87
   0   3 -24    8.22    0.92
   1  -3  24    6.20    0.68
  -1  -3 -24    5.06    0.84
  -1   3 -24    5.86    0.82
  -2  -3 -24    9.38    1.06
  -3  -3 -24    4.78    0.83
  -1  -4  24    0.92    0.47
   1  -4 -24    1.04    0.56
   0  -4  24    1.45    0.49
   0  -4 -24    1.04    0.54
  -1  -4 -24    5.68    0.88
   3   0 -25    7.46    0.96
   2   0 -25    3.70    0.75
   1   0 -25    8.12    0.96
   0   0 -25    0.75    0.48
  -1   0 -25    2.51    0.67
  -2   0 -25    5.49    0.89
  -3   0 -25   14.53    1.27
  -3  -1  25    1.27    0.52
   3  -1 -25    1.86    0.68
   3   1 -25    3.28    0.74
   2  -1 -25    1.30    0.59
  -2  -1  25    0.55    0.41
   2   1 -25    1.42    0.59
   1  -1 -25    5.77    0.91
   1   1 -25    3.60    0.78
   0  -1 -25    1.36    0.61
   0   1 -25    1.03    0.57
  -1  -1 -25    0.44    0.54
  -1   1 -25    0.51    0.49
  -2  -1 -25   -0.38    0.41
  -2   1 -25   -0.19    0.47
  -3  -1 -25    4.02    0.83
  -3   1 -25    3.10    0.79
   3  -2 -25    0.31    0.60
  -3  -2  25    1.01    0.49
   3   2 -25    1.03    0.59
   2  -2 -25    1.34    0.66
  -2  -2  25    0.30    0.44
   2   2 -25    0.54    0.50
  -1  -2  25    2.32    0.52
   1  -2 -25    2.60    0.68
   1   2 -25    2.60    0.65
   0  -2 -25   -0.96    0.42
   0  -2  25    0.04    0.40
   0   2 -25    0.16    0.51
  -1  -2 -25    6.69    0.93
   1  -2  25    7.26    0.75
  -1   2 -25    6.50    0.91
  -2  -2 -25    2.00    0.62
  -2   2 -25    0.98    0.61
  -1  -3  25    6.69    0.77
   1  -3 -25    5.69    0.88
   1   3 -25    7.43    0.93
   0  -3 -25    3.98    0.79
   0  -3  25    4.77    0.67
   0   3 -25    2.10    0.67
  -1  -3 -25    0.72    0.56
   2   0 -26    2.74    0.78
   1   0 -26   -0.23    0.50
   0   0 -26    0.56    0.58
  -1   0 -26    5.20    0.81
   2  -1 -26    1.06    0.66
  -2  -1  26    0.13    0.41
   2   1 -26    0.24    0.59
   1  -1 -26    7.76    0.99
  -1  -1  26    8.53    0.86
   1   1 -26    7.36    0.99
   0  -1 -26    2.80    0.65
   0   1 -26    3.36    0.73
  -1  -1 -26    3.80    0.76
  -1   1 -26    2.44    0.68
   0   0   0    0.00    0.00
;
_shelx_hkl_checksum     11647
_shelx_res_file
;
TITL GlyMet in P2(1)
    shelx.res
    created by SHELXL-2018/1 at 12:31:12 on 02-May-2023
CELL 0.71073   6.2517   5.4935  14.5686  90.000  91.147  90.000
ZERR    2.00   0.0002   0.0002   0.0006   0.000   0.004   0.000
LATT -1
SYMM -X, 0.5+Y, -Z
SFAC C  H  N  O  S
UNIT 14  28  4  6  2
L.S. 20
ACTA
CONF
EQIV $1 X+1, Y, Z
HTAB N1 O3_$1
HTAB N1 O1
EQIV $2 X+1, Y+1, Z
HTAB N1 O2_$2
EQIV $3 1-X, 1/2+Y, -Z
HTAB N1 O3_$3
EQIV $4 X, Y+1, Z
HTAB N2 O2_$4
BOND $H
FMAP 2
PLAN 5
SIZE 0.03 0.29 0.38
TEMP -183
WGHT    0.041700
FVAR       0.47779
S1    5   -0.201455    0.444743    0.428480    11.00000    0.01416    0.01407 =
         0.01605   -0.00091    0.00637   -0.00108
O1    4    0.693104    0.519624    0.162783    11.00000    0.01174    0.00766 =
         0.02158    0.00160    0.00359    0.00107
O2    4    0.192512    0.156878    0.172870    11.00000    0.01141    0.00719 =
         0.01700   -0.00063   -0.00090   -0.00059
O3    4    0.178531    0.508956    0.095971    11.00000    0.01443    0.01117 =
         0.00999    0.00052   -0.00093    0.00163
N1    3    0.878801    0.899357    0.083547    11.00000    0.00938    0.00877 =
         0.01184    0.00106    0.00074   -0.00089
H11N  2    0.912857    0.757137    0.094825    11.00000   -1.50000
H12N  2    0.980793    0.993524    0.107232    11.00000   -1.50000
H13N  2    0.865057    0.912203    0.025654    11.00000   -1.50000
N2    3    0.422471    0.735845    0.225782    11.00000    0.00872    0.00685 =
         0.01333    0.00057    0.00075   -0.00082
H2N   2    0.352592    0.862899    0.217070    11.00000   -1.20000
C1    1    0.670908    0.943994    0.127516    11.00000    0.01188    0.00790 =
         0.01992    0.00239    0.00502    0.00054
AFIX  23
H1D   2    0.563279    0.995080    0.080609    11.00000   -1.20000
H1E   2    0.686342    1.076254    0.173329    11.00000   -1.20000
AFIX   0
C2    1    0.597159    0.712582    0.174247    11.00000    0.00852    0.00742 =
         0.01214    0.00026   -0.00089   -0.00116
C3    1    0.308745    0.516541    0.251722    11.00000    0.00863    0.00766 =
         0.01041    0.00136    0.00011   -0.00090
AFIX  13
H3    2    0.410296    0.406010    0.285399    11.00000   -1.20000
AFIX   0
C4    1    0.220802    0.383113    0.165872    11.00000    0.00684    0.00759 =
         0.01065   -0.00061    0.00106    0.00063
C5    1    0.125226    0.584603    0.316033    11.00000    0.01207    0.01038 =
         0.01098   -0.00066    0.00213   -0.00130
AFIX  23
H5A   2    0.184307    0.675550    0.369448    11.00000   -1.20000
H5B   2    0.023082    0.692558    0.282903    11.00000   -1.20000
AFIX   0
C6    1    0.006777    0.359986    0.349914    11.00000    0.01413    0.01131 =
         0.01421   -0.00034    0.00536   -0.00113
AFIX  23
H6A   2    0.109333    0.249024    0.381309    11.00000   -1.20000
H6B   2   -0.057507    0.272165    0.296822    11.00000   -1.20000
AFIX   0
C7    1   -0.328586    0.151363    0.438122    11.00000    0.01472    0.01832 =
         0.01944    0.00250    0.00299   -0.00458
AFIX 137
H7A   2   -0.381335    0.098919    0.377488    11.00000   -1.50000
H7B   2   -0.448752    0.163281    0.480064    11.00000   -1.50000
H7C   2   -0.224743    0.032488    0.462053    11.00000   -1.50000
AFIX   0
HKLF 4
REM  GlyMet in P2(1)
REM R1 =  0.0332 for    5356 Fo > 4sig(Fo)  and  0.0399 for all    5922 data
REM    131 parameters refined using      1 restraints
END
WGHT      0.0417      0.0000
REM Highest difference peak  0.532,  deepest hole -0.303,  1-sigma level  0.065
Q1    1   0.2024  0.4447  0.1311  11.00000  0.05    0.53
Q2    1  -0.1917  0.4641  0.4808  11.00000  0.05    0.45
Q3    1   0.2893  0.4533  0.2063  11.00000  0.05    0.43
Q4    1   0.6243  0.8267  0.1479  11.00000  0.05    0.40
Q5    1   0.1812  0.2822  0.1822  11.00000  0.05    0.38
;
_shelx_res_checksum     74456
data_Met-Gly
_audit_creation_method     'SHELXL-2018/1'
_chemical_name_systematic
;
<i>L</i>-Methionyl-<i>L</i>-glycine
;
_chemical_name_common     ?
_chemical_formula_moiety     'C7 H14 N2 O3 S'
_chemical_formula_sum     'C7 H14 N2 O3 S'
_chemical_formula_iupac     'C7 H14 N2 O3 S'
_chemical_formula_weight     206.26
_chemical_melting_point     ?
_chemical_absolute_configuration     rmad
_space_group_crystal_system     orthorhombic
_space_group_name_H-M_alt     'P 21 21 21'
_space_group_name_Hall     'P 2ac 2ab'
loop_
    _space_group_symop_operation_xyz
    'x, y, z'
    '-x+1/2, -y, z+1/2'
    '-x, y+1/2, -z+1/2'
    'x+1/2, -y+1/2, -z'
_cell_length_a     5.2521(3)
_cell_length_b     11.4126(7)
_cell_length_c     16.5403(10)
_cell_angle_alpha     90
_cell_angle_beta     90
_cell_angle_gamma     90
_cell_volume     991.43(10)
_cell_formula_units_Z     4
_cell_measurement_reflns_used     9827
_cell_measurement_theta_min     3.04
_cell_measurement_theta_max     40.22
_cell_measurement_temperature     90.0(5)
_exptl_crystal_description     'needle fragment'
_exptl_crystal_colour     'colourless'
_exptl_crystal_size_max     0.250
_exptl_crystal_size_mid     0.240
_exptl_crystal_size_min     0.170
_exptl_crystal_density_diffrn     1.382
_exptl_crystal_density_meas     ?
_exptl_crystal_density_method     ?
_exptl_crystal_F_000     440
_exptl_absorpt_coefficient_mu     0.306
_exptl_absorpt_correction_type     multi-scan
_exptl_absorpt_process_details
;
(SADABS; Krause <i>et al.</i>, 2015)
;
_exptl_absorpt_correction_T_min     0.8715
_exptl_absorpt_correction_T_max     0.9499
_diffrn_ambient_temperature     90.0(5)
_diffrn_radiation_type     MoK\a
_diffrn_radiation_wavelength     0.71073
_diffrn_radiation_source     'fine-focus sealed tube'
_diffrn_radiation_monochromator     'TRIUMPH curved graphite'
_diffrn_measurement_device_type     'Bruker Kappa APEXII DUO CCD'
_diffrn_measurement_method     '\f and \w scans'
_diffrn_detector_area_resol_mean     ?
_diffrn_reflns_number     33593
_diffrn_reflns_av_R_equivalents     0.0297
_diffrn_reflns_av_unetI/netI     0.0217
_diffrn_reflns_theta_min     2.168
_diffrn_reflns_theta_max     40.262
_diffrn_reflns_theta_full     25.242
_diffrn_measured_fraction_theta_max     0.999
_diffrn_measured_fraction_theta_full     0.998
_diffrn_reflns_limit_h_min     -8
_diffrn_reflns_limit_h_max     9
_diffrn_reflns_limit_k_min     -20
_diffrn_reflns_limit_k_max     20
_diffrn_reflns_limit_l_min     -30
_diffrn_reflns_limit_l_max     30
_refine_special_details     ?
_reflns_number_total     6231
_reflns_number_gt     5939
_reflns_threshold_expression     'I > 2\s(I)'
_refine_ls_structure_factor_coef     Fsqd
_refine_ls_matrix_type     full
_refine_ls_R_factor_all     0.0251
_refine_ls_R_factor_gt     0.0231
_refine_ls_wR_factor_gt     0.0603
_refine_ls_wR_factor_ref     0.0612
_refine_ls_goodness_of_fit_ref     1.055
_refine_ls_restrained_S_all     1.055
_refine_ls_number_reflns     6231
_refine_ls_number_parameters     131
_refine_ls_number_restraints     0
_refine_ls_hydrogen_treatment     mixed
_refine_ls_weighting_scheme     calc
_refine_ls_weighting_details
              'w=1/[\s^2^(Fo^2^)+(0.0356P)^2^+0.0451P] where P=(Fo^2^+2Fc^2^)/3'
_atom_sites_solution_hydrogens     mixed
_atom_sites_solution_primary     ?
_atom_sites_solution_secondary     ?
_refine_ls_shift/su_max     0.001
_refine_ls_shift/su_mean     0.000
_refine_diff_density_max     0.444
_refine_diff_density_min     -0.202
_refine_ls_extinction_method     none
_refine_ls_extinction_coef     .
_refine_ls_abs_structure_details
;
Flack <i>x</i> determined using 2494 quotients
[(<i>I</i>^+^)-(<i>I</i>^-^)]/[(<i>I</i>^+^)+(<i>I</i>^-^)]
Parsons <i>et al.</i> (2013)
;
_refine_ls_abs_structure_Flack     0.011(11)
loop_
    _atom_type_symbol
    _atom_type_description
    _atom_type_scat_dispersion_real
    _atom_type_scat_dispersion_imag
    _atom_type_scat_source
    'C' 'C' 0.0033 0.0016
                         'International Tables Vol C Tables 4.2.6.8 and 6.1.1.4'
    'H' 'H' 0.0000 0.0000
                         'International Tables Vol C Tables 4.2.6.8 and 6.1.1.4'
    'N' 'N' 0.0061 0.0033
                         'International Tables Vol C Tables 4.2.6.8 and 6.1.1.4'
    'O' 'O' 0.0106 0.0060
                         'International Tables Vol C Tables 4.2.6.8 and 6.1.1.4'
    'S' 'S' 0.1246 0.1234
                         'International Tables Vol C Tables 4.2.6.8 and 6.1.1.4'
_computing_data_collection
;
APEX2 (Bruker, 2016)
;
_computing_cell_refinement
;
SAINT (Bruker, 2016)
;
_computing_data_reduction
;
SAINT (Bruker, 2016)
;
_computing_structure_solution
;
SHELXS97 (Sheldrick, 2008)
;
_computing_structure_refinement
;
<i>SHELXL2018/1</i> (Sheldrick, 2015)
;
_computing_molecular_graphics
;
Mercury (Macrae et al., 2020)
;
_computing_publication_material
;
publCIF (Westrip, 2010)
;
loop_
    _atom_site_type_symbol
    _atom_site_label
    _atom_site_fract_x
    _atom_site_fract_y
    _atom_site_fract_z
    _atom_site_U_iso_or_equiv
    _atom_site_adp_type
    _atom_site_calc_flag
    _atom_site_occupancy
    _atom_site_disorder_assembly
    _atom_site_disorder_group
    S S1 0.29353(4) 0.65791(2) 0.59184(2) 0.01687(4) Uani d 1 . .
    O O1 0.56607(10) 0.47315(6) 0.32954(3) 0.01617(10) Uani d 1 . .
    O O2 -0.07675(10) 0.65590(6) 0.16589(4) 0.01625(10) Uani d 1 . .
    O O3 0.24892(10) 0.71309(4) 0.08834(3) 0.01128(8) Uani d 1 . .
    N N1 0.29316(11) 0.32887(5) 0.42498(3) 0.00925(8) Uani d 1 . .
    H H11N 0.230(3) 0.2667(12) 0.4002(8) 0.014 Uiso d 1 . .
    H H12N 0.280(3) 0.3155(11) 0.4782(8) 0.014 Uiso d 1 . .
    H H13N 0.461(3) 0.3287(11) 0.4122(7) 0.014 Uiso d 1 . .
    N N2 0.21065(12) 0.55612(5) 0.27617(3) 0.01213(9) Uani d 1 . .
    H H2N 0.044(3) 0.5631(11) 0.2749(8) 0.015 Uiso d 1 . .
    C C1 0.37117(14) 0.56727(6) 0.50511(4) 0.01293(10) Uani d 1 . .
    H H1D 0.471236 0.613218 0.465519 0.016 Uiso calc 1 . .
    H H1E 0.475036 0.499402 0.522492 0.016 Uiso calc 1 . .
    C C2 0.12412(13) 0.52445(6) 0.46605(4) 0.01108(9) Uani d 1 . .
    H H2A 0.028903 0.593014 0.445308 0.013 Uiso calc 1 . .
    H H2B 0.017812 0.486494 0.507971 0.013 Uiso calc 1 . .
    C C3 0.16563(12) 0.43738(5) 0.39633(3) 0.00966(9) Uani d 1 . .
    H H3 -0.003367 0.416245 0.372606 0.012 Uiso calc 1 . .
    C C4 0.33345(12) 0.48982(6) 0.32997(4) 0.01035(9) Uani d 1 . .
    C C5 0.34421(13) 0.61524(6) 0.21120(4) 0.01259(10) Uani d 1 . .
    H H5A 0.459462 0.559260 0.183793 0.015 Uiso calc 1 . .
    H H5B 0.448980 0.679543 0.233724 0.015 Uiso calc 1 . .
    C C6 0.15608(12) 0.66476(6) 0.15042(3) 0.00962(9) Uani d 1 . .
    C C7 0.59992(18) 0.66260(8) 0.64043(6) 0.02365(16) Uani d 1 . .
    H H7A 0.662481 0.582565 0.648561 0.035 Uiso calc 1 . .
    H H7B 0.584132 0.701884 0.692882 0.035 Uiso calc 1 . .
    H H7C 0.719997 0.705915 0.606324 0.035 Uiso calc 1 . .
loop_
    _atom_site_aniso_label
    _atom_site_aniso_U_11
    _atom_site_aniso_U_22
    _atom_site_aniso_U_33
    _atom_site_aniso_U_12
    _atom_site_aniso_U_13
    _atom_site_aniso_U_23
    S1 0.01555(8) 0.01596(7) 0.01911(8) 0.00057(6) 0.00040(6) -0.00632(6)
    O1 0.00866(19) 0.0242(2) 0.0157(2) 0.00274(18) 0.00070(17) 0.00795(19)
    O2 0.00915(19) 0.0230(2) 0.0166(2) -0.00048(18) 0.00041(16) 0.01047(19)
    O3 0.0129(2) 0.01408(18) 0.00689(15) -0.00366(14) 0.00063(14) 0.00177(14)
    N1 0.00953(18) 0.01015(17) 0.00807(17) 0.00097(16) -0.00063(15) 0.00075(14)
    N2 0.0095(2) 0.0172(2) 0.00969(19) 0.00194(19) 0.00069(17) 0.00605(17)
    C1 0.0123(2) 0.0118(2) 0.0147(2) -0.0001(2) 0.0012(2) -0.00119(19)
    C2 0.0104(2) 0.0112(2) 0.0117(2) 0.00167(18) 0.00146(18) 0.00075(18)
    C3 0.0085(2) 0.0115(2) 0.0090(2) 0.00079(17) -0.00053(16) 0.00217(16)
    C4 0.0096(2) 0.0131(2) 0.00842(19) 0.00101(18) -0.00038(17) 0.00254(17)
    C5 0.0094(2) 0.0181(3) 0.0103(2) 0.0009(2) 0.00068(18) 0.00519(19)
    C6 0.0102(2) 0.0109(2) 0.00774(19) -0.00110(18) -0.00008(16) 0.00155(17)
    C7 0.0228(4) 0.0199(3) 0.0283(4) -0.0025(3) -0.0075(3) -0.0061(3)
_geom_special_details
;
 All esds (except the esd in the dihedral angle between two l.s. planes)
 are estimated using the full covariance matrix.  The cell esds are taken
 into account individually in the estimation of esds in distances, angles
 and torsion angles; correlations between esds in cell parameters are only
 used when they are defined by crystal symmetry.  An approximate (isotropic)
 treatment of cell esds is used for estimating esds involving l.s. planes.
;
loop_
    _geom_bond_atom_site_label_1
    _geom_bond_atom_site_label_2
    _geom_bond_site_symmetry_2
    _geom_bond_distance
    _geom_bond_publ_flag
    S1 C7 . 1.7995(9) ?
    S1 C1 . 1.8150(7) ?
    O1 C4 . 1.2365(8) ?
    O2 C6 . 1.2534(9) ?
    O3 C6 . 1.2635(8) ?
    N1 C3 . 1.4855(8) ?
    N1 H11N . 0.885(14) ?
    N1 H12N . 0.896(13) ?
    N1 H13N . 0.907(14) ?
    N2 C4 . 1.3342(8) ?
    N2 C5 . 1.4499(9) ?
    N2 H2N . 0.879(15) ?
    C1 C2 . 1.5296(10) ?
    C1 H1D . 0.9900 ?
    C1 H1E . 0.9900 ?
    C2 C3 . 1.5379(9) ?
    C2 H2A . 0.9900 ?
    C2 H2B . 0.9900 ?
    C3 C4 . 1.5297(9) ?
    C3 H3 . 1.0000 ?
    C5 C6 . 1.5186(9) ?
    C5 H5A . 0.9900 ?
    C5 H5B . 0.9900 ?
    C7 H7A . 0.9800 ?
    C7 H7B . 0.9800 ?
    C7 H7C . 0.9800 ?
loop_
    _geom_angle_atom_site_label_1
    _geom_angle_atom_site_label_2
    _geom_angle_atom_site_label_3
    _geom_angle_site_symmetry_1
    _geom_angle_site_symmetry_3
    _geom_angle
    _geom_angle_publ_flag
    C7 S1 C1 . . 99.74(4) ?
    C3 N1 H11N . . 110.5(9) ?
    C3 N1 H12N . . 114.9(8) ?
    H11N N1 H12N . . 106.8(12) ?
    C3 N1 H13N . . 111.5(8) ?
    H11N N1 H13N . . 105.0(12) ?
    H12N N1 H13N . . 107.6(12) ?
    C4 N2 C5 . . 121.62(6) ?
    C4 N2 H2N . . 123.3(8) ?
    C5 N2 H2N . . 115.0(8) ?
    C2 C1 S1 . . 108.98(5) ?
    C2 C1 H1D . . 109.9 ?
    S1 C1 H1D . . 109.9 ?
    C2 C1 H1E . . 109.9 ?
    S1 C1 H1E . . 109.9 ?
    H1D C1 H1E . . 108.3 ?
    C1 C2 C3 . . 113.76(6) ?
    C1 C2 H2A . . 108.8 ?
    C3 C2 H2A . . 108.8 ?
    C1 C2 H2B . . 108.8 ?
    C3 C2 H2B . . 108.8 ?
    H2A C2 H2B . . 107.7 ?
    N1 C3 C4 . . 107.17(5) ?
    N1 C3 C2 . . 111.31(5) ?
    C4 C3 C2 . . 111.53(5) ?
    N1 C3 H3 . . 108.9 ?
    C4 C3 H3 . . 108.9 ?
    C2 C3 H3 . . 108.9 ?
    O1 C4 N2 . . 124.13(6) ?
    O1 C4 C3 . . 120.88(6) ?
    N2 C4 C3 . . 114.95(6) ?
    N2 C5 C6 . . 110.43(6) ?
    N2 C5 H5A . . 109.6 ?
    C6 C5 H5A . . 109.6 ?
    N2 C5 H5B . . 109.6 ?
    C6 C5 H5B . . 109.6 ?
    H5A C5 H5B . . 108.1 ?
    O2 C6 O3 . . 125.28(6) ?
    O2 C6 C5 . . 118.01(5) ?
    O3 C6 C5 . . 116.70(6) ?
    S1 C7 H7A . . 109.5 ?
    S1 C7 H7B . . 109.5 ?
    H7A C7 H7B . . 109.5 ?
    S1 C7 H7C . . 109.5 ?
    H7A C7 H7C . . 109.5 ?
    H7B C7 H7C . . 109.5 ?
loop_
    _geom_torsion_atom_site_label_1
    _geom_torsion_atom_site_label_2
    _geom_torsion_atom_site_label_3
    _geom_torsion_atom_site_label_4
    _geom_torsion_site_symmetry_1
    _geom_torsion_site_symmetry_2
    _geom_torsion_site_symmetry_3
    _geom_torsion_site_symmetry_4
    _geom_torsion
    _geom_torsion_publ_flag
    C7 S1 C1 C2 . . . . 165.35(5) ?
    S1 C1 C2 C3 . . . . -174.71(4) ?
    C1 C2 C3 N1 . . . . 62.23(7) ?
    C1 C2 C3 C4 . . . . -57.41(7) ?
    C5 N2 C4 O1 . . . . 0.09(11) ?
    C5 N2 C4 C3 . . . . 177.89(6) ?
    N1 C3 C4 O1 . . . . -28.08(9) ?
    C2 C3 C4 O1 . . . . 93.98(8) ?
    N1 C3 C4 N2 . . . . 154.05(6) ?
    C2 C3 C4 N2 . . . . -83.89(7) ?
    C4 N2 C5 C6 . . . . 169.26(6) ?
    N2 C5 C6 O2 . . . . 4.52(9) ?
    N2 C5 C6 O3 . . . . -176.26(6) ?
loop_
    _geom_hbond_atom_site_label_D
    _geom_hbond_atom_site_label_H
    _geom_hbond_atom_site_label_A
    _geom_hbond_site_symmetry_A
    _geom_hbond_distance_DH
    _geom_hbond_distance_HA
    _geom_hbond_distance_DA
    _geom_hbond_angle_DHA
    _geom_hbond_publ_flag
    N1 H11N O2 3_545 0.885(14) 1.854(14) 2.7290(8) 169.5(13) yes
    N1 H11N O3 3_545 0.885(14) 2.593(15) 3.1465(8) 121.4(11) yes
    N1 H12N O3 2_565 0.896(13) 1.857(13) 2.7531(7) 179.6(14) yes
    N1 H13N O3 3_645 0.907(14) 2.015(14) 2.7529(8) 137.5(11) yes
    N1 H13N O1 . 0.907(14) 2.211(13) 2.6940(8) 112.7(10) yes
    N2 H2N O2 . 0.879(15) 2.185(13) 2.6273(8) 110.6(10) yes
_shelx_space_group_comment
;
The symmetry employed for this shelxl refinement is uniquely defined
by the following loop, which should always be used as a source of
symmetry information in preference to the above space-group names.
They are only intended as comments.
;
_shelx_estimated_absorpt_T_min     0.927
_shelx_estimated_absorpt_T_max     0.950
_shelx_hkl_file
;
   1   0   0   -0.29    0.02
   1   0   0   -0.23    0.02
   1   0   0   -0.34    0.03
   1   0   0   -0.22    0.02
  -1   0   0   -0.27    0.02
  -1   0   0   -0.25    0.02
  -1   0   0   -0.21    0.02
  -2   0   0  254.71    8.00
   2   0   0  268.21    8.00
  -2   0   0  249.00    8.61
   2   0   0  248.21    8.02
   2   0   0  257.52   11.06
   3   0   0   -0.01    0.02
   3   0   0    0.01    0.02
   3   0   0    0.02    0.03
   3   0   0    0.01    0.02
   3   0   0   -0.02    0.05
  -3   0   0    0.02    0.03
   3   0   0    0.04    0.02
   4   0   0    0.32    0.05
   4   0   0    0.31    0.04
   4   0   0    0.37    0.04
  -4   0   0    0.38    0.05
   4   0   0    0.45    0.10
   5   0   0    0.06    0.05
   5   0   0    0.01    0.02
   5   0   0    0.10    0.08
   6   0   0    0.07    0.05
   7   0   0    0.00    0.06
   8   0   0    4.12    0.24
   9   0   0    0.05    0.09
   0  -1   0   -0.05    0.00
   0   1   0   -0.02    0.01
   0  -1   0   -0.02    0.01
   0   1   0   -0.05    0.01
   0  -1   0   -0.02    0.01
  -1  -1   0  694.77   24.40
  -1  -1   0  699.76   22.71
   1   1   0  761.68   24.40
   1   1   0  750.46   22.72
   2   1   0   13.98    0.50
  -2   1   0   14.29    0.46
   2  -1   0   14.37    0.46
  -2  -1   0   13.79    0.50
   2  -1   0   14.67    0.46
  -2  -1   0   14.08    0.47
   2  -1   0   14.78    0.66
   2   1   0   14.62    0.47
   3  -1   0   72.51    3.29
   3   1   0   78.76    2.50
   3  -1   0   76.92    2.36
   3   1   0   76.10    2.49
   3   1   0   74.04    2.52
  -3  -1   0   75.50    2.38
   3  -1   0   76.75    2.52
  -3   1   0   75.21    2.37
   3   1   0   71.69    3.28
   3   1   0   72.52    2.37
   3   1   0   79.25    2.37
   4   1   0    0.65    0.11
   4   1   0    0.58    0.05
   4  -1   0    0.50    0.06
   4   1   0    0.54    0.06
   4   1   0    0.52    0.05
   4   1   0    0.59    0.05
   4   1   0    0.50    0.05
  -4  -1   0    0.63    0.06
   4  -1   0    0.61    0.12
  -4   1   0    0.72    0.06
   4  -1   0    0.46    0.04
   4  -1   0    0.46    0.04
   4   1   0    0.61    0.05
  -4  -1   0    0.53    0.06
   5   1   0   27.85    1.30
   5  -1   0   27.13    0.96
   5   1   0   27.97    0.89
  -5  -1   0   27.89    0.91
   5   1   0   26.91    0.97
   6   1   0    4.79    0.36
   6  -1   0    4.41    0.22
   6   1   0    4.93    0.24
   7  -1   0    3.88    0.22
   7   1   0    3.67    0.22
   8  -1   0    0.21    0.09
   8   1   0    0.38    0.10
   9   1   0    1.09    0.15
   9  -1   0    0.95    0.13
   0  -2   0   33.36    1.02
   0   2   0   32.27    1.02
   0   2   0   33.89    1.10
   0  -2   0   32.57    1.10
   0   2   0   34.67    1.02
   0  -2   0   27.54    1.02
  -1   2   0    1.08    0.05
  -1  -2   0    1.07    0.06
   1   2   0    1.16    0.06
   1   2   0    1.14    0.06
  -1   2   0    1.03    0.05
  -1  -2   0    1.09    0.06
  -1   2   0    1.11    0.05
   1  -2   0    1.08    0.05
   1  -2   0    1.06    0.05
   2   2   0   61.25    2.67
  -2   2   0   63.29    2.67
  -2  -2   0   58.76    2.08
   2   2   0   60.91    2.07
   2   2   0   59.58    1.93
   2  -2   0   62.73    1.92
   2   2   0   62.39    1.93
  -2  -2   0   61.72    1.94
  -2   2   0   60.84    1.92
   2  -2   0   61.67    1.92
   3   2   0   26.79    0.93
   3  -2   0   29.07    0.98
  -3   2   0   28.97    0.92
   3   2   0   28.63    0.99
  -3  -2   0   28.94    0.94
   3   2   0   30.40    0.98
   3   2   0   30.08    0.93
   3   2   0   28.36    1.30
   4  -2   0   26.44    0.92
   4   2   0   25.58    0.87
   4   2   0   26.28    0.90
   4   2   0   26.20    1.23
  -4  -2   0   26.23    0.88
  -4   2   0   26.35    0.86
   4   2   0   26.83    0.86
   4   2   0   26.79    0.93
   4   2   0   27.84    0.90
  -4  -2   0   27.98    0.87
   5   2   0    7.70    0.28
  -5  -2   0    8.10    0.31
   5  -2   0    7.74    0.31
   5   2   0    7.82    0.46
   5   2   0    7.75    0.29
   5   2   0    7.97    0.28
   5   2   0    8.07    0.33
   6   2   0    4.85    0.24
   6   2   0    4.52    0.35
   6  -2   0    4.44    0.22
   7  -2   0    0.66    0.10
   7   2   0    0.65    0.11
   8  -2   0    0.11    0.07
   8   2   0    0.16    0.09
   9  -2   0    0.34    0.10
   9   2   0    0.27    0.11
   0   3   0   -0.28    0.03
   0  -3   0   -0.29    0.03
   0   3   0   -0.34    0.03
   0  -3   0   -0.27    0.03
   0   3   0   -0.32    0.03
   1  -3   0  103.78    3.32
   1   3   0  109.97    3.58
   1  -3   0  106.27    3.33
  -1   3   0  104.26    3.33
  -1   3   0  107.43    3.57
  -2   3   0   40.97    1.27
   2   3   0   40.32    1.77
  -2  -3   0   39.47    1.38
   2  -3   0   40.91    1.26
  -2   3   0   40.56    1.77
   2   3   0   40.37    1.29
  -2  -3   0   39.61    1.29
   2   3   0   40.21    1.38
  -3  -3   0  111.90    3.49
  -3  -3   0  108.27    3.52
  -3   3   0  112.28    3.50
  -3  -3   0  104.50    3.78
   3   3   0  110.36    4.84
   3   3   0  107.27    3.51
   3  -3   0  110.85    3.71
   3   3   0  124.58    3.70
   3   3   0  115.25    3.49
  -4  -3   0    0.05    0.04
   4   3   0   -0.01    0.04
   4   3   0    0.01    0.03
   4   3   0    0.04    0.04
   4   3   0   -0.06    0.07
   4   3   0    0.04    0.04
   4  -3   0    0.01    0.03
  -4  -3   0    0.06    0.05
   4   3   0   -0.02    0.03
   4  -3   0    0.04    0.03
   5   3   0    7.75    0.30
   5   3   0    7.71    0.46
   5   3   0    7.94    0.30
   5  -3   0    7.56    0.31
   5  -3   0    8.59    0.32
  -5  -3   0    7.92    0.31
   5   3   0    7.93    0.30
   5   3   0    8.14    0.34
   5   3   0    7.25    0.30
  -5  -3   0    8.07    0.32
   5   3   0    8.20    0.29
   6   3   0    0.27    0.05
  -6  -3   0    0.29    0.08
   6   3   0    0.15    0.12
   6  -3   0    0.33    0.07
   6   3   0    0.18    0.07
   7   3   0    3.92    0.24
   7  -3   0    3.83    0.21
   8  -3   0    1.85    0.16
   8   3   0    1.54    0.17
   9   3   0    0.34    0.12
   9  -3   0    0.31    0.09
   0   4   0   30.56    1.00
   0  -4   0   27.20    0.99
   0   4   0   28.91    0.93
   0  -4   0   29.01    0.93
  -1   4   0    0.31    0.04
   1  -4   0    0.30    0.03
   1   4   0    0.40    0.05
  -1   4   0    0.31    0.04
  -1  -4   0    0.25    0.04
   1  -4   0    0.25    0.03
   1   4   0    0.38    0.05
   2   4   0    7.65    0.26
   2  -4   0    7.45    0.24
  -2  -4   0    7.41    0.27
   2  -4   0    7.24    0.24
  -2  -4   0    7.00    0.26
   2  -4   0    7.28    0.24
   2   4   0    6.90    0.28
  -2   4   0    7.54    0.25
  -3  -4   0    0.25    0.05
  -3  -4   0    0.30    0.05
   3   4   0    0.26    0.05
   3   4   0    0.21    0.04
   3   4   0    0.36    0.06
  -3   4   0    0.27    0.04
  -3  -4   0    0.22    0.05
   3   4   0    0.18    0.07
   3   4   0    0.25    0.05
   3  -4   0    0.24    0.04
   4   4   0    0.01    0.07
   4   4   0   -0.01    0.04
   4   4   0    0.02    0.04
   4  -4   0    0.11    0.04
  -4  -4   0   -0.01    0.05
   4   4   0    0.03    0.04
   4  -4   0    0.03    0.03
   4   4   0    0.00    0.04
  -4  -4   0    0.11    0.05
   4   4   0   -0.05    0.04
   5   4   0    4.78    0.21
  -5  -4   0    5.06    0.23
   5   4   0    5.05    0.22
   5  -4   0    5.36    0.22
   5   4   0    4.81    0.21
   5   4   0    5.36    0.22
   5  -4   0    5.04    0.22
   5   4   0    4.90    0.21
   5   4   0    5.18    0.25
  -5  -4   0    5.08    0.23
   5   4   0    4.96    0.34
  -6  -4   0    0.89    0.11
   6   4   0    0.98    0.08
   6   4   0    1.04    0.09
   6  -4   0    0.89    0.09
   6   4   0    1.06    0.08
   6   4   0    1.15    0.13
   6   4   0    1.00    0.19
   7   4   0   12.41    0.51
   7  -4   0   11.03    0.46
   8   4   0    1.53    0.17
   8  -4   0    1.30    0.13
   9  -4   0    2.56    0.19
   9   4   0    2.86    0.25
   0  -5   0   -0.06    0.03
   0   5   0   -0.07    0.03
   0  -5   0   -0.06    0.03
   0   5   0   -0.05    0.03
   1   5   0   38.01    1.28
  -1  -5   0   35.59    1.19
   1   5   0   36.56    1.18
  -1   5   0   38.95    1.27
   1  -5   0   35.49    1.18
   1   5   0   38.02    1.19
  -1   5   0   38.20    1.18
  -1  -5   0   35.82    1.28
   1  -5   0   37.36    1.18
   2  -5   0    0.35    0.04
  -2   5   0    0.52    0.04
  -2  -5   0    0.49    0.06
   2   5   0    0.39    0.05
  -2  -5   0    0.45    0.06
   2  -5   0    0.34    0.03
   2  -5   0    0.43    0.03
   2   5   0    0.41    0.05
  -2  -5   0    0.42    0.06
  -3  -5   0   40.95    1.29
   3  -5   0   39.78    1.34
   3   5   0   34.00    1.28
  -3   5   0   40.34    1.27
   3   5   0   41.40    1.28
  -3  -5   0   40.24    1.28
   3   5   0   41.42    1.36
   3   5   0   40.19    1.78
   4   5   0   13.30    0.46
   4  -5   0   12.69    0.47
   4   5   0   12.93    0.50
   4   5   0   12.33    0.48
   4   5   0   13.59    0.49
   4  -5   0   13.71    0.47
   4   5   0   12.34    0.65
   4   5   0   12.29    0.46
  -4  -5   0   13.42    0.47
  -4  -5   0   12.87    0.47
   5   5   0    0.13    0.05
  -5  -5   0    0.12    0.07
  -5  -5   0    0.16    0.07
   5   5   0    0.24    0.06
   5   5   0    0.11    0.10
   5   5   0    0.11    0.05
   5   5   0    0.18    0.05
   5  -5   0    0.17    0.05
   5   5   0    0.17    0.05
   5   5   0    0.10    0.07
   5  -5   0    0.23    0.05
   6   5   0   14.40    0.53
   6  -5   0   14.17    0.55
  -6  -5   0   14.38    0.55
   6   5   0   15.16    0.53
   6   5   0   14.67    0.54
   6   5   0   15.65    0.60
   6   5   0   14.98    0.80
   7   5   0    0.06    0.09
  -7  -5   0    0.08    0.08
   7  -5   0    0.03    0.06
   8   5   0    7.90    0.40
   8  -5   0    7.29    0.33
   9  -5   0    0.17    0.08
   9   5   0    0.25    0.11
   0  -6   0  278.22    8.87
   0   6   0  273.79    8.88
   0  -6   0  272.39    8.74
   0   6   0  287.61    8.75
   0   6   0  298.16    9.48
   1  -6   0   14.64    0.47
   1   6   0   14.14    0.46
  -1   6   0   12.85    0.45
   1   6   0   13.36    0.46
  -1  -6   0   12.92    0.46
  -1   6   0   13.85    0.49
   1  -6   0   12.90    0.45
  -1  -6   0   13.21    0.49
   1  -6   0   13.96    0.45
  -1  -6   0   12.98    0.46
   2  -6   0   10.62    0.36
  -2  -6   0   10.99    0.39
   2  -6   0   10.96    0.39
  -2  -6   0   10.31    0.41
  -2  -6   0   10.84    0.39
  -2   6   0   11.04    0.37
   2  -6   0   11.30    0.36
   2   6   0   10.92    0.39
  -3   6   0    9.79    0.33
  -3  -6   0    9.53    0.36
  -3  -6   0    9.32    0.36
   3   6   0   10.14    0.38
   3   6   0    9.67    0.35
   3  -6   0    9.74    0.36
   3   6   0    8.99    0.49
   4   6   0    0.05    0.05
   4   6   0    0.05    0.05
   4   6   0    0.09    0.06
  -4  -6   0    0.01    0.05
   4  -6   0    0.05    0.04
   4   6   0    0.07    0.09
   4   6   0   -0.03    0.05
  -4  -6   0    0.10    0.06
   4  -6   0    0.01    0.03
   4   6   0    0.03    0.05
   5   6   0    3.80    0.19
   5  -6   0    3.54    0.18
  -5  -6   0    3.57    0.20
   5  -6   0    4.26    0.18
   5   6   0    3.68    0.20
  -5  -6   0    3.74    0.20
   5   6   0    3.90    0.30
   5   6   0    3.67    0.22
   5   6   0    3.69    0.19
   6   6   0    0.98    0.10
   6   6   0    0.82    0.12
   6   6   0    0.87    0.10
   6   6   0    0.84    0.09
   6  -6   0    0.76    0.09
  -6  -6   0    0.88    0.11
   7   6   0    2.51    0.13
   7   6   0    2.36    0.12
  -7  -6   0    2.35    0.20
   7   6   0    2.28    0.21
   7  -6   0    2.53    0.16
   8  -6   0    5.79    0.28
   8   6   0    6.62    0.36
   9  -6   0    0.28    0.08
   9   6   0    0.11    0.11
   0   7   0    0.01    0.04
   0   7   0    0.01    0.03
   0   7   0    0.00    0.04
   0  -7   0   -0.04    0.03
   0  -7   0    0.03    0.03
   0  -7   0   -0.01    0.03
   1  -7   0    0.04    0.03
   1  -7   0    0.01    0.03
  -1  -7   0    0.05    0.04
  -1  -7   0    0.03    0.04
   1  -7   0   -0.02    0.03
  -1  -7   0   -0.05    0.04
   1   7   0   -0.02    0.03
  -1   7   0    0.02    0.03
   1  -7   0    0.23    0.04
   1  -7   0   -0.01    0.03
   1   7   0    0.05    0.04
  -1   7   0   -0.02    0.03
  -1   7   0    0.01    0.03
   2   7   0    3.25    0.17
  -2   7   0    3.59    0.15
  -2  -7   0    3.52    0.17
  -2  -7   0    3.61    0.18
   2  -7   0    3.61    0.16
   2  -7   0    3.50    0.14
   2  -7   0    3.35    0.13
   3   7   0   12.02    0.43
  -3  -7   0   11.94    0.43
   3  -7   0   11.01    0.43
   3  -7   0   12.51    0.44
  -3  -7   0   12.20    0.44
   3   7   0   11.41    0.43
   3   7   0   12.18    0.46
   4   7   0    6.82    0.31
  -4  -7   0    6.89    0.29
   4   7   0    6.68    0.30
   4   7   0    6.97    0.41
   4   7   0    6.58    0.28
   4   7   0    6.64    0.28
  -4  -7   0    6.64    0.29
   4   7   0    6.39    0.28
   4  -7   0    6.96    0.27
   4  -7   0    6.69    0.27
  -5  -7   0    4.97    0.26
  -5  -7   0    5.63    0.27
   5   7   0    5.36    0.26
   5   7   0    5.30    0.25
   5   7   0    5.90    0.38
   5   7   0    5.39    0.28
   5  -7   0    5.27    0.23
   5   7   0    5.79    0.25
   6   7   0    6.41    0.29
   6  -7   0    6.46    0.28
   6   7   0    6.50    0.29
  -6  -7   0    6.84    0.32
   6   7   0    7.03    0.30
  -7  -7   0    5.39    0.30
   7   7   0    6.05    0.25
   7   7   0    6.05    0.25
   7  -7   0    5.61    0.27
   8  -7   0    1.34    0.12
   0  -8   0   34.45    1.13
   0  -8   0   32.39    1.08
   0  -8   0   33.34    1.07
   0   8   0   32.47    1.08
   0   8   0   32.97    1.08
   1  -8   0   25.50    0.84
   1  -8   0   27.48    0.89
   1  -8   0   26.07    0.89
  -1  -8   0   25.37    0.86
   1  -8   0   24.80    0.91
  -1   8   0   26.49    0.86
  -1   8   0   27.33    0.86
   1   8   0   25.45    0.87
   1  -8   0   25.64    0.85
   1   8   0   26.94    0.87
   2  -8   0   11.94    0.41
  -2   8   0   12.75    0.42
   2   8   0   11.71    0.44
   2  -8   0   11.78    0.41
  -2   8   0   12.07    0.42
   2  -8   0   12.77    0.45
  -2  -8   0   12.07    0.44
   3  -8   0   -0.04    0.04
   3   8   0    0.02    0.05
  -3  -8   0    0.00    0.06
   3   8   0    0.04    0.05
  -3  -8   0    0.05    0.05
   4   8   0    1.17    0.17
   4   8   0    1.22    0.12
  -4  -8   0    1.13    0.12
   4   8   0    1.22    0.12
  -4  -8   0    1.05    0.12
   4   8   0    1.21    0.11
   4  -8   0    1.13    0.10
   4   8   0    0.94    0.11
   5   8   0   10.97    0.43
   5   8   0   11.01    0.45
  -5  -8   0   11.84    0.45
   5   8   0   10.54    0.42
   5   8   0   11.39    0.62
  -5  -8   0   10.86    0.44
   5  -8   0   11.01    0.43
   6   8   0    0.15    0.07
   6  -8   0    0.08    0.06
   6   8   0   -0.04    0.07
   6   8   0    0.17    0.07
  -6  -8   0    0.06    0.08
   7  -8   0    2.18    0.15
   7   8   0    2.28    0.16
   7   8   0    2.44    0.16
  -7  -8   0    2.20    0.19
   8  -8   0    0.03    0.06
  -8  -8   0   -0.10    0.09
   0   9   0   -0.06    0.04
   0  -9   0   -0.07    0.04
   0  -9   0   -0.02    0.04
   0  -9   0    0.03    0.05
   0  -9   0    0.02    0.04
   0   9   0   -0.01    0.05
  -1  -9   0   31.48    1.04
   1  -9   0   29.74    1.10
   1  -9   0   31.30    1.03
  -1   9   0   31.03    1.04
   1   9   0   31.51    1.04
   1  -9   0   31.85    1.02
  -1   9   0   32.84    1.03
  -1  -9   0   33.45    1.10
   1  -9   0   32.56    1.08
   1   9   0   30.37    1.05
  -1  -9   0   30.14    1.05
   1  -9   0   32.82    1.08
   2  -9   0    0.24    0.06
   2  -9   0    0.08    0.03
   2  -9   0    0.12    0.04
   2   9   0    0.21    0.06
  -2  -9   0    0.13    0.06
  -2   9   0    0.10    0.05
   2  -9   0    0.08    0.03
  -2  -9   0    0.13    0.05
  -2   9   0    0.16    0.05
   2   9   0    0.14    0.06
   3   9   0   22.07    0.75
   3  -9   0   20.37    0.77
  -3  -9   0   22.25    0.75
   3   9   0   20.92    0.74
  -3  -9   0   21.75    0.75
   4   9   0    0.72    0.15
  -4  -9   0    0.66    0.10
   4   9   0    0.75    0.10
  -4  -9   0    0.41    0.09
   4  -9   0    0.61    0.08
   4   9   0    0.47    0.08
  -5  -9   0    1.04    0.13
  -5  -9   0    0.88    0.12
   5  -9   0    1.18    0.10
   5   9   0    1.31    0.13
   5   9   0    1.07    0.13
   5   9   0    1.31    0.19
   5   9   0    0.86    0.11
   6  -9   0   11.14    0.45
   6   9   0   11.38    0.47
   6   9   0   11.56    0.45
  -6  -9   0   11.78    0.48
   6   9   0   11.41    0.46
  -7  -9   0    3.95    0.27
   7  -9   0    4.00    0.22
   7   9   0    4.65    0.25
   7   9   0    4.20    0.23
   8  -9   0    2.18    0.16
  -8  -9   0    2.43    0.22
   0  10   0   55.09    1.86
   0 -10   0   57.01    1.97
   0 -10   0   59.60    1.84
   0  10   0   58.23    1.84
   0 -10   0   56.83    1.94
   0 -10   0   58.34    1.85
   1 -10   0    9.23    0.37
  -1  10   0    9.20    0.35
   1 -10   0    9.52    0.35
  -1 -10   0    9.71    0.37
  -1 -10   0    8.81    0.35
  -1  10   0    9.00    0.35
   1 -10   0    9.54    0.33
   1  10   0    8.85    0.35
   1  10   0    8.66    0.36
   1 -10   0    8.89    0.35
   1 -10   0    8.98    0.34
  -1 -10   0    9.23    0.36
   2 -10   0    7.52    0.27
   2  10   0    7.90    0.32
   2 -10   0    7.72    0.32
   2  10   0    7.48    0.31
  -2 -10   0    7.18    0.31
  -2  10   0    7.87    0.30
   2 -10   0    7.09    0.27
  -2 -10   0    7.60    0.32
   3  10   0    2.22    0.16
   3  10   0    2.15    0.16
  -3 -10   0    2.33    0.16
  -3 -10   0    2.50    0.17
   3 -10   0    2.47    0.15
   4  10   0    0.11    0.07
   4  10   0    0.16    0.11
   4  10   0    0.13    0.07
  -4 -10   0    0.07    0.07
   4 -10   0   -0.03    0.05
  -4 -10   0    0.04    0.07
   5 -10   0    1.46    0.13
   5  10   0    1.47    0.14
  -5 -10   0    1.38    0.15
   5  10   0    1.26    0.14
   5  10   0    1.53    0.22
  -5 -10   0    1.43    0.15
   6  10   0   -0.05    0.07
   6  10   0    0.13    0.09
   6 -10   0   -0.04    0.06
  -6 -10   0   -0.07    0.08
   7 -10   0    0.02    0.06
   7  10   0    0.06    0.08
  -7 -10   0   -0.04    0.09
  -8 -10   0    2.79    0.25
   0 -11   0   -0.03    0.05
   0  11   0   -0.05    0.05
   0  11   0   -0.09    0.05
   0 -11   0   -0.01    0.05
   0 -11   0   -0.06    0.05
   0 -11   0    0.00    0.05
  -1  11   0    0.29    0.07
   1 -11   0    0.25    0.07
   1  11   0    0.30    0.07
   1 -11   0    0.30    0.06
  -1 -11   0    0.25    0.07
   1 -11   0    0.19    0.05
  -1  11   0    0.26    0.07
  -1 -11   0    0.18    0.06
   1 -11   0    0.20    0.06
   1  11   0    0.28    0.08
   1 -11   0    0.21    0.05
  -2  11   0    5.92    0.25
   2  11   0    5.75    0.27
   2 -11   0    5.49    0.22
   2 -11   0    5.87    0.22
  -2 -11   0    5.61    0.27
   2 -11   0    6.06    0.23
   2  11   0    5.76    0.27
  -2 -11   0    5.62    0.26
   2 -11   0    6.19    0.28
  -3 -11   0    1.60    0.15
   3 -11   0    1.60    0.13
   3  11   0    1.45    0.14
   3  11   0    1.43    0.13
  -3 -11   0    1.86    0.15
  -4 -11   0    5.58    0.28
   4  11   0    5.07    0.26
   4 -11   0    5.34    0.26
  -4 -11   0    5.52    0.28
   4  11   0    5.14    0.36
   4  11   0    5.36    0.28
  -5 -11   0    0.30    0.10
   5  11   0    0.49    0.10
   5 -11   0    0.39    0.08
   5  11   0    0.40    0.10
  -5 -11   0    0.54    0.11
   5  11   0    0.46    0.10
   6  11   0    0.00    0.09
   6 -11   0    0.06    0.07
   6  11   0    0.01    0.08
  -6 -11   0    0.10    0.10
   7  11   0    0.67    0.12
  -7 -11   0    0.79    0.15
   7 -11   0    0.70    0.10
   8  11   0    0.27    0.07
  -8 -11   0    0.53    0.14
   8  11   0    0.22    0.07
   8 -11   0    0.37    0.08
   0  12   0   28.69    0.97
   0 -12   0   29.10    0.96
   0 -12   0   27.06    0.94
   0  12   0   28.41    0.96
   0 -12   0   28.54    1.03
   0 -12   0   27.65    0.99
   1  12   0    7.32    0.32
   1 -12   0    7.16    0.29
  -1 -12   0    7.23    0.31
   1 -12   0    7.70    0.30
   1 -12   0    7.29    0.29
  -1 -12   0    7.65    0.31
  -1  12   0    7.48    0.32
   1 -12   0    7.89    0.34
   1  12   0    6.78    0.32
  -1  12   0    7.57    0.31
   1 -12   0    7.50    0.30
  -2  12   0    3.86    0.20
   2 -12   0    3.42    0.15
   2 -12   0    3.73    0.15
  -2 -12   0    3.51    0.21
   2 -12   0    3.91    0.22
   2  12   0    3.72    0.21
   2 -12   0    3.88    0.17
   2  12   0    3.46    0.21
  -2 -12   0    3.61    0.21
   3 -12   0   10.34    0.46
   3  12   0   11.65    0.47
   3  12   0   11.35    0.46
  -3 -12   0   11.56    0.46
  -3 -12   0   12.14    0.47
  -4 -12   0    0.86    0.13
   4 -12   0    1.18    0.12
   4  12   0    0.76    0.12
  -4 -12   0    0.89    0.13
   4  12   0    1.16    0.14
   5  12   0    0.12    0.09
  -5 -12   0    0.11    0.09
   5  12   0    0.27    0.10
   5 -12   0    0.16    0.07
  -5 -12   0    0.20    0.10
   6  12   0    1.06    0.14
  -6 -12   0    0.65    0.13
   6 -12   0    1.21    0.13
   7 -12   0    0.20    0.08
   7  12   0    0.10    0.10
  -7 -12   0    0.17    0.12
   0  13   0    0.00    0.06
   0  13   0    0.09    0.07
   0 -13   0   -0.03    0.06
   0 -13   0   -0.01    0.06
   0 -13   0    0.05    0.06
  -1  13   0   15.23    0.55
  -1 -13   0   14.49    0.55
   1 -13   0   14.76    0.54
   1 -13   0   14.38    0.55
   1 -13   0   14.36    0.59
  -1 -13   0   14.19    0.55
   1  13   0   15.55    0.57
   1  13   0   14.55    0.56
   1 -13   0   15.79    0.53
   1 -13   0   14.48    0.53
  -2  13   0    7.97    0.34
   2 -13   0    8.13    0.30
   2 -13   0    8.42    0.37
   2  13   0    8.68    0.37
  -2 -13   0    8.28    0.36
   2  13   0    7.85    0.36
  -2 -13   0    8.66    0.37
   2 -13   0    8.52    0.31
   2 -13   0    8.18    0.30
  -3 -13   0    7.51    0.36
   3  13   0    7.92    0.36
   3 -13   0    8.05    0.36
   3  13   0    8.14    0.37
  -3 -13   0    8.12    0.37
   4 -13   0    1.89    0.17
   4  13   0    1.75    0.17
  -4 -13   0    1.83    0.18
  -4 -13   0    1.96    0.19
   4  13   0    1.75    0.18
   5 -13   0    0.05    0.07
   5  13   0    0.09    0.09
  -5 -13   0    0.01    0.09
   5  13   0    0.06    0.09
  -6 -13   0    4.58    0.30
   6 -13   0    4.78    0.26
   6  13   0    4.78    0.28
   7 -13   0    1.46    0.14
  -7 -13   0    1.43    0.19
   7  13   0    1.26    0.15
   0  14   0    2.38    0.18
   0 -14   0    2.22    0.17
   0 -14   0    2.41    0.16
   0  14   0    1.96    0.17
   0 -14   0    2.52    0.16
  -1 -14   0    3.89    0.21
   1  14   0    3.69    0.23
   1 -14   0    3.23    0.19
  -1  14   0    3.80    0.21
   1  14   0    3.21    0.21
   1 -14   0    3.68    0.19
   1 -14   0    3.61    0.19
   1 -14   0    3.39    0.23
  -1 -14   0    3.55    0.21
   2  14   0    2.31    0.19
  -2 -14   0    2.72    0.20
   2 -14   0    2.95    0.15
  -2  14   0    2.57    0.18
   2  14   0    2.53    0.20
   2 -14   0    2.72    0.20
  -2 -14   0    2.61    0.19
   2 -14   0    2.65    0.20
   3 -14   0    0.44    0.10
   3  14   0    0.45    0.11
   3  14   0    0.55    0.11
  -3 -14   0    0.39    0.11
  -3 -14   0    0.64    0.12
  -4 -14   0    0.32    0.11
   4 -14   0    0.31    0.09
   4  14   0    0.48    0.11
   5  14   0    4.79    0.28
   5  14   0    4.26    0.27
   5 -14   0    4.00    0.25
  -5 -14   0    4.36    0.29
   6 -14   0    0.05    0.08
   6  14   0    0.10    0.10
  -6 -14   0    0.11    0.11
   7  14   0    3.76    0.27
   7 -14   0    4.11    0.24
  -7 -14   0    4.30    0.31
   0 -15   0    0.08    0.08
   0  15   0    0.02    0.08
   0 -15   0   -0.04    0.06
   0 -15   0   -0.02    0.06
   1 -15   0    0.76    0.10
   1 -15   0    0.55    0.12
  -1 -15   0    0.74    0.11
  -1  15   0    0.82    0.12
   1  15   0    0.74    0.12
   1  15   0    0.72    0.12
   1 -15   0    0.73    0.09
  -1 -15   0    0.60    0.11
   1 -15   0    0.61    0.09
   2  15   0   -0.04    0.08
  -2 -15   0   -0.03    0.07
  -2  15   0    0.01    0.07
  -2 -15   0    0.08    0.08
   2 -15   0   -0.09    0.08
   2  15   0    0.06    0.09
   2 -15   0   -0.02    0.08
   3 -15   0    5.66    0.30
  -3 -15   0    5.37    0.30
   3  15   0    5.46    0.30
  -4 -15   0    0.07    0.10
   4 -15   0    0.01    0.08
   4  15   0    0.14    0.10
  -5 -15   0    0.08    0.11
   5 -15   0    0.06    0.08
   5  15   0    0.09    0.10
   5  15   0    0.18    0.11
  -6 -15   0    6.05    0.37
   6  15   0    6.98    0.36
   6 -15   0    6.33    0.33
   0 -16   0   11.58    0.44
   0 -16   0   10.70    0.44
   0 -16   0   10.78    0.46
   0  16   0   10.26    0.45
   1  16   0    0.40    0.11
   1  16   0    0.48    0.11
   1 -16   0    0.38    0.08
   1 -16   0    0.25    0.07
   1 -16   0    0.40    0.08
  -1  16   0    0.36    0.11
  -1 -16   0    0.29    0.10
   2 -16   0    0.99    0.15
  -2 -16   0    1.04    0.14
   2 -16   0    1.24    0.16
   2  16   0    0.83    0.14
  -2  16   0    1.23    0.14
   3  16   0   -0.04    0.09
  -3 -16   0   -0.03    0.09
   3 -16   0    0.05    0.08
  -4 -16   0    1.18    0.17
   4 -16   0    1.49    0.17
   4  16   0    1.63    0.19
   5  16   0    1.13    0.17
   5 -16   0    1.03    0.15
   5  16   0    1.04    0.16
  -5 -16   0    0.97    0.17
   6 -16   0    3.32    0.24
   6  16   0    2.92    0.25
  -6 -16   0    3.28    0.27
   0  17   0   -0.12    0.08
   0 -17   0   -0.01    0.09
   1  17   0    2.22    0.21
   1 -17   0    2.20    0.15
  -1 -17   0    1.80    0.19
  -1 -17   0    1.97    0.17
  -1  17   0    2.03    0.19
   1 -17   0    1.96    0.15
   2  17   0   -0.02    0.09
   2 -17   0    0.04    0.09
  -2 -17   0   -0.06    0.09
  -3 -17   0    0.72    0.14
   3  17   0    0.64    0.14
   3 -17   0    0.87    0.15
   4  17   0    0.59    0.14
  -4 -17   0    0.41    0.13
   4 -17   0    0.58    0.13
   5  17   0    0.82    0.16
   5 -17   0    0.83    0.15
   5  17   0    1.01    0.16
  -5 -17   0    0.65    0.15
   0 -18   0   16.23    0.61
   0  18   0   14.88    0.62
  -1 -18   0    0.09    0.09
  -1  18   0   -0.13    0.08
  -1 -18   0    0.00    0.11
   1 -18   0    0.03    0.06
   1  18   0    0.06    0.10
   1 -18   0    0.02    0.06
  -2 -18   0    9.08    0.42
   2 -18   0    8.87    0.46
   2  18   0    8.76    0.43
   3  18   0    0.74    0.15
  -3 -18   0    0.75    0.14
   3 -18   0    0.83    0.15
   4  18   0    0.04    0.11
  -4 -18   0    0.01    0.11
   4 -18   0    0.20    0.11
   0 -19   0   -0.04    0.09
   0  19   0   -0.05    0.10
  -1  19   0    7.12    0.37
  -1 -19   0    7.28    0.37
   1  19   0    7.19    0.38
   2  19   0    0.14    0.11
  -2 -19   0    0.00    0.10
   3  19   0    5.49    0.34
  -3 -19   0    5.83    0.34
   3 -19   0    5.72    0.36
   0 -20   0    0.25    0.10
   0  20   0    0.17    0.12
   0 -20   0    0.41    0.10
   1  20   0    0.51    0.14
  -1  20   0    0.20    0.11
  -1 -20   0    0.35    0.12
   2  20   0    0.12    0.12
  -2 -20   0    0.20    0.12
  -1   0  -1   30.48    0.93
   1   0  -1   29.17    0.92
  -1   0   1   30.00    0.92
   1   0  -1   29.33    0.92
   1   0   1   29.46    0.93
  -1   0  -1   29.20    0.93
   1   0   1   28.17    0.93
  -1   0   1   30.00    0.92
   1   0  -1   27.84    1.28
  -1   0   1   29.88    1.28
  -2   0   1    0.21    0.03
   2   0   1    0.23    0.06
   2   0  -1    0.18    0.02
  -2   0   1    0.17    0.03
  -2   0  -1    0.17    0.03
   2   0   1    0.22    0.03
   2   0  -1    0.21    0.06
   2   0  -1    0.21    0.02
   2   0   1    0.27    0.03
  -3   0   1   21.30    0.69
   3   0   1   22.14    0.72
   3   0   1   21.45    0.69
   3   0   1   22.32    0.69
   3   0   1   21.57    0.73
  -3   0   1   21.26    0.74
   3   0  -1   20.64    0.98
   3   0   1   22.13    0.72
   3   0   1   21.87    0.74
   3   0   1   21.56    0.98
   3   0  -1   22.09    0.68
  -3   0  -1   22.08    0.70
   3   0  -1   18.55    0.68
   3   0  -1   21.41    0.74
   4   0  -1   69.24    3.14
   4   0   1   71.53    2.25
   4   0  -1   71.38    2.24
   4   0   1   71.26    3.15
  -4   0  -1   70.41    2.27
   4   0  -1   72.26    2.24
   4   0   1   70.25    2.25
  -4   0  -1   74.31    2.25
   4   0  -1   69.44    2.40
   4   0   1   76.76    2.36
  -4   0   1   71.47    2.26
   4   0   1   68.72    2.40
  -5   0  -1    2.87    0.15
   5   0   1    3.02    0.16
   5   0  -1    2.76    0.15
   5   0   1    3.13    0.12
   5   0   1    2.86    0.24
   6   0   1   14.05    0.55
   6   0  -1   14.31    0.54
   7   0   1    4.56    0.25
   7   0  -1    4.60    0.24
   8   0  -1    1.52    0.15
   8   0   1    1.63    0.16
   9   0  -1    3.04    0.22
   9   0   1    3.43    0.24
   0  -1   1   13.23    0.42
   0   1   1   13.29    0.42
   0   1  -1   12.64    0.42
   0   1  -1   13.50    0.42
   0   1   1   13.77    0.42
   0  -1  -1   13.37    0.42
   0  -1  -1   13.45    0.42
   1  -1   1   46.59    1.41
   1   1  -1   46.24    1.41
   1  -1   1   46.75    1.41
   1  -1   1   39.77    1.94
  -1  -1  -1   45.57    1.42
  -1  -1  -1   45.29    1.42
   1   1  -1   45.04    1.95
   1  -1   1   47.34    1.41
   1   1  -1   47.47    1.41
  -1   1  -1   44.06    1.95
  -1  -1   1   42.32    1.52
   1   1   1   45.29    1.52
   1   1   1   45.76    1.42
  -1  -1   1   44.27    1.41
  -1  -1   1   45.29    1.42
  -1  -1   1   43.40    1.95
  -1   1  -1   43.49    1.41
  -1   1  -1   45.05    1.41
   2  -1   1    3.43    0.13
   2  -1   1    3.32    0.20
  -2  -1  -1    3.23    0.14
  -2   1   1    3.30    0.13
   2  -1   1    3.34    0.13
  -2   1   1    3.51    0.13
   2  -1   1    3.43    0.13
   2   1  -1    3.76    0.13
  -2   1  -1    3.87    0.21
   2   1   1    3.64    0.14
  -2  -1   1    3.73    0.14
   2   1   1    3.95    0.21
  -2   1  -1    3.87    0.14
  -2  -1   1    3.60    0.14
  -2   1  -1    3.81    0.14
   2   1   1    3.91    0.14
   3  -1   1    7.17    0.38
   3  -1   1    7.01    0.25
   3  -1   1    7.41    0.25
   3   1  -1    6.98    0.25
   3   1  -1    7.56    0.25
   3   1  -1    7.27    0.27
   3   1  -1    7.34    0.26
   3   1  -1    7.71    0.26
   3   1  -1    7.24    0.38
  -3  -1  -1    7.35    0.26
   3  -1   1    7.08    0.27
   3   1  -1    7.54    0.26
   3  -1   1    7.09    0.25
  -3   1   1    7.10    0.25
   3   1   1    6.84    0.25
   3   1   1    7.13    0.27
   3   1   1    6.87    0.38
   3   1   1    7.32    0.27
  -3  -1   1    6.88    0.27
  -3  -1   1    7.11    0.26
   3   1   1    7.54    0.26
   3  -1  -1    7.17    0.26
   3   1   1    7.00    0.28
  -3   1  -1    7.29    0.26
   4   1  -1    2.17    0.19
   4   1  -1    2.07    0.10
   4   1  -1    2.12    0.10
   4  -1   1    1.86    0.18
  -4  -1  -1    2.13    0.12
  -4  -1  -1    2.28    0.12
   4  -1   1    2.10    0.09
  -4   1   1    2.20    0.11
   4  -1   1    2.19    0.09
   4  -1   1    2.19    0.12
   4   1  -1    2.09    0.12
   4   1  -1    2.24    0.09
   4   1   1    2.41    0.11
   4   1   1    2.32    0.11
  -4   1  -1    2.16    0.11
  -4  -1   1    2.30    0.12
   4  -1  -1    2.33    0.11
   4   1   1    2.46    0.11
   4   1   1    2.37    0.11
   4   1   1    2.34    0.13
  -4  -1   1    2.30    0.12
   4   1   1    2.32    0.11
  -4   1  -1    2.35    0.11
   5   1  -1    3.83    0.29
   5   1  -1    3.74    0.19
   5  -1   1    3.88    0.29
  -5  -1  -1    3.93    0.18
   5   1  -1    3.90    0.15
   5  -1   1    3.86    0.19
   5   1   1    4.21    0.15
   5   1   1    3.87    0.16
   5   1   1    3.96    0.15
   5   1   1    3.80    0.29
   5   1   1    4.08    0.20
   5  -1  -1    4.14    0.18
   6  -1   1    6.71    0.29
   6   1  -1    6.63    0.29
   6   1   1    6.17    0.30
   6  -1  -1    6.37    0.28
   6   1   1    6.64    0.43
   7   1  -1    6.32    0.30
   7  -1   1    6.28    0.30
   7  -1  -1    6.06    0.29
   7   1   1    6.22    0.31
   8  -1   1    1.54    0.15
   8   1  -1    1.63    0.16
   8   1   1    1.54    0.16
   8  -1  -1    1.68    0.16
   9   1  -1    3.33    0.24
   9  -1   1    3.48    0.24
   9  -1  -1    3.03    0.22
   9   1   1    3.26    0.24
   0  -2   1    3.99    0.14
   0  -2  -1    4.02    0.14
   0   2   1    3.92    0.14
   0   2  -1    3.85    0.14
   0  -2   1    3.87    0.15
   0   2   1    4.32    0.14
   0  -2  -1    4.11    0.14
   0   2  -1    3.98    0.14
   1   2  -1   61.18    1.83
  -1   2   1   61.61    1.82
  -1   2   1   60.55    1.82
  -1  -2  -1   56.26    1.83
   1  -2   1   60.43    1.82
   1   2  -1   57.26    2.51
  -1  -2  -1   57.72    1.83
   1  -2   1   58.97    1.82
   1   2   1   58.95    1.83
  -1   2  -1   55.31    2.51
  -1   2  -1   56.13    1.82
  -1  -2   1   56.29    1.83
  -1  -2   1   56.11    1.83
   1   2   1   57.07    1.97
  -1   2  -1   58.19    1.82
   2   2  -1   25.80    0.88
  -2   2   1   27.43    1.23
   2   2  -1   27.56    0.88
   2  -2   1   28.65    0.87
   2   2  -1   26.00    1.22
  -2   2   1   27.38    0.87
   2  -2   1   27.30    0.87
  -2  -2  -1   26.77    0.89
  -2   2   1   27.70    0.87
  -2  -2   1   26.89    0.95
   2   2   1   28.89    0.89
   2   2   1   28.98    0.95
  -2   2  -1   29.65    1.23
  -2  -2   1   27.64    0.89
  -2   2  -1   27.89    0.88
   2   2   1   26.87    0.89
   2   2   1   28.13    1.23
   3   2  -1    1.51    0.09
   3   2  -1    1.51    0.08
   3  -2   1    1.30    0.06
   3  -2   1    1.39    0.06
   3  -2   1    1.52    0.14
  -3  -2  -1    1.30    0.09
   3   2  -1    1.30    0.08
  -3   2   1    1.23    0.07
   3   2  -1    1.56    0.08
   3  -2   1    1.35    0.08
   3   2  -1    1.52    0.13
  -3  -2  -1    1.33    0.09
  -3  -2   1    1.14    0.08
  -3  -2   1    1.26    0.09
   3   2   1    1.33    0.09
  -3   2  -1    1.39    0.07
   3   2   1    1.36    0.08
   3   2   1    1.34    0.08
   3   2   1    1.25    0.08
   3  -2  -1    1.22    0.07
  -4  -2  -1    9.19    0.34
   4  -2   1    9.28    0.30
   4  -2   1    9.18    0.35
  -4  -2  -1    9.12    0.34
  -4   2   1    9.19    0.32
   4   2  -1    9.09    0.49
   4   2  -1    9.39    0.36
   4   2  -1    9.25    0.33
   4  -2   1    9.10    0.30
  -4   2   1    9.24    0.32
   4   2  -1    9.14    0.32
   4   2  -1    9.53    0.32
   4   2  -1    8.93    0.33
  -4  -2   1    9.00    0.33
   4   2   1    8.97    0.49
   4   2   1    9.31    0.34
   4   2   1    9.27    0.36
  -4   2  -1    9.19    0.33
   4  -2  -1    8.97    0.34
   4   2   1    9.26    0.34
   4   2   1    9.08    0.33
   4   2   1    9.69    0.32
  -4  -2   1    9.33    0.33
  -5  -2  -1    3.26    0.18
   5   2  -1    3.09    0.14
   5  -2   1    3.21    0.16
   5   2  -1    2.96    0.25
   5   2  -1    3.09    0.17
  -5  -2  -1    3.06    0.16
   5  -2  -1    3.32    0.16
   5   2   1    3.17    0.26
   5   2   1    3.24    0.15
   5   2   1    2.99    0.14
   5  -2  -1    3.62    0.16
   5   2   1    3.34    0.14
  -5  -2   1    2.95    0.16
   5   2   1    3.36    0.18
   6   2  -1    4.14    0.32
   6  -2   1    3.69    0.20
  -6  -2  -1    4.13    0.21
   6   2  -1    4.15    0.22
   6  -2  -1    3.77    0.19
   6   2   1    3.97    0.22
   6   2   1    3.97    0.33
   6   2   1    3.87    0.17
   7   2  -1    0.43    0.09
   7  -2   1    0.36    0.08
   7  -2  -1    0.40    0.08
   7   2   1    0.51    0.10
   8  -2   1    0.95    0.12
   8   2  -1    1.13    0.14
   8   2   1    0.93    0.14
   8  -2  -1    0.92    0.12
   9   2  -1    3.02    0.24
   9  -2   1    2.87    0.22
   9   2   1    2.93    0.24
   9  -2  -1    2.71    0.20
   0   3   1   48.93    1.61
   0  -3   1   45.86    1.61
   0  -3  -1   46.18    1.50
   0   3  -1   48.11    1.50
   0  -3  -1   47.80    1.50
   0   3  -1   46.22    1.50
   0  -3   1   47.73    1.50
   0   3   1   48.85    1.50
   0   3   1   47.72    1.50
   1  -3   1   71.09    2.51
   1  -3   1   76.07    2.34
  -1   3   1   71.22    2.51
  -1  -3  -1   73.72    2.35
  -1   3   1   75.18    2.34
  -1   3   1   77.16    2.34
   1  -3   1   75.56    2.34
   1   3   1   71.97    2.35
   1  -3  -1   76.42    2.33
  -1  -3   1   74.42    2.35
   1   3   1   76.74    2.52
   1  -3  -1   77.09    2.33
  -1   3  -1   73.03    2.34
   2   3  -1   48.52    1.54
  -2   3   1   50.26    2.13
  -2   3   1   49.71    1.52
  -2  -3  -1   47.39    1.55
   2  -3   1   50.70    1.53
   2  -3   1   41.99    1.52
   2   3  -1   48.41    2.12
   2   3   1   51.87    1.66
  -2   3  -1   47.39    2.12
  -2  -3   1   48.16    1.66
   2   3   1   48.67    1.55
  -2   3  -1   49.59    1.53
  -2  -3   1   48.70    1.54
   3   3  -1   59.16    2.58
   3   3  -1   58.49    1.99
   3   3  -1   62.01    1.96
   3  -3   1   52.38    1.84
   3   3  -1   57.80    1.87
  -3  -3  -1   56.73    1.87
   3  -3   1   57.93    1.97
  -3   3   1   60.31    1.85
   3   3  -1   58.79    1.85
   3  -3   1   58.49    1.85
   3   3  -1   58.94    1.85
  -3  -3  -1   60.26    1.86
  -3  -3   1   58.75    1.87
   3   3   1   58.42    1.87
   3   3   1   61.05    1.97
   3   3   1   62.17    1.86
  -3  -3   1   60.00    1.86
   3   3   1   58.91    2.59
   3  -3  -1   58.72    1.96
  -3  -3   1   58.11    2.01
  -3   3  -1   58.88    1.86
   4   3  -1   44.17    1.43
   4   3  -1   44.22    1.36
  -4  -3  -1   43.72    1.38
   4   3  -1   41.46    1.37
   4   3  -1   41.39    1.46
   4  -3   1   42.79    1.45
  -4  -3  -1   43.52    1.37
   4   3  -1   41.60    1.43
   4   3  -1   42.14    1.91
   4   3  -1   43.12    1.43
  -4   3  -1   40.95    1.36
   4   3   1   40.42    1.37
  -4  -3   1   41.23    1.38
  -4  -3   1   43.77    1.37
   4   3   1   42.81    1.92
   4   3   1   42.94    1.36
   4   3   1   43.95    1.44
   4   3   1   42.89    1.44
   4  -3  -1   43.40    1.44
   4  -3  -1   41.11    1.44
   4   3   1   43.19    1.47
  -5  -3  -1   13.00    0.48
   5   3  -1   13.12    0.46
   5   3  -1   13.16    0.47
   5  -3   1   13.57    0.50
   5   3  -1   13.65    0.69
   5   3  -1   12.92    0.51
   5   3  -1   13.30    0.47
  -5  -3  -1   13.12    0.48
   5   3   1   13.20    0.51
   5  -3  -1   13.38    0.48
   5   3   1   13.08    0.48
   5   3   1   12.52    0.48
   5   3   1   13.61    0.46
   5   3   1   13.06    0.47
  -5  -3   1   13.65    0.48
   5  -3  -1   14.04    0.49
   5   3   1   13.99    0.70
   6  -3   1    2.03    0.14
  -6  -3  -1    1.99    0.15
   6   3  -1    2.25    0.11
   6   3  -1    2.25    0.16
   6   3  -1    1.88    0.23
   6   3   1    2.17    0.25
   6   3   1    2.02    0.16
   6  -3  -1    2.08    0.14
   6   3   1    2.14    0.11
   6   3   1    2.28    0.11
   6   3   1    2.25    0.13
   7   3  -1    6.52    0.33
   7  -3   1    6.32    0.30
   7  -3  -1    6.76    0.29
   7   3   1    6.70    0.33
   8  -3   1    4.45    0.25
   8   3  -1    4.52    0.27
   8   3   1    4.55    0.28
[truncated: 945,106 more chars]
