# Supplementary material for: Crystal structures of the isomeric dipeptides l-glycyl-l-me­thio­nine and l-me­thionyl-l-glycine
Source: Acta Crystallogr E Crystallogr Commun. 2024 Jun 14;80(Pt 7):725–8. doi: 10.1107/S2056989024005504 (PMC11223706; doi:10.1107/S2056989024005504)
Supplement: Supplementary file 2 [file e-80-00725-Gly-Metsup2.hkl]

data_Gly-Met                                                                    
_shelx_title ' GlyMet in P2(1)'                                                 
_shelx_refln_list_code          4                                               
_shelx_F_calc_maximum       64.75                                               
_exptl_crystal_F_000       220.00                                               
_reflns_d_resolution_high  0.5498                                               
                                                                                
loop_                                                                           
 _space_group_symop_operation_xyz                                               
 'x, y, z'                                                                      
 '-x, y+1/2, -z'                                                                
                                                                                
_cell_length_a     6.2517                                                       
_cell_length_b     5.4935                                                       
_cell_length_c    14.5686                                                       
_cell_angle_alpha  90.000                                                       
_cell_angle_beta   91.147                                                       
_cell_angle_gamma  90.000                                                       
                                                                                
_shelx_F_squared_multiplier     1.000                                           
                                                                                
loop_                                                                           
 _refln_index_h                                                                 
 _refln_index_k                                                                 
 _refln_index_l                                                                 
 _refln_F_squared_calc                                                          
 _refln_F_squared_meas                                                          
 _refln_F_squared_sigma                                                         
 _refln_observed_status                                                         
   1  -9   0         61.25         58.83         3.31 o                         
   2  -9   0         91.33        100.84         5.89 o                         
   3  -9   0         19.25         17.99         2.10 o                         
   4  -9   0         84.92         88.95         5.85 o                         
   0  -8   0          6.82          8.76         2.19 o                         
   1  -8   0          2.11          2.60         1.20 o                         
   2  -8   0         54.53         56.53         2.94 o                         
   3  -8   0         10.70          9.92         1.61 o                         
   4  -8   0          1.81          1.38         1.56 o                         
   5  -8   0         30.28         34.09         5.96 o                         
   6  -8   0         19.63         21.11         3.02 o                         
   1  -7   0         45.70         42.18         2.34 o                         
   2  -7   0         52.39         50.55         3.04 o                         
   3  -7   0         37.94         35.95         3.42 o                         
   4  -7   0         40.08         40.27         2.47 o                         
   5  -7   0          1.48          1.82         1.18 o                         
   6  -7   0         61.30         66.63         4.21 o                         
   7  -7   0          4.44          2.67         1.84 o                         
   8  -7   0         15.30         16.38         2.76 o                         
   0  -6   0          7.87          7.23         1.53 o                         
   1  -6   0          4.93          5.50         0.98 o                         
   2  -6   0         64.13         68.43         4.01 o                         
   3  -6   0         89.63         88.36         5.23 o                         
   4  -6   0         24.87         23.89         1.80 o                         
   5  -6   0          6.85          8.91         1.36 o                         
   6  -6   0         79.94         86.69         4.47 o                         
   7  -6   0         62.20         63.61         4.07 o                         
   8  -6   0         37.35         36.31         3.50 o                         
   9  -6   0         10.23         12.09         2.41 o                         
   1  -5   0        204.80        192.77         4.41 o                         
   2  -5   0        237.90        233.20         5.15 o                         
   3  -5   0         53.79         52.51         2.15 o                         
   4  -5   0        412.60        416.88         8.83 o                         
   5  -5   0         21.98         18.78         1.55 o                         
   6  -5   0        115.18        111.75         4.91 o                         
   7  -5   0         51.50         45.51         3.29 o                         
   8  -5   0          3.75          4.25         1.58 o                         
   9  -5   0         31.58         34.69         3.46 o                         
   0  -4   0        562.91        565.31        14.89 o                         
   1  -4   0        168.66        164.04         3.62 o                         
   2  -4   0        157.22        146.01         3.37 o                         
   3  -4   0        137.03        137.61         3.26 o                         
   4  -4   0          3.38          2.41         0.70 o                         
   5  -4   0        221.21        217.61         4.98 o                         
   6  -4   0          3.70          3.99         1.31 o                         
   7  -4   0         96.98         93.09         4.38 o                         
   8  -4   0        123.34        128.83         5.43 o                         
   9  -4   0         42.04         38.72         3.37 o                         
  10  -4   0         17.03         14.15         2.54 o                         
   1  -3   0         34.15         27.74         1.10 o                         
   2  -3   0        103.49        111.28         2.55 o                         
   3  -3   0         59.81         54.97         1.69 o                         
   4  -3   0        111.56        111.51         2.76 o                         
   5  -3   0         22.01         24.69         1.43 o                         
   6  -3   0         60.92         67.90         3.20 o                         
   7  -3   0          6.51          8.72         1.62 o                         
   8  -3   0         22.95         22.78         2.50 o                         
   9  -3   0         12.28         10.12         2.02 o                         
  10  -3   0         38.40         35.61         3.46 o                         
   0  -2   0       1312.10       1479.17        39.99 o                         
   1  -2   0        445.38        499.38        13.84 o                         
   2  -2   0       1327.49       1489.00        20.94 o                         
   3  -2   0         54.75         52.60         1.02 o                         
   4  -2   0         83.24         89.69         1.75 o                         
   5  -2   0         86.57         89.45         1.88 o                         
   6  -2   0        185.83        192.52         6.13 o                         
   7  -2   0         50.23         51.30         2.98 o                         
   8  -2   0         61.48         57.43         3.46 o                         
   9  -2   0         45.30         45.34         3.46 o                         
  10  -2   0         19.77         23.52         2.93 o                         
  11  -2   0          0.11          1.14         1.80 o                         
   1  -1   0        228.20        211.72         3.96 o                         
   2  -1   0        140.45        141.58         4.69 o                         
   3  -1   0        311.56        319.95         6.03 o                         
   4  -1   0        140.00        142.85         4.42 o                         
   5  -1   0         64.77         65.73         2.01 o                         
   6  -1   0        177.93        175.73         7.34 o                         
   7  -1   0         18.75         17.17         1.93 o                         
   8  -1   0          3.34          3.64         1.49 o                         
   9  -1   0         50.70         55.63         3.64 o                         
  10  -1   0         27.85         26.33         3.02 o                         
  11  -1   0         18.02         16.51         2.85 o                         
   2   0   0       2300.58       2712.03        73.68 o                         
   3   0   0        153.51        157.33         4.01 o                         
   4   0   0         38.04         40.70         1.09 o                         
   5   0   0        305.99        316.25         5.26 o                         
   6   0   0        156.57        152.39         3.88 o                         
   7   0   0          1.39          0.26         1.05 o                         
   8   0   0        163.70        154.02         6.00 o                         
   9   0   0        105.72        100.01         4.95 o                         
  10   0   0        173.60        177.85         7.36 o                         
  11   0   0         27.41         28.87         3.59 o                         
   1   1   0        227.44        194.80         6.26 o                         
   2   1   0        145.45        149.42         3.94 o                         
   3   1   0        315.60        327.77         5.13 o                         
   4   1   0        143.25        149.79         2.31 o                         
   5   1   0         64.90         67.73         1.72 o                         
   6   1   0        182.30        184.85         4.51 o                         
   7   1   0         18.01         19.65         1.58 o                         
   8   1   0          3.25          3.29         1.49 o                         
   9   1   0         51.17         50.60         3.77 o                         
  10   1   0         27.72         23.74         3.15 o                         
  11   1   0         19.50         19.62         3.02 o                         
   0   2   0       1326.98       1422.01        39.91 o                         
   1   2   0        443.94        468.58        12.22 o                         
   2   2   0       1343.58       1523.22        18.74 o                         
   3   2   0         54.93         52.88         1.10 o                         
   4   2   0         82.19         86.26         1.57 o                         
   5   2   0         80.14         84.55         1.76 o                         
   6   2   0        187.20        190.96         3.86 o                         
   7   2   0         49.81         52.72         2.46 o                         
   8   2   0         64.30         64.35         3.99 o                         
   9   2   0         44.87         51.51         3.94 o                         
  10   2   0         20.21         20.81         3.07 o                         
  11   2   0          0.09          1.10         1.93 o                         
   1   3   0         32.82         24.56         0.82 o                         
   2   3   0        100.25        104.84         2.10 o                         
   3   3   0         59.33         52.85         1.25 o                         
   4   3   0        105.66        104.64         1.97 o                         
   5   3   0         22.20         23.59         1.44 o                         
   6   3   0         58.76         61.13         2.04 o                         
   7   3   0          5.91          8.25         2.04 o                         
   8   3   0         24.27         23.61         2.80 o                         
   9   3   0         11.13          9.55         2.28 o                         
  10   3   0         38.69         35.00         3.94 o                         
   0   4   0        563.05        583.60        10.97 o                         
   1   4   0        165.51        158.74         3.10 o                         
   2   4   0        157.79        145.52         7.11 o                         
   3   4   0        133.86        128.70         2.40 o                         
   4   4   0          3.01          0.63         0.59 o                         
   5   4   0        219.25        216.22         4.35 o                         
   6   4   0          3.46          4.97         1.50 o                         
   7   4   0         94.48         98.05         2.98 o                         
   8   4   0        126.31        128.61         6.13 o                         
   9   4   0         40.95         53.18         4.29 o                         
  10   4   0         17.42         16.87         3.02 o                         
   1   5   0        209.66        192.29         3.65 o                         
   2   5   0        239.70        233.11         3.82 o                         
   3   5   0         52.48         47.52         1.50 o                         
   4   5   0        413.45        412.30         6.18 o                         
   5   5   0         21.89         19.67         1.50 o                         
   6   5   0        114.57        119.26         3.78 o                         
   7   5   0         49.71         48.14         2.69 o                         
   8   5   0          4.14          3.68         1.93 o                         
   9   5   0         31.04         29.66         3.64 o                         
   0   6   0          6.76          4.60         1.49 o                         
   1   6   0          5.02          6.01         1.12 o                         
   2   6   0         67.30         71.15         2.17 o                         
   3   6   0         87.88         89.69         2.26 o                         
   4   6   0         25.92         22.29         1.28 o                         
   5   6   0          6.60          6.86         1.30 o                         
   6   6   0         80.91         80.60         3.41 o                         
   7   6   0         63.66         71.77         3.38 o                         
   8   6   0         39.14         35.48         4.07 o                         
   9   6   0          9.84         10.60         2.85 o                         
   1   7   0         45.90         44.21         2.49 o                         
   2   7   0         54.09         55.09         2.73 o                         
   3   7   0         38.27         35.36         3.11 o                         
   4   7   0         39.95         46.35         4.03 o                         
   5   7   0          1.45          2.38         1.26 o                         
   6   7   0         60.62         63.23         3.30 o                         
   7   7   0          4.12          3.25         1.42 o                         
   8   7   0         15.98         11.08         2.93 o                         
   0   8   0          6.12          7.10         2.23 o                         
   1   8   0          1.90          2.39         1.36 o                         
   2   8   0         51.72         57.29         3.16 o                         
   3   8   0         10.35         11.15         2.43 o                         
   4   8   0          1.82          4.38         2.10 o                         
   5   8   0         32.14         33.47         3.94 o                         
   6   8   0         19.24         24.57         3.59 o                         
   1   9   0         61.44         60.74         3.53 o                         
   2   9   0         90.33         97.23         4.24 o                         
   3   9   0         18.68         20.05         3.02 o                         
   4   9   0         85.12         91.90         6.09 o                         
  -4  -9   1          7.06          8.63         1.74 o                         
  -3  -9   1          0.03         -1.15         1.28 o                         
  -2  -9   1         34.13         39.04         2.90 o                         
  -1  -9   1         20.43         18.08         2.12 o                         
   0  -9   1         52.53         56.51         3.16 o                         
   1  -9   1         45.71         42.42         5.52 o                         
   2  -9   1          0.24          1.66         1.27 o                         
   3  -9   1         41.23         40.88         2.94 o                         
   4  -9   1          1.48          0.87         2.47 o                         
  -6  -8   1         54.99         66.32         4.64 o                         
  -5  -8   1         31.96         36.25         2.75 o                         
  -4  -8   1         17.70         17.48         2.03 o                         
  -3  -8   1        154.83        145.47         4.72 o                         
  -2  -8   1         63.28         63.74         3.06 o                         
  -1  -8   1        140.11        135.85         4.41 o                         
   0  -8   1         77.15         75.79         3.27 o                         
   1  -8   1         20.46         19.33         1.91 o                         
   2  -8   1         24.39         25.90         2.21 o                         
   3  -8   1         39.29         38.86         3.99 o                         
   4  -8   1         42.85         44.09         2.77 o                         
   5  -8   1         11.70         10.33         1.80 o                         
   6  -8   1         28.85         26.28         3.20 o                         
  -8  -7   1         14.20         16.30         2.80 o                         
  -7  -7   1         38.13         42.18         3.90 o                         
  -6  -7   1         79.90         85.37         5.74 o                         
  -5  -7   1         59.46         64.33         3.07 o                         
  -4  -7   1         20.96         23.87         2.02 o                         
  -3  -7   1         20.58         20.02         1.97 o                         
  -2  -7   1         37.47         38.74         6.37 o                         
  -1  -7   1         71.44         72.84         2.90 o                         
   0  -7   1          3.99          5.31         1.15 o                         
   1  -7   1         61.40         60.52         2.71 o                         
   2  -7   1          0.85          0.02         1.97 o                         
   3  -7   1        231.16        233.26         5.81 o                         
   4  -7   1         29.63         30.49         2.21 o                         
   5  -7   1         37.00         37.23         2.45 o                         
   6  -7   1          9.46         14.32         2.23 o                         
   7  -7   1         31.42         29.52         3.20 o                         
   8  -7   1          8.75          7.14         2.23 o                         
  -9  -6   1         18.70         17.13         2.80 o                         
  -8  -6   1         63.73         63.04         4.34 o                         
  -7  -6   1          6.58          4.82         1.80 o                         
  -6  -6   1         39.57         43.34         4.58 o                         
  -5  -6   1         46.51         45.35         2.52 o                         
  -4  -6   1          3.92          3.62         1.02 o                         
  -3  -6   1        295.65        292.67         6.48 o                         
  -2  -6   1         55.18         57.50         2.38 o                         
  -1  -6   1         90.18         81.71         2.83 o                         
   0  -6   1        153.71        144.24         4.77 o                         
   1  -6   1         20.41         16.34         1.44 o                         
   2  -6   1        205.33        191.55         4.67 o                         
   3  -6   1         16.81         19.04         1.58 o                         
   4  -6   1         22.98         28.38         1.91 o                         
   5  -6   1         69.96         72.24         3.83 o                         
   6  -6   1         21.60         25.54         2.67 o                         
   7  -6   1         88.73         86.47         4.56 o                         
   8  -6   1          9.82          8.41         2.10 o                         
   9  -6   1          5.31          7.18         2.10 o                         
  -9  -5   1          9.37          6.44         2.02 o                         
  -8  -5   1         54.27         54.76         3.81 o                         
  -7  -5   1         58.53         56.95         3.72 o                         
  -6  -5   1         41.79         40.41         2.76 o                         
  -5  -5   1         11.16         14.47         2.52 o                         
  -4  -5   1         40.14         37.34         1.92 o                         
  -3  -5   1         36.73         34.98         1.78 o                         
  -2  -5   1         15.26         17.79         1.35 o                         
  -1  -5   1         25.35         26.27         1.50 o                         
   0  -5   1        293.20        268.01         5.78 o                         
   1  -5   1        254.24        246.59         5.26 o                         
   2  -5   1         16.02         16.38         1.56 o                         
   3  -5   1        132.84        128.16         5.98 o                         
   4  -5   1         30.10         30.49         1.76 o                         
   5  -5   1         10.17         13.91         1.95 o                         
   6  -5   1          3.52          1.84         1.18 o                         
   7  -5   1         48.08         49.76         3.29 o                         
   8  -5   1          8.16          7.88         1.88 o                         
   9  -5   1         22.74         24.36         2.89 o                         
 -10  -4   1         24.19         33.16         3.50 o                         
  -9  -4   1          5.22          3.55         1.80 o                         
  -8  -4   1         51.15         55.02         3.68 o                         
  -7  -4   1         66.36         63.43         3.72 o                         
  -6  -4   1          9.88         11.82         1.35 o                         
  -5  -4   1         16.90         21.75         1.53 o                         
  -4  -4   1         35.98         27.72         1.50 o                         
  -3  -4   1        194.06        194.26         7.49 o                         
  -2  -4   1         75.41         60.20         1.94 o                         
  -1  -4   1        140.68        128.37         3.08 o                         
   0  -4   1         73.87         64.29         1.92 o                         
   1  -4   1         43.48         38.70         1.48 o                         
   2  -4   1        174.60        176.27         3.88 o                         
   3  -4   1         73.47         68.90         2.12 o                         
   4  -4   1         42.79         39.85         1.71 o                         
   5  -4   1        135.23        140.60         3.62 o                         
   6  -4   1         96.85         99.00         4.12 o                         
   7  -4   1         44.65         46.87         3.07 o                         
   8  -4   1         47.24         47.70         3.24 o                         
   9  -4   1          0.96          1.14         1.27 o                         
  10  -4   1          0.36         -1.36         1.36 o                         
 -10  -3   1         13.91         11.39         2.41 o                         
  -9  -3   1         15.66         15.99         2.37 o                         
  -8  -3   1         50.06         46.21         3.29 o                         
  -7  -3   1        111.12        106.67         4.60 o                         
  -6  -3   1         74.15         73.11         3.50 o                         
  -5  -3   1        456.44        455.92        11.41 o                         
  -4  -3   1        271.30        280.97         7.36 o                         
  -3  -3   1          4.71          3.87         1.05 o                         
  -2  -3   1        768.31        795.98        14.14 o                         
  -1  -3   1       1283.61       1302.38        22.60 o                         
   0  -3   1        330.05        352.66         6.61 o                         
   1  -3   1        595.60        599.10        10.84 o                         
   2  -3   1        393.83        438.18         6.44 o                         
   3  -3   1        179.59        185.64         4.06 o                         
   4  -3   1        124.82        130.14         3.10 o                         
   5  -3   1        276.07        277.72         5.68 o                         
   6  -3   1        244.07        247.15         7.62 o                         
   7  -3   1         24.25         24.01         2.28 o                         
   8  -3   1        184.28        164.23         6.09 o                         
   9  -3   1         32.58         32.50         3.02 o                         
  10  -3   1         54.00         54.58         3.85 o                         
 -11  -2   1         28.07         31.54         3.64 o                         
 -10  -2   1         48.16         44.46         3.85 o                         
  -9  -2   1         33.37         31.67         3.11 o                         
  -8  -2   1         51.08         53.53         3.37 o                         
  -7  -2   1          3.76          6.18         1.36 o                         
  -6  -2   1         11.61         10.64         1.53 o                         
  -5  -2   1        317.15        320.90         5.19 o                         
  -4  -2   1         14.67         15.44         0.76 o                         
  -3  -2   1        233.70        233.64         3.69 o                         
  -2  -2   1        290.70        315.35         4.73 o                         
  -1  -2   1        417.00        472.39         8.30 o                         
   0  -2   1         18.50         22.25         1.40 o                         
   1  -2   1        155.59        159.58         5.04 o                         
   2  -2   1        502.94        522.12         8.99 o                         
   3  -2   1        118.94        131.83         2.32 o                         
   4  -2   1        344.53        350.28         4.64 o                         
   5  -2   1        504.19        529.59         9.69 o                         
   6  -2   1         56.91         63.30         2.93 o                         
   7  -2   1        101.81        102.50         4.12 o                         
   8  -2   1         14.94         17.74         2.10 o                         
   9  -2   1         11.53          9.81         1.93 o                         
  10  -2   1         20.61         23.13         2.89 o                         
  11  -2   1          5.97          4.21         2.06 o                         
 -11  -1   1         21.12         27.03         3.37 o                         
 -10  -1   1         28.82         31.67         3.46 o                         
  -9  -1   1         49.41         53.75         3.68 o                         
  -8  -1   1          9.47         11.04         1.88 o                         
  -7  -1   1         98.33         94.88         4.16 o                         
  -6  -1   1         77.00         81.38         2.55 o                         
  -5  -1   1        123.06        125.21         3.04 o                         
  -4  -1   1        943.70       1008.85        17.58 o                         
  -3  -1   1         35.48         42.53         1.80 o                         
  -2  -1   1       2110.48       2352.82        54.12 o                         
  -1  -1   1        555.55        569.08        10.32 o                         
   0  -1   1       1685.38       1827.00        34.75 o                         
   1  -1   1       4192.70       4380.52       116.52 o                         
   2  -1   1        160.54        169.54         3.58 o                         
   3  -1   1        106.47        112.38         3.02 o                         
   4  -1   1        236.08        250.51         8.50 o                         
   5  -1   1          3.81          4.78         0.67 o                         
   6  -1   1        274.16        287.16         6.05 o                         
   7  -1   1         65.99         69.52         3.29 o                         
   8  -1   1        102.57         97.20         4.47 o                         
   9  -1   1          6.81          7.88         1.80 o                         
  10  -1   1         43.66         43.54         3.59 o                         
  11  -1   1         32.40         39.16         3.85 o                         
 -11   0   1          8.02          5.52         2.32 o                         
 -10   0   1          0.70          0.39         1.58 o                         
  -9   0   1          5.69          7.67         1.88 o                         
  -8   0   1         14.37         14.94         2.10 o                         
  -7   0   1         46.50         45.79         2.13 o                         
  -6   0   1          4.75          4.86         1.12 o                         
  -5   0   1         41.36         34.92         1.54 o                         
  -4   0   1        681.91        743.32        11.26 o                         
  -3   0   1          0.88         -0.36         0.36 o                         
   1   0   1        176.88        204.13         4.06 o                         
   2   0   1        396.62        518.09        10.21 o                         
   3   0   1          2.53          3.28         0.34 o                         
   4   0   1         18.00         20.67         0.71 o                         
   5   0   1        153.70        155.05         2.90 o                         
   6   0   1          6.41          9.40         1.16 o                         
   7   0   1         39.17         38.46         2.67 o                         
   8   0   1          0.14          0.18         1.18 o                         
   9   0   1          9.25          8.63         2.02 o                         
  10   0   1          7.12         11.13         2.28 o                         
  11   0   1          1.62         -0.04         1.75 o                         
 -11   1   1         21.96         22.47         3.33 o                         
 -10   1   1         29.48         31.58         3.46 o                         
  -9   1   1         48.13         50.77         3.77 o                         
  -8   1   1          9.24         10.38         1.93 o                         
  -7   1   1         93.88         93.81         3.15 o                         
  -6   1   1         80.63         84.69         2.76 o                         
  -5   1   1        121.11        127.02         2.60 o                         
  -4   1   1        936.57       1010.78        19.95 o                         
  -3   1   1         36.26         41.80         1.08 o                         
  -2   1   1       2107.08       2321.72        55.68 o                         
  -1   1   1        552.67        553.48        13.75 o                         
   0   1   1       1693.05       1762.68        49.06 o                         
   1   1   1       4157.65       4194.79       116.61 o                         
   2   1   1        162.14        169.85         3.45 o                         
   3   1   1        104.59        108.98         1.57 o                         
   4   1   1        243.32        261.58         3.67 o                         
   5   1   1          3.63          3.06         0.53 o                         
   6   1   1        270.26        282.31         5.05 o                         
   7   1   1         66.55         67.13         4.88 o                         
   8   1   1        101.82        109.12         4.86 o                         
   9   1   1          6.79          5.04         1.75 o                         
  10   1   1         43.49         37.54         3.72 o                         
  11   1   1         30.58         29.57         3.64 o                         
 -11   2   1         27.04         26.59         3.59 o                         
 -10   2   1         48.21         45.43         4.25 o                         
  -9   2   1         33.33         31.58         3.37 o                         
  -8   2   1         50.00         56.60         3.81 o                         
  -7   2   1          3.98          1.84         0.96 o                         
  -6   2   1         10.49         11.69         0.95 o                         
  -5   2   1        318.41        327.70         4.75 o                         
  -4   2   1         14.70         15.11         0.87 o                         
  -3   2   1        237.56        235.95         4.70 o                         
  -2   2   1        297.92        323.54         5.09 o                         
  -1   2   1        413.14        466.25         9.57 o                         
   0   2   1         16.91         18.79         1.36 o                         
   1   2   1        155.61        162.25         4.69 o                         
   2   2   1        487.55        505.90         6.64 o                         
   3   2   1        118.71        127.45         2.23 o                         
   4   2   1        339.89        347.52         5.69 o                         
   5   2   1        497.81        517.77         7.17 o                         
   6   2   1         57.80         62.66         1.92 o                         
   7   2   1        102.64         96.22         3.68 o                         
   8   2   1         14.13         11.52         2.06 o                         
   9   2   1         12.74          9.37         2.19 o                         
  10   2   1         19.76         20.90         2.98 o                         
  11   2   1          6.14          7.75         2.37 o                         
 -10   3   1         14.49         14.98         2.76 o                         
  -9   3   1         15.89         12.13         2.41 o                         
  -8   3   1         49.26         47.57         3.77 o                         
  -7   3   1        113.16        110.74         3.80 o                         
  -6   3   1         72.30         74.94         2.25 o                         
  -5   3   1        452.93        458.35         7.61 o                         
  -4   3   1        271.68        277.00         4.11 o                         
  -3   3   1          4.38          4.01         0.47 o                         
  -2   3   1        780.35        810.22        20.17 o                         
  -1   3   1       1282.31       1327.38        16.58 o                         
   0   3   1        332.89        358.71         5.73 o                         
   1   3   1        600.77        617.96         8.01 o                         
   2   3   1        391.16        426.11         5.85 o                         
   3   3   1        180.85        181.56         2.86 o                         
   4   3   1        129.99        132.21         2.28 o                         
   5   3   1        271.08        269.08         4.92 o                         
   6   3   1        253.30        257.09         4.98 o                         
   7   3   1         24.55         26.05         1.63 o                         
   8   3   1        185.71        177.72         6.92 o                         
   9   3   1         33.33         37.37         3.72 o                         
  10   3   1         53.49         51.95         4.42 o                         
 -10   4   1         23.87         22.17         3.42 o                         
  -9   4   1          5.20          5.13         2.06 o                         
  -8   4   1         50.63         49.85         4.07 o                         
  -7   4   1         67.42         68.64         4.16 o                         
  -6   4   1          9.98          8.15         1.35 o                         
  -5   4   1         17.81         20.06         1.30 o                         
  -4   4   1         35.86         29.03         1.14 o                         
  -3   4   1        202.83        199.26         3.25 o                         
  -2   4   1         74.42         60.68         1.46 o                         
  -1   4   1        144.16        128.56         2.64 o                         
   0   4   1         68.97         59.25         1.51 o                         
   1   4   1         43.36         36.97         2.57 o                         
   2   4   1        177.01        172.76         3.24 o                         
   3   4   1         73.98         70.31         1.63 o                         
   4   4   1         43.05         43.31         1.31 o                         
   5   4   1        133.71        139.32         3.22 o                         
   6   4   1         97.97         98.78         3.10 o                         
   7   4   1         45.59         51.71         2.65 o                         
   8   4   1         46.25         45.43         3.81 o                         
   9   4   1          1.26         -0.04         1.71 o                         
  10   4   1          0.20         -1.40         1.84 o                         
  -9   5   1          8.13          7.10         2.45 o                         
  -8   5   1         53.44         43.32         4.12 o                         
  -7   5   1         57.94         59.31         4.25 o                         
  -6   5   1         41.90         42.35         2.35 o                         
  -5   5   1         10.43          9.41         1.98 o                         
  -4   5   1         39.04         35.69         1.38 o                         
  -3   5   1         37.61         34.41         1.31 o                         
  -2   5   1         16.98         18.57         1.02 o                         
  -1   5   1         26.64         27.49         1.11 o                         
   0   5   1        295.01        280.02         4.81 o                         
   1   5   1        247.57        240.95         4.36 o                         
   2   5   1         16.09         15.83         0.95 o                         
   3   5   1        130.32        119.14         2.46 o                         
   4   5   1         32.35         31.88         1.65 o                         
   5   5   1          9.35         10.61         1.58 o                         
   6   5   1          4.16          4.47         1.58 o                         
   7   5   1         48.35         51.76         2.79 o                         
   8   5   1          9.12          6.92         2.23 o                         
   9   5   1         23.43         21.68         3.29 o                         
  -9   6   1         18.71         18.22         3.29 o                         
  -8   6   1         63.45         68.95         4.99 o                         
  -7   6   1          7.12          8.49         1.62 o                         
  -6   6   1         38.22         38.43         2.69 o                         
  -5   6   1         46.76         50.48         8.19 o                         
  -4   6   1          4.05          4.36         0.79 o                         
  -3   6   1        293.25        280.84         4.71 o                         
  -2   6   1         55.74         55.67         2.12 o                         
  -1   6   1         89.23         83.47         2.96 o                         
   0   6   1        155.19        153.05         4.18 o                         
   1   6   1         20.52         19.58         1.64 o                         
   2   6   1        202.96        185.06         3.86 o                         
   3   6   1         16.54         16.34         1.24 o                         
   4   6   1         21.86         22.40         1.32 o                         
   5   6   1         67.90         66.11         2.96 o                         
   6   6   1         21.50         23.87         4.01 o                         
   7   6   1         87.83         85.53         3.78 o                         
   8   6   1          9.29          9.68         2.76 o                         
   9   6   1          5.75          2.89         2.32 o                         
  -8   7   1         14.07         13.93         3.07 o                         
  -7   7   1         37.87         39.81         3.03 o                         
  -6   7   1         79.77         97.69         5.52 o                         
  -5   7   1         59.25         57.91         4.51 o                         
  -4   7   1         21.52         23.74         3.02 o                         
  -3   7   1         20.62         20.60         1.93 o                         
  -2   7   1         35.50         36.74         2.45 o                         
  -1   7   1         69.95         76.56         3.19 o                         
   0   7   1          3.83          4.28         1.25 o                         
   1   7   1         62.09         67.50         3.00 o                         
   2   7   1          0.83          1.16         1.02 o                         
   3   7   1        231.22        228.09        13.21 o                         
   4   7   1         30.13         33.21         2.41 o                         
   5   7   1         36.82         37.78         2.63 o                         
   6   7   1         10.57          9.15         1.73 o                         
   7   7   1         31.55         32.77         4.27 o                         
   8   7   1          8.07         11.08         2.76 o                         
  -6   8   1         56.31         64.44         5.08 o                         
  -5   8   1         31.73         38.11         4.16 o                         
  -4   8   1         17.79         22.60         3.24 o                         
  -3   8   1        156.90        158.56         4.98 o                         
  -2   8   1         63.40         68.30         3.30 o                         
  -1   8   1        141.37        138.11         7.93 o                         
   0   8   1         78.35         80.85         5.02 o                         
   1   8   1         20.20         21.61         2.18 o                         
   2   8   1         24.61         24.04         2.28 o                         
   3   8   1         39.12         39.22         2.77 o                         
   4   8   1         43.52         43.15         4.29 o                         
   5   8   1         11.56          7.97         2.58 o                         
   6   8   1         28.85         31.54         3.90 o                         
  -4   9   1          6.21         11.21         2.89 o                         
  -3   9   1          0.03          0.95         1.47 o                         
  -2   9   1         32.77         39.24         3.04 o                         
  -1   9   1         19.23         23.86         4.05 o                         
   0   9   1         52.59         59.10         3.58 o                         
   1   9   1         47.45         52.26         5.61 o                         
   2   9   1          0.21         -0.83         1.35 o                         
   3   9   1         42.97         46.90         3.28 o                         
   4   9   1          1.22         -1.01         2.02 o                         
  -4  -9   2         10.87          8.97         1.81 o                         
  -3  -9   2         23.22         23.56         2.42 o                         
  -2  -9   2         99.99         90.64         3.99 o                         
  -1  -9   2          2.56          1.28         1.29 o                         
   0  -9   2        113.12        116.25         4.41 o                         
   1  -9   2          4.41          5.15         1.46 o                         
   2  -9   2         30.80         26.26         2.46 o                         
   3  -9   2         12.02         13.08         1.93 o                         
   4  -9   2          2.67          2.66         1.46 o                         
  -6  -8   2          1.56          1.72         1.51 o                         
  -5  -8   2         18.93         16.70         2.03 o                         
  -4  -8   2         47.56         50.17         4.25 o                         
  -3  -8   2          4.02          3.18         1.31 o                         
  -2  -8   2         22.84         26.51         2.23 o                         
  -1  -8   2          3.12          3.56         1.27 o                         
   0  -8   2         38.67         40.37         3.75 o                         
   1  -8   2          7.16          8.29         1.53 o                         
   2  -8   2         57.89         64.91         3.05 o                         
   3  -8   2          2.70          5.49         1.31 o                         
   4  -8   2         13.09         13.91         1.93 o                         
   5  -8   2          4.75          2.85         1.62 o                         
   6  -8   2         32.82         35.09         3.46 o                         
  -8  -7   2         12.72          7.75         2.37 o                         
  -7  -7   2         46.10         49.89         4.12 o                         
  -6  -7   2          8.51          9.67         2.30 o                         
  -5  -7   2         11.84         13.18         1.76 o                         
  -4  -7   2         62.31         63.59         2.99 o                         
  -3  -7   2          7.30          6.37         1.30 o                         
  -2  -7   2        276.47        271.41         7.78 o                         
  -1  -7   2         60.72         61.91         2.74 o                         
   0  -7   2        107.89        108.27         3.55 o                         
   1  -7   2         68.58         71.41         2.89 o                         
   2  -7   2         59.16         55.62         2.62 o                         
   3  -7   2         33.40         33.36         2.74 o                         
   4  -7   2         43.96         39.12         2.72 o                         
   5  -7   2         20.37         22.37         2.03 o                         
   6  -7   2         41.29         43.54         3.46 o                         
   7  -7   2         12.35          9.51         2.19 o                         
   8  -7   2         28.49         29.04         3.20 o                         
  -9  -6   2          5.15          8.19         2.37 o                         
  -8  -6   2          7.92          8.72         2.19 o                         
  -7  -6   2          3.52          5.61         1.88 o                         
  -6  -6   2         40.88         47.13         3.68 o                         
  -5  -6   2         48.73         45.61         2.53 o                         
  -4  -6   2         15.79         18.22         1.67 o                         
  -3  -6   2         15.37         14.19         1.51 o                         
  -2  -6   2        111.36        107.97         3.36 o                         
  -1  -6   2         18.88         18.79         1.52 o                         
   0  -6   2        137.82        128.69         4.84 o                         
   1  -6   2        132.92        128.52         3.64 o                         
   2  -6   2         52.61         56.51         2.34 o                         
   3  -6   2         14.39         14.10         1.62 o                         
   4  -6   2         38.94         40.73         2.13 o                         
   5  -6   2         65.78         59.13        10.51 o                         
   6  -6   2          4.40          5.56         1.62 o                         
   7  -6   2          4.69          5.48         1.75 o                         
   8  -6   2         31.18         30.53         3.07 o                         
  -9  -5   2          1.24         -0.57         1.62 o                         
  -8  -5   2         44.55         39.12         3.59 o                         
  -7  -5   2         77.79         82.62         4.47 o                         
  -6  -5   2         13.05         14.13         1.59 o                         
  -5  -5   2         66.75         64.81         2.62 o                         
  -4  -5   2         29.96         29.66         3.42 o                         
  -3  -5   2         20.58         22.79         2.12 o                         
  -2  -5   2        420.01        408.08         8.04 o                         
  -1  -5   2          6.84          6.52         0.91 o                         
   0  -5   2        514.92        481.27         9.23 o                         
   1  -5   2         32.29         27.11         1.51 o                         
   2  -5   2        106.54         99.36         2.78 o                         
   3  -5   2        218.61        216.66         4.86 o                         
   4  -5   2        131.25        126.92         3.43 o                         
   5  -5   2         72.13         75.43         2.66 o                         
   6  -5   2         72.76         74.34         3.72 o                         
   7  -5   2         58.28         58.52         3.46 o                         
   8  -5   2         93.18         90.98         4.47 o                         
   9  -5   2          0.47          3.46         1.53 o                         
 -10  -4   2          7.56          5.96         2.19 o                         
  -9  -4   2          8.76          4.60         1.93 o                         
  -8  -4   2         49.83         52.83         3.68 o                         
  -7  -4   2         63.03         62.07         3.77 o                         
  -6  -4   2        114.07        119.24         5.96 o                         
  -5  -4   2         25.83         26.29         1.72 o                         
  -4  -4   2         66.42         69.19         2.36 o                         
  -3  -4   2        170.58        177.08         4.05 o                         
  -2  -4   2         81.66         71.76         2.20 o                         
  -1  -4   2        333.20        339.95         6.69 o                         
   0  -4   2        129.94        123.43         2.93 o                         
   1  -4   2        235.91        222.32         4.56 o                         
   2  -4   2        484.16        477.09         7.50 o                         
   3  -4   2        275.43        259.95         4.31 o                         
   4  -4   2        170.30        170.63         4.00 o                         
   5  -4   2         86.25         91.52         3.42 o                         
   6  -4   2         14.73         16.65         1.80 o                         
   7  -4   2         59.36         63.04         3.33 o                         
   8  -4   2          5.08          9.37         1.80 o                         
   9  -4   2         53.49         53.62         3.46 o                         
  10  -4   2          2.44          3.90         1.80 o                         
 -10  -3   2          8.08         11.70         2.45 o                         
  -9  -3   2        109.06        108.99         5.21 o                         
  -8  -3   2          7.82         10.95         1.97 o                         
  -7  -3   2        148.24        139.78         5.61 o                         
  -6  -3   2         63.29         64.19         2.38 o                         
  -5  -3   2         34.26         35.68         2.47 o                         
  -4  -3   2        170.20        154.62         3.00 o                         
  -3  -3   2         69.03         69.58         2.56 o                         
  -2  -3   2         65.74         62.94         1.78 o                         
  -1  -3   2        498.35        499.16         9.00 o                         
   0  -3   2        293.86        297.44         7.47 o                         
   1  -3   2        239.23        237.56         6.44 o                         
   2  -3   2        139.87        143.32         2.85 o                         
   3  -3   2         45.90         44.87         1.64 o                         
   4  -3   2         63.30         67.65         1.66 o                         
   5  -3   2         43.66         45.56         1.49 o                         
   6  -3   2        298.16        305.02         8.50 o                         
   7  -3   2         10.74         13.58         1.66 o                         
   8  -3   2         43.19         46.56         2.93 o                         
   9  -3   2          5.33          3.64         1.45 o                         
  10  -3   2          8.59          7.32         1.88 o                         
 -11  -2   2         16.16         14.85         2.93 o                         
 -10  -2   2         13.45         12.00         2.41 o                         
  -9  -2   2         15.59         15.38         2.41 o                         
  -8  -2   2         16.07         15.03         2.15 o                         
  -7  -2   2         16.04         16.56         2.02 o                         
  -6  -2   2        103.91        106.32         4.29 o                         
  -5  -2   2        519.12        530.52         9.42 o                         
  -4  -2   2        573.05        606.47         8.88 o                         
  -3  -2   2        908.02        991.00        13.96 o                         
  -2  -2   2        433.10        472.23         6.70 o                         
  -1  -2   2        131.99        121.63         2.54 o                         
   0  -2   2        572.61        610.26        12.10 o                         
   1  -2   2         56.62         67.37         2.50 o                         
   2  -2   2        293.06        286.94         4.42 o                         
   3  -2   2        199.81        227.81         3.65 o                         
   4  -2   2        382.10        382.29         5.99 o                         
   5  -2   2        247.31        258.28         5.32 o                         
   6  -2   2        311.40        309.48         8.89 o                         
   7  -2   2         15.41         18.40         1.88 o                         
   8  -2   2          4.64          5.13         1.40 o                         
   9  -2   2          6.20          8.67         1.80 o                         
  10  -2   2         39.50         36.66         3.42 o                         
  11  -2   2          3.18          1.45         1.84 o                         
 -11  -1   2         12.51         13.93         2.76 o                         
 -10  -1   2         16.07         13.36         2.45 o                         
  -9  -1   2         86.45         85.07         4.69 o                         
  -8  -1   2         30.08         32.50         2.98 o                         
  -7  -1   2         26.71         30.79         1.93 o                         
  -6  -1   2         51.77         56.99         2.13 o                         
  -5  -1   2         28.41         27.30         2.37 o                         
  -4  -1   2         18.38         18.66         1.07 o                         
  -3  -1   2        644.66        740.56        12.15 o                         
  -2  -1   2        105.08        127.17         3.64 o                         
  -1  -1   2        435.92        480.69         8.91 o                         
   0  -1   2       1297.24       1240.17        33.25 o                         
   1  -1   2        791.32        822.79        22.03 o                         
   2  -1   2        176.80        195.39         5.13 o                         
   3  -1   2        271.34        293.42         7.88 o                         
   4  -1   2        107.04        121.43         2.87 o                         
   5  -1   2         95.44         97.40         2.65 o                         
   6  -1   2        119.69        122.74         4.29 o                         
   7  -1   2         55.90         56.64         3.02 o                         
   8  -1   2          9.26          5.39         1.49 o                         
   9  -1   2          8.28         10.91         1.93 o                         
  10  -1   2         20.73         20.11         2.72 o                         
  11  -1   2         11.91         14.28         2.58 o                         
 -11   0   2         17.56         20.41         3.07 o                         
 -10   0   2         34.96         38.90         3.77 o                         
  -9   0   2         46.88         46.26         3.68 o                         
  -8   0   2         54.13         61.24         3.72 o                         
  -7   0   2          0.22          0.43         0.79 o                         
  -6   0   2        704.41        697.01        13.69 o                         
  -5   0   2         58.62         58.72         2.04 o                         
  -4   0   2       1028.84       1112.29        16.32 o                         
  -3   0   2       1905.67       2081.03        35.13 o                         
   0   0   2        569.92        584.76        14.15 o                         
   1   0   2          1.03          2.67         0.39 o                         
   2   0   2        928.04       1045.57        16.03 o                         
   3   0   2        106.48        128.80         2.28 o                         
   4   0   2       1189.16       1265.98        18.16 o                         
   5   0   2          0.89          2.28         0.47 o                         
   6   0   2        261.46        266.49         4.66 o                         
   7   0   2        331.04        332.57         9.77 o                         
   8   0   2         52.67         47.57         3.20 o                         
   9   0   2         53.97         58.30         3.77 o                         
  10   0   2          4.65          3.11         1.80 o                         
  11   0   2         12.58         10.51         2.50 o                         
 -11   1   2         12.13         18.84         3.11 o                         
 -10   1   2         14.93         10.82         2.41 o                         
  -9   1   2         86.32         87.92         4.91 o                         
  -8   1   2         30.18         29.17         2.85 o                         
  -7   1   2         27.52         32.20         1.97 o                         
  -6   1   2         49.94         52.70         2.22 o                         
  -5   1   2         27.71         25.89         1.08 o                         
  -4   1   2         20.33         22.15         0.88 o                         
  -3   1   2        650.43        738.72        11.00 o                         
  -2   1   2        113.57        131.15         3.68 o                         
  -1   1   2        429.68        474.24        11.87 o                         
   0   1   2       1284.58       1203.55        21.92 o                         
   1   1   2        795.40        763.35        21.95 o                         
   2   1   2        178.84        187.92         5.96 o                         
   3   1   2        275.48        286.92         4.10 o                         
   4   1   2        105.56        117.18         1.75 o                         
   5   1   2         97.66        102.77         1.97 o                         
   6   1   2        116.84        124.27         2.73 o                         
   7   1   2         57.62         58.35         3.24 o                         
   8   1   2          8.15          6.61         1.62 o                         
   9   1   2          8.10          7.71         1.93 o                         
  10   1   2         20.97         21.51         2.98 o                         
  11   1   2         12.04         11.70         2.54 o                         
 -11   2   2         16.29         19.45         3.33 o                         
 -10   2   2         12.36         13.32         2.76 o                         
  -9   2   2         15.61         13.62         2.58 o                         
  -8   2   2         15.41         16.87         1.78 o                         
  -7   2   2         16.02         18.11         2.78 o                         
  -6   2   2        104.67        107.58         3.37 o                         
  -5   2   2        522.47        532.18         8.47 o                         
  -4   2   2        573.71        598.04         9.34 o                         
  -3   2   2        905.55        982.20        14.66 o                         
  -2   2   2        431.59        445.68        36.16 o                         
  -1   2   2        128.27        120.59         2.79 o                         
   0   2   2        571.52        584.67        16.95 o                         
   1   2   2         59.80         69.87         2.65 o                         
   2   2   2        293.94        286.18         4.29 o                         
   3   2   2        199.96        228.43         2.90 o                         
   4   2   2        388.50        395.52         5.46 o                         
   5   2   2        252.45        251.26         4.62 o                         
   6   2   2        313.36        324.71         5.77 o                         
   7   2   2         17.73         20.88         1.70 o                         
   8   2   2          4.67          5.61         1.66 o                         
   9   2   2          6.21          3.33         1.75 o                         
  10   2   2         39.74         41.97         3.85 o                         
  11   2   2          2.95          5.96         2.23 o                         
 -10   3   2          7.26          3.37         1.88 o                         
  -9   3   2        109.36        103.99         5.74 o                         
  -8   3   2          7.60          8.19         2.15 o                         
  -7   3   2        150.52        148.51         4.51 o                         
  -6   3   2         65.17         63.82         2.06 o                         
  -5   3   2         37.34         39.25         1.51 o                         
  -4   3   2        165.49        149.46         3.43 o                         
  -3   3   2         68.59         71.02         2.08 o                         
  -2   3   2         61.54         58.96         1.81 o                         
  -1   3   2        503.54        491.06        14.72 o                         
   0   3   2        284.67        292.39         5.73 o                         
   1   3   2        233.09        235.94         3.87 o                         
   2   3   2        138.87        139.84         2.32 o                         
   3   3   2         43.27         40.13         1.11 o                         
   4   3   2         62.79         64.06         1.79 o                         
   5   3   2         41.12         39.91         1.31 o                         
   6   3   2        292.72        288.20         5.51 o                         
   7   3   2         11.35         12.01         1.79 o                         
   8   3   2         42.43         38.20         3.33 o                         
   9   3   2          5.34          3.94         1.84 o                         
  10   3   2          8.01          7.18         2.15 o                         
 -10   4   2          6.91          3.68         2.28 o                         
  -9   4   2          8.06          6.22         2.28 o                         
  -8   4   2         46.82         45.03         3.94 o                         
  -7   4   2         63.44         64.74         4.07 o                         
  -6   4   2        112.87        120.22         3.08 o                         
  -5   4   2         28.03         29.65         1.79 o                         
  -4   4   2         66.03         74.66         1.75 o                         
  -3   4   2        171.58        174.23         2.97 o                         
  -2   4   2         81.21         73.58         1.64 o                         
  -1   4   2        335.52        344.90         5.72 o                         
   0   4   2        126.86        119.22         5.12 o                         
   1   4   2        229.25        215.49         4.63 o                         
   2   4   2        491.24        467.29         6.54 o                         
   3   4   2        275.48        253.23         3.96 o                         
   4   4   2        175.04        177.66         3.03 o                         
   5   4   2         89.67         98.35         4.06 o                         
   6   4   2         13.40         13.84         1.55 o                         
   7   4   2         60.84         60.27         2.35 o                         
   8   4   2          5.07          3.02         1.71 o                         
   9   4   2         51.72         46.83         4.34 o                         
  10   4   2          2.41          4.56         2.15 o                         
  -9   5   2          1.42          3.55         2.19 o                         
  -8   5   2         44.98         43.41         4.12 o                         
  -7   5   2         81.32         81.35         4.86 o                         
  -6   5   2         12.85         14.62         1.69 o                         
  -5   5   2         67.92         66.23         2.31 o                         
  -4   5   2         31.92         31.22         1.33 o                         
  -3   5   2         20.70         22.09         1.13 o                         
  -2   5   2        419.88        395.54         5.87 o                         
  -1   5   2          6.44          3.83         0.70 o                         
   0   5   2        508.66        478.34         7.62 o                         
   1   5   2         28.99         25.58         2.41 o                         
   2   5   2        107.22         93.62         2.39 o                         
   3   5   2        218.74        212.63         3.65 o                         
   4   5   2        129.48        125.11         3.13 o                         
   5   5   2         73.53         76.50         3.52 o                         
   6   5   2         70.45         74.35         3.06 o                         
   7   5   2         58.85         57.42         2.96 o                         
   8   5   2         93.84         94.14         5.48 o                         
   9   5   2          0.41          0.44         1.97 o                         
  -9   6   2          5.03          5.61         2.58 o                         
  -8   6   2          7.70          4.91         2.10 o                         
  -7   6   2          3.44          0.70         1.75 o                         
  -6   6   2         38.85         40.92         2.57 o                         
  -5   6   2         47.76         49.78         2.60 o                         
  -4   6   2         16.90         19.06         1.25 o                         
  -3   6   2         13.24         11.20         1.19 o                         
  -2   6   2        111.13        108.28         2.95 o                         
  -1   6   2         20.30         20.26         1.67 o                         
   0   6   2        139.44        134.33         4.25 o                         
   1   6   2        136.63        132.48         3.05 o                         
   2   6   2         54.31         54.49         1.96 o                         
   3   6   2         14.29         15.14         1.25 o                         
   4   6   2         39.02         42.93         2.56 o                         
   5   6   2         68.22         70.17         5.67 o                         
   6   6   2          4.91          5.87         1.19 o                         
   7   6   2          4.13          4.92         1.93 o                         
   8   6   2         31.34         30.36         3.77 o                         
   9   6   2         18.91         19.98         3.37 o                         
  -6   7   2          8.65          4.25         2.10 o                         
  -5   7   2         13.14         14.41         2.67 o                         
  -4   7   2         63.87         63.16         2.96 o                         
  -3   7   2          7.33          8.72         2.45 o                         
  -2   7   2        275.62        278.82         9.57 o                         
  -1   7   2         61.14         62.20         2.94 o                         
   0   7   2        108.04        108.09         3.81 o                         
   1   7   2         68.09         69.00         3.05 o                         
   2   7   2         59.03         56.28         6.29 o                         
   3   7   2         30.62         33.49         2.30 o                         
   4   7   2         43.62         43.34         2.69 o                         
   5   7   2         21.72         21.97         2.10 o                         
   6   7   2         40.79         44.16         3.76 o                         
   7   7   2         12.52         13.91         2.10 o                         
   8   7   2         28.14         30.49         3.94 o                         
  -6   8   2          1.16         -0.39         2.10 o                         
  -5   8   2         18.58         22.60         3.42 o                         
  -4   8   2         46.24         51.47         4.69 o                         
  -3   8   2          4.01          2.96         2.34 o                         
  -2   8   2         22.99         25.75         2.29 o                         
  -1   8   2          2.93          3.17         1.35 o                         
   0   8   2         37.68         42.67         2.88 o                         
   1   8   2          6.40          7.35         1.56 o                         
   2   8   2         59.24         64.06         3.27 o                         
   3   8   2          2.69          1.67         1.40 o                         
   4   8   2         13.36         13.36         2.89 o                         
   5   8   2          4.38          1.40         1.97 o                         
   6   8   2         31.64         38.55         4.56 o                         
  -4   9   2         11.07         10.25         2.85 o                         
  -3   9   2         22.83         25.00         4.97 o                         
  -2   9   2        101.33        103.30         5.54 o                         
  -1   9   2          2.57          2.44         2.96 o                         
   0   9   2        114.00        129.36         4.83 o                         
   1   9   2          5.21          7.09         1.80 o                         
   2   9   2         30.17         34.37         2.90 o                         
   3   9   2         11.34          4.64         2.63 o                         
   4   9   2          2.50          2.41         2.23 o                         
  -4  -9   3         33.03         34.57         3.53 o                         
  -3  -9   3          3.02          2.16         1.41 o                         
  -2  -9   3         45.07         45.73         3.10 o                         
  -1  -9   3          0.53          1.24         1.28 o                         
   0  -9   3         38.69         33.92         2.68 o                         
   1  -9   3         13.86         15.83         4.07 o                         
   2  -9   3         13.73         14.19         2.52 o                         
   3  -9   3         87.69         83.96         4.07 o                         
   4  -9   3         24.34         25.90         3.57 o                         
  -6  -8   3         56.98         55.56         9.35 o                         
  -5  -8   3         12.16         10.25         1.95 o                         
  -4  -8   3         76.91         85.14         7.73 o                         
  -3  -8   3          4.95          6.21         1.50 o                         
  -2  -8   3         77.61         82.55         3.50 o                         
  -1  -8   3         55.63         58.79         2.91 o                         
   0  -8   3         25.09         20.75         1.97 o                         
   1  -8   3         38.44         39.68         2.58 o                         
   2  -8   3         18.58         18.92         1.93 o                         
   3  -8   3         47.97         51.09         2.75 o                         
   4  -8   3         32.37         34.66         2.51 o                         
   5  -8   3          8.71         11.04         2.28 o                         
   6  -8   3         59.86         57.91         4.16 o                         
  -8  -7   3         16.38         18.53         3.15 o                         
  -7  -7   3          0.45          2.32         1.80 o                         
  -6  -7   3          0.55          0.20         2.10 o                         
  -5  -7   3          3.70          3.66         1.29 o                         
  -4  -7   3         55.76         55.25         2.84 o                         
  -3  -7   3         10.48         11.04         1.58 o                         
  -2  -7   3        135.06        130.36         4.10 o                         
  -1  -7   3         20.27         19.87         1.81 o                         
   0  -7   3         23.24         21.57         2.28 o                         
   1  -7   3          7.02          7.33         2.10 o                         
   2  -7   3         13.86         12.77         2.76 o                         
   3  -7   3         16.77         18.31         1.73 o                         
   4  -7   3          3.65          3.94         1.18 o                         
   5  -7   3          0.21         -1.14         1.14 o                         
   6  -7   3         14.80         18.92         2.50 o                         
   7  -7   3         84.41         91.95         4.73 o                         
  -9  -6   3          1.57         -0.31         1.75 o                         
  -8  -6   3         15.78         14.72         2.67 o                         
  -7  -6   3         15.66         14.32         2.45 o                         
  -6  -6   3        181.92        186.34         5.37 o                         
  -5  -6   3          8.45          9.03         1.53 o                         
  -4  -6   3         63.96         62.92         2.71 o                         
  -3  -6   3         60.81         57.75         2.53 o                         
  -2  -6   3        176.23        179.57         4.54 o                         
  -1  -6   3        185.37        179.04         4.60 o                         
   0  -6   3         18.34         15.77         1.41 o                         
   1  -6   3         89.75         87.86         2.89 o                         
   2  -6   3         15.40         16.81         1.45 o                         
   3  -6   3         47.49         49.22         3.26 o                         
   4  -6   3        202.89        202.66         5.45 o                         
   5  -6   3         17.08         17.74         2.32 o                         
   6  -6   3         26.11         31.63         2.72 o                         
   7  -6   3         22.97         20.63         2.45 o                         
   8  -6   3         10.33         13.62         2.28 o                         
  -9  -5   3         16.85         16.25         2.76 o                         
  -8  -5   3         16.36         16.43         2.63 o                         
  -7  -5   3          5.05          5.52         1.88 o                         
  -6  -5   3         97.97        100.66         6.57 o                         
  -5  -5   3         58.87         62.13         3.70 o                         
  -4  -5   3        234.35        230.73         5.78 o                         
  -3  -5   3         66.15         73.95         2.60 o                         
  -2  -5   3        230.68        210.28         4.85 o                         
  -1  -5   3          0.98          0.91         0.67 o                         
   0  -5   3        103.72         98.81         2.86 o                         
   1  -5   3        131.93        125.41         3.23 o                         
   2  -5   3         48.89         52.19         1.96 o                         
   3  -5   3        327.60        308.36         6.45 o                         
   4  -5   3         84.52         84.49         2.65 o                         
   5  -5   3        143.74        149.60         3.97 o                         
   6  -5   3         20.53         20.59         2.15 o                         
   7  -5   3          3.92          2.58         1.31 o                         
   8  -5   3         40.84         34.52         2.89 o                         
 -10  -4   3         32.96         36.27         3.90 o                         
  -9  -4   3         17.71         22.69         2.98 o                         
  -8  -4   3         37.97         38.64         3.33 o                         
  -7  -4   3         90.99         82.57         4.47 o                         
  -6  -4   3         92.21         93.82         3.17 o                         
  -5  -4   3         39.21         38.49         5.02 o                         
  -4  -4   3        176.14        161.86         4.02 o                         
  -3  -4   3        124.97        108.14         3.55 o                         
  -2  -4   3         32.06         28.72         1.39 o                         
  -1  -4   3        389.55        375.03         7.25 o                         
   0  -4   3        298.65        288.60         5.78 o                         
   1  -4   3        258.16        256.00         6.72 o                         
   2  -4   3        343.40        340.55         5.31 o                         
   3  -4   3         83.14         84.05         1.92 o                         
   4  -4   3         56.21         59.70         1.65 o                         
   5  -4   3        140.09        138.94         4.12 o                         
   6  -4   3         36.81         40.91         2.45 o                         
   7  -4   3         88.30         89.41         3.81 o                         
   8  -4   3         18.75         21.20         2.23 o                         
   9  -4   3         39.39         39.16         3.07 o                         
 -10  -3   3         56.60         61.24         4.42 o                         
  -9  -3   3          1.29          1.93         1.49 o                         
  -8  -3   3         48.88         39.47         3.29 o                         
  -7  -3   3         79.93         82.62         4.16 o                         
  -6  -3   3         36.53         36.36         1.93 o                         
  -5  -3   3         90.16         97.66         4.73 o                         
  -4  -3   3        248.20        241.09         5.51 o                         
  -3  -3   3        121.82        132.34         2.49 o                         
  -2  -3   3        135.67        130.80         3.94 o                         
  -1  -3   3        223.32        246.34         4.85 o                         
   0  -3   3        223.45        218.43         4.46 o                         
   1  -3   3         18.05         16.87         0.72 o                         
   2  -3   3        393.82        384.23         5.12 o                         
   3  -3   3        300.18        290.72         4.10 o                         
   4  -3   3         67.26         62.74         1.57 o                         
   5  -3   3        174.27        173.24         4.99 o                         
   6  -3   3         83.80         85.03         3.37 o                         
   7  -3   3         71.77         66.28         3.24 o                         
   8  -3   3         23.30         22.12         2.19 o                         
   9  -3   3          1.02          2.32         1.36 o                         
  10  -3   3          8.60          9.24         2.02 o                         
 -11  -2   3         34.04         35.44         3.99 o                         
 -10  -2   3         12.32         11.35         2.50 o                         
  -9  -2   3          1.72         -0.44         1.23 o                         
  -8  -2   3         83.07         82.79         4.34 o                         
  -7  -2   3         16.72         18.22         2.28 o                         
  -6  -2   3        107.42        113.50         2.84 o                         
  -5  -2   3         88.73         89.84         2.09 o                         
  -4  -2   3        257.77        253.63         4.12 o                         
  -3  -2   3         76.26         80.84         1.66 o                         
  -2  -2   3        147.53        157.41         2.63 o                         
  -1  -2   3        562.10        565.42        14.21 o                         
   0  -2   3         98.22        114.51         3.81 o                         
   1  -2   3        225.27        242.37         6.97 o                         
   2  -2   3        632.95        689.48        12.60 o                         
   3  -2   3        331.81        365.53         6.73 o                         
   4  -2   3         59.32         64.42         1.81 o                         
   5  -2   3         33.83         36.04         1.50 o                         
   6  -2   3         81.34         80.58         2.91 o                         
   7  -2   3         34.42         33.73         2.28 o                         
   8  -2   3         27.97         28.96         2.50 o                         
   9  -2   3         39.14         40.52         3.02 o                         
  10  -2   3         12.53         15.99         2.37 o                         
  11  -2   3         51.97         53.00         3.99 o                         
 -11  -1   3          4.05          2.85         2.06 o                         
 -10  -1   3         23.86         20.15         2.98 o                         
  -9  -1   3          0.13         -1.27         1.27 o                         
  -8  -1   3        108.43        110.78         5.04 o                         
  -7  -1   3        123.25        124.69         2.91 o                         
  -6  -1   3         38.77         40.85         1.51 o                         
  -5  -1   3        723.02        745.39        11.69 o                         
  -4  -1   3        142.34        148.58         2.74 o                         
  -3  -1   3        721.45        793.33        11.49 o                         
  -2  -1   3        494.92        573.30        10.13 o                         
  -1  -1   3         32.08         42.62         1.66 o                         
   1  -1   3       1679.08       1901.10        51.25 o                         
   2  -1   3        168.20        154.82         3.96 o                         
   3  -1   3        592.83        639.53         9.52 o                         
   4  -1   3        163.64        178.47         3.73 o                         
   5  -1   3        509.51        519.09         9.70 o                         
   6  -1   3         13.52         12.10         1.29 o                         
   7  -1   3         64.50         64.39         3.15 o                         
   8  -1   3         20.23         19.36         2.10 o                         
   9  -1   3         39.32         34.34         3.02 o                         
  10  -1   3          9.47         10.69         2.15 o                         
  11  -1   3         80.15         82.75         4.95 o                         
 -11   0   3          0.11          2.19         1.97 o                         
 -10   0   3        182.63        168.26         7.32 o                         
  -9   0   3         53.85         53.49         3.99 o                         
  -8   0   3        374.46        363.93        11.30 o                         
  -7   0   3          2.69          4.32         1.75 o                         
  -6   0   3          5.99          7.77         1.02 o                         
  -5   0   3         29.61         37.15         1.30 o                         
  -4   0   3          2.58          2.41         0.37 o                         
  -3   0   3          0.09          0.13         0.32 o                         
  -2   0   3       2031.41       2408.89        57.38 o                         
  -1   0   3        546.12        556.72        13.62 o                         
   0   0   3       2844.26       2989.80        71.14 o                         
   2   0   3        805.19        833.03        16.65 o                         
   3   0   3         10.30          9.99         0.48 o                         
   4   0   3          9.11          8.09         0.51 o                         
   5   0   3        105.01        110.08         2.00 o                         
   6   0   3          0.17         -0.43         0.60 o                         
   7   0   3        110.94        116.61         4.56 o                         
   8   0   3         23.37         31.10         2.67 o                         
   9   0   3         55.14         52.61         3.55 o                         
  10   0   3         10.88          9.77         2.23 o                         
  11   0   3         49.82         49.68         4.12 o                         
 -11   1   3          4.08          2.45         2.10 o                         
 -10   1   3         23.50         16.03         2.85 o                         
  -9   1   3          0.20          0.44         1.49 o                         
  -8   1   3        107.84        106.26         3.78 o                         
  -7   1   3        124.12        118.91         3.78 o                         
  -6   1   3         38.65         40.85         2.01 o                         
  -5   1   3        725.05        752.86        11.46 o                         
  -4   1   3        145.48        154.37         2.83 o                         
  -3   1   3        726.90        816.25        12.83 o                         
  -2   1   3        505.70        580.81        14.28 o                         
  -1   1   3         31.86         43.34         1.29 o                         
   0   1   3        403.82        421.60         7.86 o                         
   1   1   3       1696.78       1861.98        31.55 o                         
   2   1   3        165.75        151.60         4.24 o                         
   3   1   3        603.10        634.32         9.40 o                         
   4   1   3        163.16        179.37         2.43 o                         
   5   1   3        508.39        517.74         7.17 o                         
   6   1   3         14.67         14.89         0.99 o                         
   7   1   3         66.35         70.26         3.50 o                         
   8   1   3         18.89         17.04         2.23 o                         
   9   1   3         39.02         37.72         3.24 o                         
  10   1   3          9.32          8.32         2.15 o                         
  11   1   3         81.03         86.25         5.13 o                         
 -11   2   3         35.54         34.17         4.21 o                         
 -10   2   3         12.84         12.27         2.63 o                         
  -9   2   3          2.30          0.83         1.66 o                         
  -8   2   3         85.05         82.29         3.36 o                         
  -7   2   3         17.52         17.88         1.70 o                         
  -6   2   3        111.24        111.29         3.85 o                         
  -5   2   3         88.82         91.78         2.20 o                         
  -4   2   3        247.26        240.40         4.31 o                         
  -3   2   3         72.93         75.80         1.94 o                         
  -2   2   3        143.47        152.88         3.27 o                         
  -1   2   3        564.45        569.44        10.74 o                         
   0   2   3        100.10        106.84         2.50 o                         
   1   2   3        222.55        232.02         4.70 o                         
   2   2   3        629.09        667.56        12.73 o                         
   3   2   3        336.72        369.49         4.43 o                         
   4   2   3         56.91         64.40         1.27 o                         
   5   2   3         33.63         36.43         1.20 o                         
   6   2   3         76.48         78.35         2.80 o                         
   7   2   3         34.66         35.23         2.00 o                         
   8   2   3         27.35         31.54         3.02 o                         
   9   2   3         38.84         38.64         3.55 o                         
  10   2   3         12.58         11.52         2.37 o                         
  11   2   3         51.37         51.51         4.60 o                         
 -10   3   3         54.68         56.38         4.73 o                         
  -9   3   3          1.39          0.44         1.71 o                         
  -8   3   3         47.69         39.47         3.72 o                         
  -7   3   3         79.90         77.09         3.21 o                         
  -6   3   3         36.69         37.69         3.00 o                         
  -5   3   3         91.94         98.20         4.02 o                         
  -4   3   3        242.49        235.34         4.37 o                         
  -3   3   3        123.66        138.91         3.24 o                         
  -2   3   3        132.33        127.68         2.55 o                         
  -1   3   3        223.00        246.01         7.97 o                         
   0   3   3        232.35        234.02         3.89 o                         
   1   3   3         19.71         17.73         0.81 o                         
   2   3   3        395.82        378.62         6.14 o                         
   3   3   3        308.88        298.66         4.27 o                         
   4   3   3         67.08         62.10         1.76 o                         
   5   3   3        176.67        176.67         3.07 o                         
   6   3   3         82.00         82.47         2.41 o                         
   7   3   3         71.45         73.48         2.42 o                         
   8   3   3         24.97         32.24         3.20 o                         
   9   3   3          1.09         -0.09         1.49 o                         
  10   3   3          9.66          8.63         2.41 o                         
 -10   4   3         33.17         38.99         4.29 o                         
  -9   4   3         19.11         19.19         3.02 o                         
  -8   4   3         36.65         37.15         3.64 o                         
  -7   4   3         92.50         92.87         4.82 o                         
  -6   4   3         92.39         96.15         3.38 o                         
  -5   4   3         39.86         40.57         1.71 o                         
  -4   4   3        176.24        166.17         2.93 o                         
  -3   4   3        120.45        102.95         2.47 o                         
  -2   4   3         30.92         26.25         1.19 o                         
  -1   4   3        384.01        374.38         7.62 o                         
   0   4   3        299.40        289.25         4.96 o                         
   1   4   3        255.78        248.21         4.31 o                         
   2   4   3        333.76        333.17         5.51 o                         
   3   4   3         85.57         85.17         1.84 o                         
   4   4   3         53.08         53.46         1.50 o                         
   5   4   3        139.29        138.73         2.80 o                         
   6   4   3         36.08         35.95         1.82 o                         
   7   4   3         85.47         85.52         4.38 o                         
   8   4   3         18.52         18.40         2.85 o                         
   9   4   3         39.92         54.67         4.25 o                         
  10   4   3          0.03         -1.62         1.62 o                         
  -9   5   3         17.77         17.83         3.20 o                         
  -8   5   3         15.52         11.83         2.54 o                         
  -7   5   3          5.16          6.31         2.02 o                         
  -6   5   3         98.13         99.74         3.50 o                         
  -5   5   3         57.36         59.39         2.23 o                         
  -4   5   3        233.38        226.08         3.93 o                         
  -3   5   3         67.87         78.79         1.94 o                         
  -2   5   3        228.50        211.07         3.56 o                         
  -1   5   3          1.00          0.18         0.79 o                         
   0   5   3        106.01        105.00         2.17 o                         
   1   5   3        136.00        122.76         2.74 o                         
   2   5   3         51.90         48.44         1.67 o                         
   3   5   3        334.58        312.40         5.43 o                         
   4   5   3         84.51         78.56         2.42 o                         
   5   5   3        145.01        143.67         3.52 o                         
   6   5   3         21.65         21.08         1.94 o                         
   7   5   3          3.75          3.64         1.62 o                         
   8   5   3         40.08         40.61         3.94 o                         
   9   5   3         12.63         12.18         2.63 o                         
  -9   6   3          1.69          2.41         2.19 o                         
  -8   6   3         16.78         14.28         2.89 o                         
  -7   6   3         16.22         13.84         2.63 o                         
  -6   6   3        185.30        199.45         9.66 o                         
  -5   6   3          7.97         12.30         3.04 o                         
  -4   6   3         62.08         59.98         2.74 o                         
  -3   6   3         64.49         63.73         2.26 o                         
  -2   6   3        174.34        167.95         3.91 o                         
  -1   6   3        186.69        188.64         4.10 o                         
   0   6   3         18.75         17.66         1.63 o                         
   1   6   3         86.32         86.70         2.44 o                         
   2   6   3         14.56         14.99         1.18 o                         
   3   6   3         48.13         46.06         2.19 o                         
   4   6   3        199.02        195.69         5.20 o                         
   5   6   3         16.75         17.49         1.73 o                         
   6   6   3         24.64         24.59         2.22 o                         
   7   6   3         23.97         24.55         2.42 o                         
   8   6   3         10.45          7.10         2.50 o                         
  -6   7   3          0.54          3.24         2.19 o                         
  -5   7   3          2.93          4.91         2.06 o                         
  -4   7   3         55.11         53.71         2.83 o                         
  -3   7   3         10.36         10.95         1.56 o                         
  -2   7   3        136.08        142.33         4.77 o                         
  -1   7   3         20.56         21.84         2.69 o                         
   0   7   3         24.74         24.66         2.08 o                         
   1   7   3          7.51          8.07         3.02 o                         
   2   7   3         13.07         14.75         2.26 o                         
   3   7   3         18.68         19.25         2.21 o                         
   4   7   3          3.57          1.85         1.10 o                         
   5   7   3          0.35          0.87         1.22 o                         
   6   7   3         15.10         14.09         1.93 o                         
   7   7   3         83.76         82.95         7.07 o                         
  -6   8   3         55.71         66.72         5.30 o                         
  -5   8   3         12.54         14.72         2.85 o                         
  -4   8   3         78.91         69.12         5.08 o                         
  -3   8   3          4.56          5.14         1.49 o                         
  -2   8   3         77.84         84.62         3.69 o                         
  -1   8   3         52.28         55.46         3.08 o                         
   0   8   3         24.65         25.75         3.33 o                         
   1   8   3         39.49         42.55         5.34 o                         
   2   8   3         17.36         16.50         2.01 o                         
   3   8   3         47.69         46.24         2.97 o                         
   4   8   3         32.89         38.77         4.03 o                         
   5   8   3          8.64          4.56         2.32 o                         
   6   8   3         61.63         56.95         5.21 o                         
  -4   9   3         33.09         33.47         4.29 o                         
  -3   9   3          3.44          1.21         1.56 o                         
  -2   9   3         45.14         47.43         3.28 o                         
  -1   9   3          0.53         -1.28         1.28 o                         
   0   9   3         40.03         42.51         4.38 o                         
   1   9   3         13.41         14.42         2.41 o                         
   2   9   3         13.60         14.17         2.10 o                         
   3   9   3         85.47         84.54         5.87 o                         
   4   9   3         24.35         20.63         3.50 o                         
  -4  -9   4          3.13          0.11         1.38 o                         
  -3  -9   4         22.45         20.07         2.29 o                         
  -2  -9   4         22.61         24.04         3.53 o                         
  -1  -9   4         23.04         24.08         2.40 o                         
   0  -9   4          9.96          7.72         1.69 o                         
   1  -9   4          5.85          3.52         1.43 o                         
   2  -9   4         82.30         89.11         3.83 o                         
   3  -9   4          2.46          3.99         2.10 o                         
   4  -9   4         47.02         47.31         3.94 o                         
  -6  -8   4         22.45         24.89         2.57 o                         
  -5  -8   4          7.70          8.72         1.99 o                         
  -4  -8   4         64.97         74.64         4.62 o                         
  -3  -8   4         14.71         13.29         1.81 o                         
  -2  -8   4         50.01         44.03         2.79 o                         
  -1  -8   4        122.35        114.03         4.10 o                         
   0  -8   4          3.15          3.34         1.22 o                         
   1  -8   4         21.44         22.31         2.07 o                         
   2  -8   4         57.20         57.32         2.89 o                         
   3  -8   4         28.67         26.90         2.21 o                         
   4  -8   4         79.49         83.97         3.52 o                         
   5  -8   4          1.57          1.62         1.53 o                         
   6  -8   4         23.01         20.28         2.72 o                         
  -7  -7   4         53.64         54.63         4.42 o                         
  -6  -7   4         49.88         52.58         3.21 o                         
  -5  -7   4        270.66        281.39         7.12 o                         
  -4  -7   4         56.11         58.64         5.94 o                         
  -3  -7   4          7.10          7.45         1.38 o                         
  -2  -7   4          4.69          3.53         1.19 o                         
  -1  -7   4          1.09          0.32         1.25 o                         
   0  -7   4        134.48        129.01         3.99 o                         
   1  -7   4          3.28          3.51         1.09 o                         
   2  -7   4         69.92         65.89         2.81 o                         
   3  -7   4         63.19         61.98         3.33 o                         
   4  -7   4        125.20        122.87         3.90 o                         
   5  -7   4         80.82         74.12         4.03 o                         
   6  -7   4          2.46          2.63         1.53 o                         
  -8  -6   4         13.09         12.44         2.41 o                         
  -7  -6   4          8.64          4.29         1.88 o                         
  -6  -6   4         25.79         27.43         2.31 o                         
  -5  -6   4         34.85         31.58         3.18 o                         
  -4  -6   4         49.05         49.95         2.89 o                         
  -3  -6   4         58.80         57.09         2.52 o                         
  -2  -6   4        168.27        168.07         4.43 o                         
  -1  -6   4        119.19        119.05         3.51 o                         
   0  -6   4          3.08          4.22         0.98 o                         
   1  -6   4         12.15         13.60         1.86 o                         
   2  -6   4         34.56         33.20         2.08 o                         
   3  -6   4         17.32         14.95         1.42 o                         
   4  -6   4         94.79         89.60         5.34 o                         
   5  -6   4         25.24         24.62         2.37 o                         
   6  -6   4         37.09         39.91         2.89 o                         
   7  -6   4          2.72          1.10         1.40 o                         
  -9  -5   4         17.62         18.35         3.02 o                         
  -8  -5   4          0.11         -1.31         1.31 o                         
  -7  -5   4         35.55         36.01         3.46 o                         
  -6  -5   4         91.89         95.33         3.50 o                         
  -5  -5   4         66.31         69.80         2.78 o                         
  -4  -5   4         10.18          9.79         1.23 o                         
  -3  -5   4        225.73        198.41         4.77 o                         
  -2  -5   4         47.23         36.93         1.83 o                         
  -1  -5   4         56.44         59.54         2.15 o                         
   0  -5   4          5.91          7.35         0.95 o                         
   1  -5   4        251.65        244.29         7.51 o                         
   2  -5   4        246.82        231.23         7.21 o                         
   3  -5   4         72.87         75.13         2.38 o                         
   4  -5   4        132.48        130.57         3.46 o                         
   5  -5   4         30.72         31.85         2.28 o                         
   6  -5   4         12.67         15.95         1.84 o                         
   7  -5   4         35.73         33.47         2.54 o                         
 -10  -4   4          5.69         10.56         2.50 o                         
  -9  -4   4         38.57         45.95         3.90 o                         
  -8  -4   4          1.48          3.15         1.62 o                         
  -7  -4   4         54.28         52.87         3.68 o                         
  -6  -4   4         82.55         83.96         3.61 o                         
  -5  -4   4          3.80          4.71         0.95 o                         
  -4  -4   4         58.45         62.85         4.62 o                         
  -3  -4   4         43.74         40.63         1.76 o                         
  -2  -4   4        132.41        137.14         3.41 o                         
  -1  -4   4        220.70        199.38         4.41 o                         
   0  -4   4         66.12         62.40         1.96 o                         
   1  -4   4        199.91        192.55         3.37 o                         
   2  -4   4        103.71        102.26         2.09 o                         
   3  -4   4        119.22        113.43         2.33 o                         
   4  -4   4        137.96        137.46         2.76 o                         
   5  -4   4          9.85          8.98         1.00 o                         
   6  -4   4        180.01        180.52         5.74 o                         
   7  -4   4          1.74          1.36         1.01 o                         
   8  -4   4         23.17         23.13         2.19 o                         
 -10  -3   4         45.62         51.91         4.21 o                         
  -9  -3   4         13.14         17.48         2.63 o                         
  -8  -3   4         39.00         38.07         3.50 o                         
  -7  -3   4         45.99         40.91         3.20 o                         
  -6  -3   4         23.26         26.09         1.78 o                         
  -5  -3   4        235.25        231.36         4.16 o                         
  -4  -3   4        394.11        373.66         5.99 o                         
  -3  -3   4        178.24        179.29         3.16 o                         
  -2  -3   4        340.75        335.86         6.55 o                         
  -1  -3   4         33.22         30.53         1.22 o                         
   0  -3   4       1333.14       1298.75        22.44 o                         
   1  -3   4         62.95         60.25         1.34 o                         
   2  -3   4        169.86        168.49         3.86 o                         
   3  -3   4        575.50        617.87         9.05 o                         
   4  -3   4         29.67         32.02         1.08 o                         
   5  -3   4         46.59         49.32         1.76 o                         
   6  -3   4        135.85        136.97         3.52 o                         
   7  -3   4         12.60         10.16         1.49 o                         
   8  -3   4         38.41         37.45         2.54 o                         
   9  -3   4         49.09         52.96         3.20 o                         
  10  -3   4         36.28         39.86         3.29 o                         
 -11  -2   4         12.92          7.88         2.41 o                         
 -10  -2   4         40.90         40.74         4.03 o                         
  -9  -2   4        183.36        181.49         7.23 o                         
  -8  -2   4          3.76          6.70         1.75 o                         
  -7  -2   4        129.70        131.20         5.52 o                         
  -6  -2   4        109.93        112.99         2.57 o                         
  -5  -2   4         38.71         37.86         1.34 o                         
  -4  -2   4        392.80        392.30         6.14 o                         
  -3  -2   4        293.46        275.73         4.41 o                         
  -2  -2   4        302.68        307.19         4.75 o                         
  -1  -2   4       1103.60       1150.81        16.17 o                         
   0  -2   4        501.68        520.29        13.17 o                         
   1  -2   4        644.13        693.28        13.60 o                         
   2  -2   4        121.48        132.34         4.21 o                         
   3  -2   4        293.34        295.89         6.31 o                         
   4  -2   4        270.70        275.58        10.78 o                         
   5  -2   4         29.13         27.03         1.29 o                         
   6  -2   4        204.75        202.59         4.63 o                         
   7  -2   4        120.31        117.49         4.25 o                         
   8  -2   4         33.10         32.55         2.50 o                         
   9  -2   4         22.80         21.60         2.37 o                         
  10  -2   4         17.47         18.35         2.37 o                         
 -11  -1   4          0.20         -0.61         1.80 o                         
 -10  -1   4         29.34         35.26         3.81 o                         
  -9  -1   4         46.16         45.29         3.99 o                         
  -8  -1   4         24.72         23.83         2.76 o                         
  -7  -1   4         88.34         92.13         2.49 o                         
  -6  -1   4         75.90         70.92         1.95 o                         
  -5  -1   4         93.20         98.02         2.22 o                         
  -4  -1   4        109.04        117.12         2.34 o                         
  -3  -1   4        688.52        722.42        10.38 o                         
  -2  -1   4        929.88        975.48        13.91 o                         
  -1  -1   4         20.25         22.87         1.27 o                         
   1  -1   4       1066.47       1154.63        20.89 o                         
   2  -1   4        797.22        881.16        15.96 o                         
   3  -1   4         69.82         78.97         1.73 o                         
   4  -1   4          6.85          7.30         0.64 o                         
   5  -1   4          5.18          6.28         1.51 o                         
   6  -1   4         40.39         41.59         1.80 o                         
   7  -1   4        116.49        119.83         3.41 o                         
   8  -1   4         22.87         25.41         2.37 o                         
   9  -1   4         55.34         55.90         3.46 o                         
  10  -1   4         38.14         38.81         3.50 o                         
  11  -1   4         18.88         19.54         2.76 o                         
 -11   0   4          6.75          9.07         2.63 o                         
 -10   0   4          7.25          7.45         2.19 o                         
  -9   0   4         92.35         87.57         4.99 o                         
  -8   0   4          0.81          0.23         0.91 o                         
  -7   0   4        161.42        171.03         4.68 o                         
  -6   0   4         10.52         11.38         1.23 o                         
  -5   0   4        165.62        178.26         2.84 o                         
  -4   0   4          5.23          3.98         0.44 o                         
  -3   0   4         15.49         16.39         0.72 o                         
  -2   0   4         80.83         92.18         3.02 o                         
  -1   0   4         78.21         94.05         2.89 o                         
   0   0   4       1652.57       1641.00        28.43 o                         
   1   0   4       2851.07       2860.83        67.94 o                         
   2   0   4        513.69        568.55         8.65 o                         
   3   0   4        232.44        225.25         2.86 o                         
   4   0   4          0.03          0.45         0.29 o                         
   5   0   4          0.00         -0.05         0.33 o                         
   6   0   4        171.21        171.92         3.40 o                         
   7   0   4         13.27         14.72         1.75 o                         
   8   0   4          0.26          1.40         1.23 o                         
   9   0   4          7.00          7.32         1.84 o                         
  10   0   4          5.63          5.39         1.80 o                         
  11   0   4         14.26         13.32         2.54 o                         
 -11   1   4          0.14         -0.57         2.06 o                         
 -10   1   4         31.44         25.23         3.29 o                         
  -9   1   4         45.46         47.05         3.94 o                         
  -8   1   4         23.52         25.88         2.67 o                         
  -7   1   4         86.07         85.55         3.19 o                         
  -6   1   4         73.10         70.55         2.62 o                         
  -5   1   4         97.48         99.28         1.92 o                         
  -4   1   4        109.16        122.18         2.81 o                         
  -3   1   4        675.30        716.33        20.53 o                         
  -2   1   4        924.04       1024.04        24.18 o                         
  -1   1   4         18.30         20.83         1.05 o                         
   0   1   4        648.74        608.44        24.74 o                         
   1   1   4       1064.76       1133.75        19.41 o                         
   2   1   4        778.14        848.01        10.63 o                         
   3   1   4         66.02         73.79         1.64 o                         
   4   1   4          7.79          7.00         0.44 o                         
   5   1   4          4.93          4.91         0.56 o                         
   6   1   4         40.25         40.97         1.34 o                         
   7   1   4        114.05        114.88         4.01 o                         
   8   1   4         23.10         22.21         2.41 o                         
   9   1   4         55.21         52.35         3.72 o                         
  10   1   4         37.54         43.41         3.68 o                         
  11   1   4         18.83         23.13         3.07 o                         
 -11   2   4         13.04          9.46         2.67 o                         
 -10   2   4         40.50         40.61         4.25 o                         
  -9   2   4        182.00        166.33         7.36 o                         
  -8   2   4          3.32          2.52         1.18 o                         
  -7   2   4        129.82        137.48         4.27 o                         
  -6   2   4        106.68        108.09         4.49 o                         
  -5   2   4         39.54         37.96         1.43 o                         
  -4   2   4        386.80        391.28         6.44 o                         
  -3   2   4        291.21        272.72         4.66 o                         
  -2   2   4        307.75        310.14         5.01 o                         
  -1   2   4       1125.56       1163.64        32.20 o                         
   0   2   4        501.67        508.14         7.79 o                         
   1   2   4        657.36        681.34         8.66 o                         
   2   2   4        121.78        136.32         4.16 o                         
   3   2   4        295.89        295.77         3.83 o                         
   4   2   4        270.88        269.64         3.58 o                         
   5   2   4         28.74         28.39         1.10 o                         
   6   2   4        200.87        204.47         4.08 o                         
   7   2   4        120.14        119.94         3.58 o                         
   8   2   4         34.82         36.53         3.02 o                         
   9   2   4         23.89         27.64         2.98 o                         
  10   2   4         17.88         15.99         2.63 o                         
 -10   3   4         46.92         40.87         4.34 o                         
  -9   3   4         13.15         11.65         2.58 o                         
  -8   3   4         41.92         40.26         3.68 o                         
  -7   3   4         45.62         46.24         2.57 o                         
  -6   3   4         24.48         25.44         3.42 o                         
  -5   3   4        232.06        232.71         4.46 o                         
  -4   3   4        396.38        379.45         6.39 o                         
  -3   3   4        174.02        174.11         3.95 o                         
  -2   3   4        343.10        344.12         5.61 o                         
  -1   3   4         34.17         30.97         2.06 o                         
   0   3   4       1330.27       1312.07        21.82 o                         
   1   3   4         62.71         62.44         2.21 o                         
   2   3   4        168.79        169.78         3.69 o                         
   3   3   4        566.87        618.18         8.33 o                         
   4   3   4         27.92         28.80         0.96 o                         
   5   3   4         44.44         44.24         1.39 o                         
   6   3   4        136.13        135.26         3.23 o                         
   7   3   4         13.74         14.10         1.49 o                         
   8   3   4         38.82         39.56         3.50 o                         
   9   3   4         48.96         50.16         4.03 o                         
  10   3   4         35.29         30.49         3.68 o                         
 -10   4   4          5.62          6.48         2.50 o                         
  -9   4   4         37.76         36.40         3.99 o                         
  -8   4   4          1.50          1.84         1.71 o                         
  -7   4   4         55.26         55.02         3.85 o                         
  -6   4   4         83.15         87.80         4.22 o                         
  -5   4   4          3.81          3.57         0.81 o                         
  -4   4   4         60.78         60.98         1.93 o                         
  -3   4   4         44.80         44.26         2.43 o                         
  -2   4   4        137.94        142.10         2.91 o                         
  -1   4   4        228.82        216.14         7.32 o                         
   0   4   4         65.00         65.37         1.96 o                         
   1   4   4        209.06        208.54         3.73 o                         
   2   4   4        105.10        101.34         2.68 o                         
   3   4   4        123.60        111.97         2.47 o                         
   4   4   4        141.71        137.91         3.10 o                         
   5   4   4          9.39          8.23         0.84 o                         
   6   4   4        181.87        181.41         4.12 o                         
   7   4   4          1.58          1.64         0.89 o                         
   8   4   4         23.66         25.98         3.07 o                         
   9   4   4         52.79         43.59         4.07 o                         
  10   4   4          3.46          1.14         1.93 o                         
  -9   5   4         17.34         16.82         3.11 o                         
  -8   5   4          0.02          0.35         1.80 o                         
  -7   5   4         34.00         38.81         3.72 o                         
  -6   5   4         90.96         99.53         3.51 o                         
  -5   5   4         65.42         63.69         2.30 o                         
  -4   5   4         10.40         12.13         0.94 o                         
  -3   5   4        221.80        198.91         3.50 o                         
  -2   5   4         46.82         38.43         2.04 o                         
  -1   5   4         56.82         54.16         2.18 o                         
   0   5   4          5.37          6.60         1.33 o                         
   1   5   4        251.43        248.35         6.68 o                         
   2   5   4        241.59        231.68         4.30 o                         
   3   5   4         70.37         67.44         2.69 o                         
   4   5   4        130.68        128.44         3.73 o                         
   5   5   4         29.46         33.67         1.79 o                         
   6   5   4         12.60         10.10         1.50 o                         
   7   5   4         33.50         33.91         4.51 o                         
   8   5   4         10.81          8.54         2.28 o                         
   9   5   4          1.34          3.24         2.15 o                         
  -8   6   4         12.88         12.53         2.80 o                         
  -7   6   4          8.57          4.64         2.10 o                         
  -6   6   4         24.90         23.90         2.19 o                         
  -5   6   4         35.24         37.50         3.42 o                         
  -4   6   4         47.63         50.02         2.52 o                         
  -3   6   4         58.65         53.43         2.30 o                         
  -2   6   4        166.99        165.30         3.84 o                         
  -1   6   4        121.35        115.76         3.06 o                         
   0   6   4          3.29          3.75         1.05 o                         
   1   6   4         12.77         12.32         1.11 o                         
   2   6   4         34.42         33.51         1.62 o                         
   3   6   4         18.15         20.67         1.39 o                         
   4   6   4         93.58         94.20         3.48 o                         
   5   6   4         25.95         25.70         2.09 o                         
   6   6   4         36.37         35.59         2.66 o                         
   7   6   4          2.87          1.99         2.41 o                         
   8   6   4         81.25         83.71         5.61 o                         
  -6   7   4         49.82         54.93         4.60 o                         
  -5   7   4        270.13        276.32        10.08 o                         
  -4   7   4         56.29         60.54         2.97 o                         
  -3   7   4          6.76          9.00         1.46 o                         
  -2   7   4          3.94          4.34         1.21 o                         
  -1   7   4          0.94          1.38         1.10 o                         
   0   7   4        131.23        138.94         4.32 o                         
   1   7   4          3.18          2.58         1.08 o                         
   2   7   4         70.03         66.48         3.02 o                         
   3   7   4         63.29         64.91         2.39 o                         
   4   7   4        125.46        120.73         4.15 o                         
   5   7   4         80.56         81.79         5.80 o                         
   6   7   4          2.43          3.76         1.42 o                         
   7   7   4          0.09         -1.07         1.31 o                         
  -6   8   4         22.14         25.63         3.77 o                         
  -5   8   4          7.74          7.93         2.72 o                         
  -4   8   4         67.13         76.75         5.30 o                         
  -3   8   4         14.86         15.09         1.98 o                         
  -2   8   4         51.27         52.68         3.02 o                         
  -1   8   4        122.58        122.18         7.05 o                         
   0   8   4          3.06          1.75         1.26 o                         
   1   8   4         23.00         27.67         2.38 o                         
   2   8   4         58.34         62.87         3.25 o                         
   3   8   4         27.23         29.74         2.45 o                         
   4   8   4         79.90         85.64         5.48 o                         
   5   8   4          1.44          1.08         2.78 o                         
   6   8   4         23.78         23.00         2.60 o                         
  -4   9   4          3.13          1.23         2.41 o                         
  -3   9   4         22.51         20.95         2.39 o                         
  -2   9   4         22.43         20.18         2.67 o                         
  -1   9   4         22.10         20.70         2.37 o                         
   0   9   4          9.28         11.09         1.98 o                         
   1   9   4          5.84          5.01         1.69 o                         
   2   9   4         83.83         84.31         3.98 o                         
   3   9   4          2.83          1.53         2.23 o                         
   4   9   4         47.41         39.03         4.51 o                         
  -4  -9   5          2.73          0.85         1.40 o                         
  -3  -9   5         61.01         58.95         3.44 o                         
  -2  -9   5         41.50         37.16         2.86 o                         
  -1  -9   5         23.60         24.27         2.38 o                         
   0  -9   5         63.35         59.20         3.29 o                         
   1  -9   5          0.33          0.19         1.19 o                         
   2  -9   5         22.69         20.20         3.42 o                         
   3  -9   5          3.83          4.25         1.39 o                         
   4  -9   5          8.34          7.32         2.15 o                         
  -6  -8   5          1.75          2.72         1.57 o                         
  -5  -8   5         19.17         21.41         2.31 o                         
  -4  -8   5         40.18         38.78         2.85 o                         
  -3  -8   5         15.68         12.97         1.87 o                         
  -2  -8   5         11.75         13.44         1.81 o                         
  -1  -8   5          0.80          0.31         1.23 o                         
   0  -8   5          5.28          4.47         1.28 o                         
   1  -8   5         50.33         56.43         3.37 o                         
   2  -8   5          7.89          9.15         1.88 o                         
   3  -8   5         51.01         51.35         5.10 o                         
   4  -8   5         11.58         14.15         2.19 o                         
   5  -8   5         14.90         12.75         2.23 o                         
  -7  -7   5         14.94         15.86         2.85 o                         
  -6  -7   5         21.39         19.41         3.37 o                         
  -5  -7   5         14.38         12.12         1.73 o                         
  -4  -7   5         23.81         26.51         2.61 o                         
  -3  -7   5         28.62         25.91         2.13 o                         
  -2  -7   5         13.08         14.72         1.66 o                         
  -1  -7   5         16.80         16.80         3.50 o                         
   0  -7   5        113.24        110.26         4.60 o                         
   1  -7   5          4.80          3.11         1.34 o                         
   2  -7   5         21.61         21.10         1.80 o                         
   3  -7   5          9.43          9.59         1.39 o                         
   4  -7   5         10.17         10.58         1.45 o                         
   5  -7   5         14.34         15.51         2.06 o                         
   6  -7   5         18.55         21.29         2.50 o                         
  -8  -6   5         12.78         12.66         2.72 o                         
  -7  -6   5         32.96         35.75         2.70 o                         
  -6  -6   5          2.52          2.08         1.21 o                         
  -5  -6   5         80.54         83.78         3.36 o                         
  -4  -6   5         34.17         32.89         2.23 o                         
  -3  -6   5         27.86         27.51         1.97 o                         
  -2  -6   5         27.57         35.02         2.07 o                         
  -1  -6   5         49.77         48.99         2.29 o                         
   0  -6   5          5.67          7.12         1.08 o                         
   1  -6   5        196.90        189.97         4.73 o                         
   2  -6   5         51.26         50.59         2.50 o                         
   3  -6   5        106.59        108.96         3.25 o                         
   4  -6   5         32.13         34.34         3.50 o                         
   5  -6   5         35.56         35.44         2.54 o                         
   6  -6   5         29.33         29.96         2.58 o                         
  -9  -5   5          1.80          0.92         1.75 o                         
  -8  -5   5         35.98         32.15         3.46 o                         
  -7  -5   5         21.28         21.57         2.08 o                         
  -6  -5   5        150.35        156.37        10.38 o                         
  -5  -5   5        137.05        137.65         4.88 o                         
  -4  -5   5         10.17         10.98         1.32 o                         
  -3  -5   5        164.04        160.07         4.17 o                         
  -2  -5   5         51.25         52.77         2.34 o                         
  -1  -5   5        304.39        295.62         8.15 o                         
   0  -5   5        236.37        225.62         5.00 o                         
   1  -5   5          6.52          7.70         2.58 o                         
   2  -5   5        129.61        128.27         4.07 o                         
   3  -5   5          5.82          4.70         0.87 o                         
   4  -5   5        178.06        180.19         4.71 o                         
   5  -5   5         58.60         58.00         2.21 o                         
   6  -5   5         24.61         26.15         2.15 o                         
 -10  -4   5         59.02         58.26         4.56 o                         
  -9  -4   5         32.54         35.26         3.72 o                         
  -8  -4   5         16.37         17.65         2.63 o                         
  -7  -4   5        155.96        159.14         4.73 o                         
  -6  -4   5        108.29        114.15         3.69 o                         
  -5  -4   5        171.14        172.28         4.44 o                         
  -4  -4   5         65.37         66.90         2.41 o                         
  -3  -4   5          5.64          3.86         0.82 o                         
  -2  -4   5        231.49        220.50         4.82 o                         
  -1  -4   5        307.01        299.34         8.06 o                         
   0  -4   5        157.36        156.02         2.82 o                         
   1  -4   5        724.58        689.55        10.18 o                         
   2  -4   5        120.05        114.47         2.28 o                         
   3  -4   5        467.88        450.43         7.05 o                         
   4  -4   5         69.31         66.93         1.75 o                         
   5  -4   5         99.27        100.02         2.83 o                         
   6  -4   5         28.02         30.47         2.04 o                         
   7  -4   5         10.37         12.83         1.58 o                         
 -10  -3   5         10.28          6.00         2.23 o                         
  -9  -3   5          4.73          6.22         2.02 o                         
  -8  -3   5        100.24         99.39         5.17 o                         
  -7  -3   5         13.38         15.03         2.23 o                         
  -6  -3   5         89.14         92.82         3.10 o                         
  -5  -3   5          8.31          8.41         0.97 o                         
  -4  -3   5          3.50          3.26         0.73 o                         
  -3  -3   5         52.39         47.97         1.39 o                         
  -2  -3   5         39.06         36.69         1.45 o                         
  -1  -3   5        192.79        180.07         3.84 o                         
   0  -3   5        268.46        254.03         6.24 o                         
   1  -3   5        166.07        167.22         3.35 o                         
   2  -3   5         89.44         96.07         1.99 o                         
   3  -3   5         96.71         92.08         1.87 o                         
   4  -3   5         10.81         11.50         0.85 o                         
   5  -3   5         44.93         47.30         1.71 o                         
   6  -3   5          4.25          3.92         1.01 o                         
   7  -3   5         58.64         63.54         2.35 o                         
   8  -3   5         17.79         17.96         1.88 o                         
   9  -3   5         40.33         44.42         3.20 o                         
 -10  -2   5          2.35          4.21         2.10 o                         
  -9  -2   5          9.87         10.03         2.28 o                         
  -8  -2   5          0.32         -0.26         1.31 o                         
  -7  -2   5          3.43          3.50         1.49 o                         
  -6  -2   5        122.26        131.22         2.88 o                         
  -5  -2   5         48.21         47.74         1.55 o                         
  -4  -2   5       1123.15       1133.37        16.38 o                         
  -3  -2   5         21.99         22.39         0.94 o                         
  -2  -2   5        296.00        304.64         4.73 o                         
  -1  -2   5         48.28         51.90         1.47 o                         
   0  -2   5        238.00        257.12         4.77 o                         
   1  -2   5        124.88        131.11         3.85 o                         
   2  -2   5         37.18         39.03         1.97 o                         
   3  -2   5        192.26        215.00         6.31 o                         
   4  -2   5        108.81        115.75         7.18 o                         
   5  -2   5        110.89        116.23         2.82 o                         
   6  -2   5         87.83         87.70         2.56 o                         
   7  -2   5        174.76        171.89         4.30 o                         
   8  -2   5          0.07         -0.92         0.92 o                         
   9  -2   5          1.90          0.88         1.27 o                         
  10  -2   5          4.18          2.54         1.49 o                         
 -11  -1   5         40.14         26.24         3.72 o                         
 -10  -1   5         17.36         19.23         2.98 o                         
  -9  -1   5         37.56         36.23         3.77 o                         
  -8  -1   5        131.02        133.26         5.83 o                         
  -7  -1   5         10.05         12.98         1.15 o                         
  -6  -1   5         37.45         43.07         1.99 o                         
  -5  -1   5         28.05         26.66         1.19 o                         
  -4  -1   5         86.53         90.79         2.00 o                         
  -3  -1   5        228.46        234.60         3.91 o                         
  -2  -1   5        165.42        187.19         3.04 o                         
  -1  -1   5       1298.07       1363.39        34.04 o                         
   1  -1   5       1584.93       1727.28        40.61 o                         
   2  -1   5        913.94        985.58        18.20 o                         
   3  -1   5         74.56         81.15         3.99 o                         
   4  -1   5        209.99        210.83         5.65 o                         
   5  -1   5        286.86        307.26         8.04 o                         
   6  -1   5         14.14         15.85         1.21 o                         
   7  -1   5        151.90        155.95         4.07 o                         
   8  -1   5         47.59         51.08         2.98 o                         
   9  -1   5          9.00         11.13         1.80 o                         
  10  -1   5          6.36          6.44         1.80 o                         
  11  -1   5          2.26          1.14         1.84 o                         
 -11   0   5         29.89         32.24         4.07 o                         
 -10   0   5         26.47         30.49         3.59 o                         
  -9   0   5          2.07          1.88         1.66 o                         
  -8   0   5          3.49          4.32         0.96 o                         
  -7   0   5         73.33         73.01         2.33 o                         
  -6   0   5        350.41        348.94         8.72 o                         
  -5   0   5        264.69        234.66         3.59 o                         
  -4   0   5        981.02       1023.86        14.63 o                         
  -3   0   5        159.40        178.97         3.06 o                         
  -2   0   5       3243.60       3417.02        47.02 o                         
  -1   0   5       1215.49       1199.26        29.04 o                         
   0   0   5         98.33         92.63         2.06 o                         
   1   0   5         18.32         30.88         1.36 o                         
   2   0   5        800.00        932.20        21.00 o                         
   3   0   5        115.05        113.84         2.13 o                         
   4   0   5        106.39        103.82         2.13 o                         
   5   0   5        215.43        224.87         4.00 o                         
   6   0   5         90.08         87.77         2.39 o                         
   7   0   5         22.81         20.06         1.64 o                         
   8   0   5        272.97        273.39         8.59 o                         
   9   0   5          5.58          5.52         1.71 o                         
  10   0   5         28.79         31.85         3.20 o                         
  11   0   5          7.50          6.83         2.06 o                         
 -11   1   5         41.69         37.02         4.25 o                         
 -10   1   5         17.36         21.68         3.20 o                         
  -9   1   5         37.44         36.88         3.72 o                         
  -8   1   5        131.26        137.45         4.42 o                         
  -7   1   5          9.90         10.84         1.41 o                         
  -6   1   5         38.79         46.53         2.30 o                         
  -5   1   5         31.51         32.78         1.06 o                         
  -4   1   5         86.29         89.87         2.14 o                         
  -3   1   5        237.68        242.59         4.07 o                         
  -2   1   5        162.60        175.79         8.15 o                         
  -1   1   5       1313.60       1424.72        35.55 o                         
   0   1   5         55.36         58.46         3.96 o                         
   1   1   5       1585.24       1665.63        20.93 o                         
   2   1   5        921.65        978.98        12.15 o                         
   3   1   5         75.42         77.25         1.39 o                         
   4   1   5        216.68        217.66         3.32 o                         
   5   1   5        291.59        300.26         4.52 o                         
   6   1   5         14.98         15.52         1.10 o                         
   7   1   5        151.88        154.35         3.45 o                         
   8   1   5         47.81         49.24         3.33 o                         
   9   1   5          9.92          7.97         1.88 o                         
  10   1   5          7.03          4.38         1.75 o                         
  11   1   5          2.36          1.18         1.80 o                         
 -10   2   5          2.75          3.68         2.19 o                         
  -9   2   5          9.43         10.56         2.37 o                         
  -8   2   5          0.30         -1.18         1.23 o                         
  -7   2   5          2.43          2.64         1.06 o                         
  -6   2   5        122.38        127.23         3.90 o                         
  -5   2   5         46.45         49.93         2.00 o                         
  -4   2   5       1129.87       1147.74        18.12 o                         
  -3   2   5         22.03         22.07         1.15 o                         
  -2   2   5        297.76        300.41         4.96 o                         
  -1   2   5         45.53         50.64         2.45 o                         
   0   2   5        234.74        251.34         4.12 o                         
   1   2   5        118.74        121.66         1.86 o                         
   2   2   5         37.10         37.70         0.92 o                         
   3   2   5        182.82        203.20         3.91 o                         
   4   2   5        110.83        110.49         2.27 o                         
   5   2   5        108.83        111.43         2.25 o                         
   6   2   5         89.13         89.83         2.10 o                         
   7   2   5        174.85        170.34         5.69 o                         
   8   2   5          0.07         -1.14         1.14 o                         
   9   2   5          1.66          1.27         1.49 o                         
  10   2   5          3.94          4.29         1.93 o                         
 -10   3   5         11.17         13.32         2.89 o                         
  -9   3   5          4.46          4.64         2.10 o                         
  -8   3   5         98.67        101.58         5.39 o                         
  -7   3   5         12.69         13.23         1.95 o                         
  -6   3   5         90.02         93.85         2.99 o                         
  -5   3   5          9.78         10.25         1.00 o                         
  -4   3   5          3.40          4.10         0.67 o                         
  -3   3   5         51.18         45.89         1.49 o                         
  -2   3   5         38.53         34.73         1.21 o                         
  -1   3   5        199.24        186.30         6.31 o                         
   0   3   5        273.14        256.73         4.33 o                         
   1   3   5        166.63        167.68         3.05 o                         
   2   3   5         88.37         94.88         3.29 o                         
   3   3   5         95.13         93.22         1.77 o                         
   4   3   5         12.38         12.92         0.71 o                         
   5   3   5         45.98         46.90         1.76 o                         
   6   3   5          3.78          5.21         0.86 o                         
   7   3   5         60.58         62.25         7.88 o                         
   8   3   5         17.56         11.92         2.23 o                         
   9   3   5         41.59         39.07         3.85 o                         
  10   3   5          2.69          1.27         1.84 o                         
 -10   4   5         60.46         46.13         4.73 o                         
  -9   4   5         30.81         30.88         3.64 o                         
  -8   4   5         16.30         14.67         2.54 o                         
  -7   4   5        150.68        149.11         6.48 o                         
  -6   4   5        110.73        119.76         3.52 o                         
  -5   4   5        168.57        169.04         3.76 o                         
  -4   4   5         63.17         67.20         2.06 o                         
  -3   4   5          5.59          3.02         0.99 o                         
  -2   4   5        229.03        219.23         4.07 o                         
  -1   4   5        300.36        289.63         6.46 o                         
   0   4   5        156.51        162.11         3.97 o                         
   1   4   5        708.57        701.51        10.78 o                         
   2   4   5        119.56        112.51         2.99 o                         
   3   4   5        464.21        465.38         7.27 o                         
   4   4   5         71.29         63.94         1.99 o                         
   5   4   5         97.65         98.57         2.61 o                         
   6   4   5         26.35         25.63         1.98 o                         
   7   4   5         10.38         12.14         1.59 o                         
   8   4   5         52.90         48.66         2.83 o                         
   9   4   5         59.46         55.59         4.34 o                         
  10   4   5         24.10         26.98         3.50 o                         
  -9   5   5          1.77          4.03         2.19 o                         
  -8   5   5         34.84         28.12         3.46 o                         
  -7   5   5         20.56         22.56         3.02 o                         
  -6   5   5        153.74        153.40         4.80 o                         
  -5   5   5        138.09        134.60         3.42 o                         
  -4   5   5         10.61         12.20         1.14 o                         
  -3   5   5        169.91        159.84         4.54 o                         
  -2   5   5         52.35         53.19         3.18 o                         
  -1   5   5        309.58        294.44         6.78 o                         
   0   5   5        239.84        219.84         5.39 o                         
   1   5   5          5.89          5.03         0.91 o                         
   2   5   5        128.76        128.21         2.90 o                         
   3   5   5          5.67          6.21         0.85 o                         
   4   5   5        180.80        167.89         4.51 o                         
   5   5   5         58.10         54.43         2.10 o                         
   6   5   5         25.54         26.50         2.98 o                         
   7   5   5         60.35         56.07         3.00 o                         
   8   5   5          2.01          1.81         1.30 o                         
   9   5   5         66.99         64.26         4.99 o                         
  -8   6   5         12.88          9.46         2.72 o                         
  -6   6   5          2.69          4.07         1.88 o                         
  -5   6   5         78.46         78.76         4.69 o                         
  -4   6   5         34.59         37.26         2.98 o                         
  -3   6   5         27.97         27.38         2.17 o                         
  -2   6   5         25.81         27.93         2.25 o                         
  -1   6   5         48.08         50.40         2.04 o                         
   0   6   5          6.21          4.82         1.93 o                         
   1   6   5        199.77        198.08         5.08 o                         
   2   6   5         51.56         52.44         1.96 o                         
   3   6   5        105.81        103.58         2.80 o                         
   4   6   5         33.67         30.05         2.12 o                         
   5   6   5         34.09         35.20         2.01 o                         
   6   6   5         31.50         36.47         2.70 o                         
   7   6   5          0.64          0.89         1.24 o                         
   8   6   5         15.51         15.83         2.14 o                         
  -6   7   5         21.22         23.35         3.42 o                         
  -5   7   5         14.98         16.21         2.80 o                         
  -4   7   5         24.25         23.75         2.07 o                         
  -3   7   5         31.44         33.37         2.40 o                         
  -2   7   5         13.21         17.40         3.13 o                         
  -1   7   5         15.68         18.55         3.22 o                         
   0   7   5        114.39        124.85         4.12 o                         
   1   7   5          4.73          4.78         1.27 o                         
   2   7   5         22.63         22.95         1.58 o                         
   3   7   5          9.26          8.48         1.16 o                         
   4   7   5          9.56         10.81         1.59 o                         
   5   7   5         14.29         16.00         1.57 o                         
   6   7   5         19.25         21.54         2.37 o                         
   7   7   5          4.83          3.59         1.58 o                         
  -6   8   5          1.94         -1.53         2.10 o                         
  -5   8   5         19.46         21.11         3.33 o                         
  -4   8   5         37.64         41.44         4.21 o                         
  -3   8   5         15.64         19.02         2.14 o                         
  -2   8   5         10.88         13.55         2.61 o                         
  -1   8   5          0.85          1.44         1.25 o                         
   0   8   5          5.56          3.68         1.36 o                         
   1   8   5         48.47         48.87         2.96 o                         
   2   8   5          7.74         11.36         1.72 o                         
   3   8   5         51.88         59.73         5.56 o                         
   4   8   5         10.94         14.37         2.76 o                         
   5   8   5         15.18         16.75         1.77 o                         
   6   8   5         22.27         19.00         2.40 o                         
  -3   9   5         59.81         63.86         3.58 o                         
  -2   9   5         41.85         46.80         3.24 o                         
  -1   9   5         22.96         24.72         3.24 o                         
   0   9   5         62.02         67.13         3.72 o                         
   1   9   5          0.31         -0.25         1.41 o                         
   2   9   5         22.65         27.46         2.58 o                         
   3   9   5          4.03          5.43         2.41 o                         
   4   9   5          8.22          8.89         3.29 o                         
  -4  -9   6          0.71         -0.09         1.34 o                         
  -3  -9   6          4.60          4.21         1.52 o                         
  -2  -9   6          1.73          1.57         2.08 o                         
  -1  -9   6         59.17         58.24         3.88 o                         
   0  -9   6          0.37         -0.12         1.21 o                         
   1  -9   6         91.52         85.02         3.77 o                         
   2  -9   6          1.47          1.92         1.33 o                         
   3  -9   6         24.81         27.17         2.40 o                         
   4  -9   6         13.10         18.09         2.67 o                         
  -6  -8   6          3.02          1.56         1.73 o                         
  -5  -8   6         48.84         48.48         3.85 o                         
  -4  -8   6         75.98         71.62         3.57 o                         
  -3  -8   6          7.53          8.80         2.15 o                         
  -2  -8   6         39.63         38.38         2.68 o                         
  -1  -8   6          0.94          0.44         1.13 o                         
   0  -8   6          7.25          9.30         1.58 o                         
   1  -8   6         31.21         29.46         2.30 o                         
   2  -8   6         27.20         24.27         2.12 o                         
   3  -8   6         26.83         24.16         2.30 o                         
   4  -8   6         38.54         44.37         3.37 o                         
   5  -8   6         27.80         33.77         3.15 o                         
  -7  -7   6         51.19         51.07         5.63 o                         
  -6  -7   6          4.77          6.77         3.11 o                         
  -5  -7   6         31.98         34.48         2.59 o                         
  -4  -7   6          2.38          3.54         1.27 o                         
  -3  -7   6         83.79         83.97         3.42 o                         
  -2  -7   6         39.59         38.10         2.83 o                         
  -1  -7   6        354.40        346.66        12.33 o                         
   0  -7   6          0.92          1.01         0.98 o                         
   1  -7   6         82.90         81.41         3.07 o                         
   2  -7   6         52.81         54.63         2.60 o                         
   3  -7   6         36.91         36.26         4.75 o                         
   4  -7   6          8.44          7.36         1.53 o                         
   5  -7   6         42.80         40.48         2.98 o                         
  -8  -6   6          4.64          4.82         2.19 o                         
  -7  -6   6         47.30         47.89         3.11 o                         
  -6  -6   6          8.96          8.81         3.09 o                         
  -5  -6   6        136.62        137.30         4.43 o                         
  -4  -6   6         66.78         65.66         3.75 o                         
  -3  -6   6         13.36         11.26         1.45 o                         
  -2  -6   6         35.19         29.78         2.04 o                         
  -1  -6   6         29.24         35.28         2.06 o                         
   0  -6   6        122.61        123.90         3.60 o                         
   1  -6   6         50.23         47.75         2.17 o                         
   2  -6   6         25.80         25.33         1.74 o                         
   3  -6   6         19.88         19.39         2.12 o                         
   4  -6   6         20.46         19.36         1.93 o                         
   5  -6   6         61.17         67.37         3.24 o                         
  -9  -5   6         68.91         64.88         4.86 o                         
  -8  -5   6          5.08          1.18         1.66 o                         
  -7  -5   6         28.32         26.26         2.23 o                         
  -6  -5   6          1.30          1.86         1.10 o                         
  -5  -5   6        123.03        123.12         3.93 o                         
  -4  -5   6         33.13         36.66         2.07 o                         
  -3  -5   6        108.84        112.04         3.36 o                         
  -2  -5   6          3.05          3.26         0.88 o                         
  -1  -5   6        262.06        235.16         5.26 o                         
   0  -5   6         13.13         13.38         1.22 o                         
   1  -5   6        257.82        249.55         7.51 o                         
   2  -5   6         29.58         30.51         2.89 o                         
   3  -5   6         16.05         16.04         1.24 o                         
   4  -5   6         64.48         64.75         2.27 o                         
   5  -5   6         50.88         51.08         2.06 o                         
   6  -5   6         47.49         44.68         3.59 o                         
 -10  -4   6          0.32          0.74         1.84 o                         
  -9  -4   6         60.47         54.63         4.42 o                         
  -8  -4   6         17.61         18.53         2.72 o                         
  -7  -4   6         39.41         43.34         4.45 o                         
  -6  -4   6         17.85         17.39         1.66 o                         
  -5  -4   6        112.46        114.93         3.50 o                         
  -4  -4   6         71.84         69.45         2.54 o                         
  -3  -4   6        142.87        130.30         3.81 o                         
  -2  -4   6         64.57         66.27         3.42 o                         
  -1  -4   6         61.68         58.99         1.53 o                         
   0  -4   6        278.61        269.37         4.89 o                         
   1  -4   6        333.29        322.20         5.14 o                         
   2  -4   6         52.87         49.58         1.40 o                         
   3  -4   6         78.75         85.77         3.49 o                         
   4  -4   6         31.60         32.92         1.38 o                         
   5  -4   6        170.73        180.60         4.09 o                         
   6  -4   6         15.08         11.92         2.19 o                         
 -10  -3   6          2.27          3.77         2.02 o                         
  -9  -3   6         53.57         52.96         4.21 o                         
  -8  -3   6         83.68         80.86         4.73 o                         
  -7  -3   6         28.61         32.59         2.21 o                         
  -6  -3   6        254.58        267.34         6.10 o                         
  -5  -3   6         46.07         47.92         1.64 o                         
  -4  -3   6         99.47         96.66         2.29 o                         
  -3  -3   6        665.82        617.04         9.25 o                         
  -2  -3   6         12.27         12.42         0.80 o                         
  -1  -3   6        273.10        258.93         7.49 o                         
   0  -3   6        111.09        126.90         4.66 o                         
   1  -3   6         51.97         50.32         1.31 o                         
   2  -3   6        136.72        132.39         2.38 o                         
   3  -3   6        209.87        218.73         3.61 o                         
   4  -3   6        198.93        186.06         4.38 o                         
   5  -3   6         12.83         13.75         1.56 o                         
   6  -3   6        118.94        116.77         3.57 o                         
   7  -3   6        211.02        209.40         4.93 o                         
 -10  -2   6         37.97         32.50         3.77 o                         
  -9  -2   6          1.33         -1.18         1.53 o                         
  -8  -2   6          3.07          4.03         1.75 o                         
  -7  -2   6         71.03         63.91         3.94 o                         
  -6  -2   6          5.27          5.45         0.92 o                         
  -5  -2   6        277.94        285.62         6.11 o                         
  -4  -2   6         45.29         48.29         1.67 o                         
  -3  -2   6        394.33        398.94         6.22 o                         
  -2  -2   6        284.74        291.29         4.64 o                         
  -1  -2   6         69.88         73.38         1.58 o                         
   0  -2   6        667.73        686.23        11.88 o                         
   1  -2   6        197.38        192.28         4.36 o                         
   2  -2   6        186.60        197.61         5.87 o                         
   3  -2   6        777.94        779.95        20.28 o                         
   4  -2   6         96.68        107.59         4.16 o                         
   5  -2   6        170.06        177.06         3.90 o                         
   6  -2   6         48.91         49.19         1.82 o                         
   7  -2   6         12.19         14.71         1.34 o                         
   8  -2   6         49.72         43.94         2.67 o                         
   9  -2   6          4.87          4.60         1.45 o                         
 -11  -1   6          7.71          7.93         2.45 o                         
 -10  -1   6         17.79         13.05         2.80 o                         
  -9  -1   6         56.84         54.14         4.25 o                         
  -8  -1   6         93.72         96.94         4.95 o                         
  -7  -1   6         49.77         50.42         1.95 o                         
  -6  -1   6        222.08        222.23         4.17 o                         
  -5  -1   6        224.28        227.72         4.14 o                         
  -4  -1   6        440.89        426.06         6.61 o                         
  -3  -1   6        529.35        554.18         8.34 o                         
  -2  -1   6         90.38         91.92         2.50 o                         
  -1  -1   6         92.81         93.66         3.07 o                         
   1  -1   6       1375.06       1543.26        36.18 o                         
   2  -1   6        391.49        406.19         9.18 o                         
   3  -1   6        112.93        126.99         4.34 o                         
   4  -1   6        238.51        234.56         9.09 o                         
   5  -1   6          2.41          1.92         0.56 o                         
   6  -1   6        335.53        339.36         6.95 o                         
   7  -1   6         20.27         20.54         1.54 o                         
   8  -1   6         29.45         30.66         2.45 o                         
   9  -1   6         59.96         55.59         3.46 o                         
  10  -1   6          1.66         -0.35         1.36 o                         
 -11   0   6          4.25          0.74         2.15 o                         
 -10   0   6          8.75         10.21         2.54 o                         
  -9   0   6         40.75         48.23         3.99 o                         
  -8   0   6         13.76         15.23         1.40 o                         
  -7   0   6        147.31        151.43         3.57 o                         
  -6   0   6          1.86          3.16         0.61 o                         
  -5   0   6          8.62          7.42         0.60 o                         
  -4   0   6         14.19         15.65         0.76 o                         
  -3   0   6        130.38        126.99         2.38 o                         
  -2   0   6          1.61          3.08         0.42 o                         
  -1   0   6        223.29        241.96         4.68 o                         
   0   0   6         93.83         77.94         4.04 o                         
   1   0   6        404.86        414.19        10.14 o                         
   2   0   6        271.20        305.70         4.81 o                         
   3   0   6        283.78        300.48         5.15 o                         
   4   0   6         20.29         16.83         1.62 o                         
   5   0   6          8.03          6.97         0.71 o                         
   6   0   6         54.48         54.08         1.75 o                         
   7   0   6          7.45          6.79         1.14 o                         
   8   0   6         99.73         98.96         4.34 o                         
   9   0   6          8.50          3.94         1.62 o                         
  10   0   6          9.59          8.32         1.97 o                         
  11   0   6          0.22          0.79         1.71 o                         
 -11   1   6          8.22          6.26         2.54 o                         
 -10   1   6         17.55         14.67         2.85 o                         
  -9   1   6         54.44         49.98         2.97 o                         
  -8   1   6         93.23         89.55         3.65 o                         
  -7   1   6         49.27         47.12         2.49 o                         
  -6   1   6        220.39        216.10         5.51 o                         
  -5   1   6        223.50        234.23         3.66 o                         
  -4   1   6        436.53        416.48         6.85 o                         
  -3   1   6        529.87        564.68        10.16 o                         
  -2   1   6         91.52         94.60         2.28 o                         
  -1   1   6         84.99         85.11         2.06 o                         
   0   1   6        121.78        114.86         2.59 o                         
   1   1   6       1353.72       1471.60        16.17 o                         
   2   1   6        400.82        410.43         6.24 o                         
   3   1   6        111.79        123.53         1.99 o                         
   4   1   6        235.28        230.02         4.04 o                         
   5   1   6          2.21          1.67         0.81 o                         
   6   1   6        332.03        341.55         5.94 o                         
   7   1   6         18.37         20.54         1.40 o                         
   8   1   6         29.94         32.55         2.76 o                         
   9   1   6         56.93         64.35         3.90 o                         
  10   1   6          1.82          1.53         1.71 o                         
 -10   2   6         38.71         34.17         4.03 o                         
  -9   2   6          1.61          2.10         1.80 o                         
  -8   2   6          3.02          3.46         1.71 o                         
  -7   2   6         73.31         80.80         3.25 o                         
  -6   2   6          5.04          7.72         1.25 o                         
  -5   2   6        282.67        296.00         5.24 o                         
  -4   2   6         47.85         47.88         1.56 o                         
  -3   2   6        390.52        397.56         6.83 o                         
  -2   2   6        281.41        290.30         4.12 o                         
  -1   2   6         69.46         74.82         2.06 o                         
   0   2   6        667.28        672.46        10.40 o                         
   1   2   6        195.99        190.85         2.25 o                         
   2   2   6        188.06        195.96         3.26 o                         
   3   2   6        778.37        795.75        10.09 o                         
   4   2   6         96.17        100.87         2.29 o                         
   5   2   6        174.28        182.76         3.58 o                         
   6   2   6         50.37         49.50         2.45 o                         
   7   2   6         12.61         16.85         1.77 o                         
   8   2   6         51.09         47.09         3.42 o                         
   9   2   6          4.88          3.15         1.62 o                         
  10   2   6         38.63         47.92         3.99 o                         
 -10   3   6          2.61          4.73         2.32 o                         
  -9   3   6         52.46         50.60         4.29 o                         
  -8   3   6         83.34         82.31         5.04 o                         
  -7   3   6         28.36         28.92         2.34 o                         
  -6   3   6        255.71        259.20         5.13 o                         
  -5   3   6         46.11         47.00         2.07 o                         
  -4   3   6        103.87        104.51         2.48 o                         
  -3   3   6        655.74        611.05        12.37 o                         
  -2   3   6         12.72         12.47         1.05 o                         
  -1   3   6        267.55        252.80         8.37 o                         
   0   3   6        114.77        127.47         4.60 o                         
   1   3   6         49.95         46.78         1.05 o                         
   2   3   6        137.26        131.23         2.47 o                         
   3   3   6        208.13        216.75         3.31 o                         
   4   3   6        202.01        192.74         3.13 o                         
   5   3   6         13.61         15.00         0.93 o                         
   6   3   6        118.41        112.95         4.18 o                         
   7   3   6        206.90        207.85         5.46 o                         
   8   3   6         27.44         27.15         2.17 o                         
   9   3   6         11.57         13.71         2.45 o                         
  10   3   6          7.57          8.32         2.23 o                         
 -10   4   6          0.44         -1.31         1.93 o                         
  -9   4   6         60.92         58.04         4.69 o                         
  -8   4   6         18.43         17.17         2.85 o                         
  -7   4   6         38.64         40.96         3.68 o                         
  -6   4   6         17.33         19.63         1.47 o                         
  -5   4   6        116.91        114.68         3.40 o                         
  -4   4   6         75.44         75.04         2.18 o                         
  -3   4   6        146.15        137.76         3.00 o                         
  -2   4   6         65.85         66.51         2.46 o                         
  -1   4   6         60.96         55.15         2.58 o                         
   0   4   6        284.95        271.16         5.99 o                         
   1   4   6        334.70        320.48         8.69 o                         
   2   4   6         54.48         50.29         1.90 o                         
   3   4   6         80.97         84.89         2.55 o                         
   4   4   6         31.21         30.87         1.61 o                         
   5   4   6        177.65        175.51         3.75 o                         
   6   4   6         15.15         11.13         1.47 o                         
   7   4   6         29.35         31.00         2.91 o                         
   8   4   6         20.08         16.60         1.93 o                         
   9   4   6          6.04          4.86         2.02 o                         
  10   4   6         19.78         25.19         3.42 o                         
  -9   5   6         67.99         71.53         5.34 o                         
  -8   5   6          6.16          3.94         2.06 o                         
  -7   5   6         28.19         26.50         3.15 o                         
  -6   5   6          1.33          2.10         1.60 o                         
  -5   5   6        123.23        128.58         3.45 o                         
  -4   5   6         30.80         32.21         2.27 o                         
  -3   5   6        106.79        111.48         3.67 o                         
  -2   5   6          3.21          3.38         0.95 o                         
  -1   5   6        255.01        231.58         5.68 o                         
   0   5   6         12.79         13.06         1.32 o                         
   1   5   6        250.87        239.68         5.78 o                         
   2   5   6         31.63         32.61         1.48 o                         
   3   5   6         15.70         14.34         1.11 o                         
   4   5   6         64.59         62.77         2.21 o                         
   5   5   6         51.11         52.63         2.11 o                         
   6   5   6         45.91         43.24         2.63 o                         
   7   5   6         10.16         10.95         2.45 o                         
   8   5   6          2.66          2.50         1.33 o                         
   9   5   6         51.71         52.43         4.77 o                         
  -6   6   6          8.82         10.64         2.41 o                         
  -5   6   6        137.83        148.19         6.40 o                         
  -4   6   6         65.86         65.92         2.88 o                         
  -3   6   6         12.46         11.53         1.23 o                         
  -2   6   6         37.13         36.01         1.85 o                         
  -1   6   6         29.57         32.59         1.79 o                         
   0   6   6        123.30        120.62         3.15 o                         
   1   6   6         50.37         50.07         1.94 o                         
   2   6   6         26.09         25.26         1.68 o                         
   3   6   6         19.29         19.62         1.41 o                         
   4   6   6         20.17         21.77         2.69 o                         
   5   6   6         60.34         58.03         2.43 o                         
   6   6   6          5.02          2.15         1.30 o                         
   7   6   6          1.34          1.46         1.34 o                         
   8   6   6          7.85         10.07         3.90 o                         
  -6   7   6          3.84          1.88         1.97 o                         
  -5   7   6         31.91         29.39         3.59 o                         
  -4   7   6          2.17          1.42         1.60 o                         
  -3   7   6         82.63         82.70         5.61 o                         
  -2   7   6         39.49         39.25         2.60 o                         
  -1   7   6        354.25        353.68         6.88 o                         
   0   7   6          0.74          1.98         1.11 o                         
   1   7   6         83.29         79.21         3.30 o                         
   2   7   6         53.09         51.10         2.66 o                         
   3   7   6         36.27         38.27         1.99 o                         
   4   7   6          7.52          9.29         3.85 o                         
   5   7   6         43.06         52.47         2.54 o                         
   6   7   6          4.35          6.17         1.65 o                         
   7   7   6         80.07         77.29         4.00 o                         
  -6   8   6          3.05          7.45         2.80 o                         
  -5   8   6         48.63         43.85         4.60 o                         
  -4   8   6         77.13         79.59         5.52 o                         
  -3   8   6          8.06          9.83         1.76 o                         
  -2   8   6         40.29         36.06         2.69 o                         
  -1   8   6          1.00          2.36         1.42 o                         
   0   8   6          6.28          8.23         1.59 o                         
   1   8   6         30.37         29.66         2.51 o                         
   2   8   6         27.87         24.18         3.13 o                         
   3   8   6         27.36         28.43         3.55 o                         
   4   8   6         38.31         39.63         3.06 o                         
   5   8   6         28.93         29.71         3.05 o                         
   6   8   6          5.79          3.46         2.28 o                         
  -3   9   6          5.22          6.65         1.78 o                         
  -2   9   6          1.81          1.14         1.42 o                         
  -1   9   6         61.38         64.63         3.65 o                         
   0   9   6          0.44          0.57         1.42 o                         
   1   9   6         93.80         93.49         4.12 o                         
   2   9   6          1.79         -1.36         1.36 o                         
   3   9   6         25.02         29.17         4.03 o                         
  -3  -9   7         14.47         10.38         1.95 o                         
  -2  -9   7         26.43         28.27         2.65 o                         
  -1  -9   7          3.35          3.12         1.45 o                         
   0  -9   7         28.43         23.91         2.32 o                         
   1  -9   7          9.20          8.42         1.70 o                         
   2  -9   7         10.18         10.10         1.75 o                         
   3  -9   7         41.57         39.60         3.59 o                         
  -6  -8   7         24.22         24.09         3.07 o                         
  -5  -8   7         13.79         14.89         2.11 o                         
  -4  -8   7         18.93         19.82         2.87 o                         
  -3  -8   7         49.74         45.03         3.08 o                         
  -2  -8   7         13.11         12.60         1.75 o                         
  -1  -8   7         34.12         35.05         4.77 o                         
   0  -8   7         73.54         71.67         7.01 o                         
   1  -8   7          4.83          3.62         1.26 o                         
   2  -8   7          0.30         -1.01         1.01 o                         
   3  -8   7         15.88         15.77         3.44 o                         
   4  -8   7         68.78         66.76         3.94 o                         
  -7  -7   7          0.05         -0.47         2.80 o                         
  -6  -7   7        113.08        109.35         4.41 o                         
  -5  -7   7         12.39          9.79         2.67 o                         
  -4  -7   7        168.61        167.50         5.12 o                         
  -3  -7   7         19.68         21.35         2.04 o                         
  -2  -7   7          5.23          4.06         1.64 o                         
  -1  -7   7         26.96         27.93         2.11 o                         
   0  -7   7         64.75         63.31         2.84 o                         
   1  -7   7         15.40         15.13         2.85 o                         
   2  -7   7         20.45         19.62         1.77 o                         
   3  -7   7          6.68          6.83         1.24 o                         
   4  -7   7         22.42         24.01         2.37 o                         
  -8  -6   7          1.31          2.23         1.97 o                         
  -7  -6   7          4.82          5.04         1.59 o                         
  -6  -6   7         13.15         15.13         1.87 o                         
  -5  -6   7         17.58         17.18         1.95 o                         
  -4  -6   7         92.38         93.18         3.45 o                         
  -3  -6   7         23.59         24.63         1.97 o                         
  -2  -6   7         81.18         77.42         2.96 o                         
  -1  -6   7        183.65        187.35         4.80 o                         
   0  -6   7        144.80        141.76         3.97 o                         
   1  -6   7          5.22          6.17         1.08 o                         
   2  -6   7         17.30         18.32         2.50 o                         
   3  -6   7         32.31         31.38         1.84 o                         
   4  -6   7          3.34          4.60         1.18 o                         
  -9  -5   7         36.04         30.97         3.81 o                         
  -8  -5   7         24.77         25.06         3.24 o                         
  -7  -5   7          5.11          5.83         1.42 o                         
  -6  -5   7         69.11         73.35         3.16 o                         
  -5  -5   7          5.04          5.01         1.22 o                         
  -4  -5   7        157.47        142.33         6.02 o                         
  -3  -5   7         55.49         52.46         2.32 o                         
  -2  -5   7        224.64        213.18         5.03 o                         
  -1  -5   7         14.20         15.71         2.93 o                         
   0  -5   7        102.38         92.44         2.81 o                         
   1  -5   7        143.18        135.80         3.60 o                         
   2  -5   7        166.00        161.28         3.90 o                         
   3  -5   7        171.71        173.65         4.08 o                         
   4  -5   7         87.40         95.47         2.70 o                         
   5  -5   7         18.97         20.98         2.54 o                         
   6  -5   7         72.49         66.72         4.38 o                         
 -10  -4   7         11.20         10.56         2.67 o                         
  -9  -4   7         35.02         35.83         3.90 o                         
  -8  -4   7         72.73         77.36         4.82 o                         
  -7  -4   7          9.95          7.77         1.39 o                         
  -6  -4   7         52.42         55.68         2.65 o                         
  -5  -4   7        110.32        106.78         3.45 o                         
  -4  -4   7         91.11         87.75         3.39 o                         
  -3  -4   7        169.03        164.53         4.09 o                         
  -2  -4   7        101.49         92.09         2.73 o                         
  -1  -4   7        206.39        198.44         3.53 o                         
   0  -4   7        205.42        186.33         5.60 o                         
   1  -4   7        531.39        512.88         9.12 o                         
   2  -4   7        154.42        151.35         2.84 o                         
   3  -4   7         18.73         16.70         0.92 o                         
   4  -4   7         16.76         18.91         1.10 o                         
   5  -4   7        142.47        134.61         5.52 o                         
   6  -4   7         25.34         24.14         2.80 o                         
   7  -4   7        167.67        164.23         7.14 o                         
 -10  -3   7         16.71         16.82         3.02 o                         
  -9  -3   7         19.64         19.45         2.93 o                         
  -8  -3   7         35.20         33.12         3.55 o                         
  -7  -3   7         16.71         16.29         2.54 o                         
  -6  -3   7         64.05         67.92         2.74 o                         
  -5  -3   7         36.47         36.16         1.50 o                         
  -4  -3   7        136.52        129.39         2.79 o                         
  -3  -3   7         43.35         39.52         2.22 o                         
  -2  -3   7         18.94         17.76         1.57 o                         
  -1  -3   7        214.47        213.69         4.49 o                         
   0  -3   7         40.87         40.47         1.18 o                         
   1  -3   7        322.54        318.40         4.98 o                         
   2  -3   7        163.69        163.70         3.39 o                         
   3  -3   7         89.76         95.51         4.31 o                         
   4  -3   7        175.63        172.29         5.96 o                         
   5  -3   7          8.74         10.47         1.84 o                         
   6  -3   7          6.42          5.69         1.88 o                         
   7  -3   7         35.39         35.48         3.50 o                         
 -10  -2   7         76.93         72.32         5.13 o                         
  -9  -2   7         54.03         49.54         4.16 o                         
  -8  -2   7        107.30        104.13         5.34 o                         
  -7  -2   7        202.49        210.39         4.41 o                         
  -6  -2   7          9.70         10.82         1.04 o                         
  -5  -2   7        212.66        214.91         4.07 o                         
  -4  -2   7         89.30         87.00         2.11 o                         
  -3  -2   7        261.33        257.38         4.27 o                         
  -2  -2   7        628.24        606.45         9.01 o                         
  -1  -2   7        172.72        171.41         3.08 o                         
   0  -2   7        355.20        353.60         6.58 o                         
   1  -2   7        109.22        122.30         3.99 o                         
   2  -2   7         16.09         13.54         1.45 o                         
   3  -2   7        261.73        272.29         8.06 o                         
   4  -2   7         42.16         39.82         2.63 o                         
   5  -2   7         54.80         55.72         3.31 o                         
   6  -2   7          5.30          5.10         0.78 o                         
   7  -2   7         86.95         88.82         2.79 o                         
   8  -2   7         47.08         44.17         2.32 o                         
 -10  -1   7          1.79         -0.26         1.80 o                         
  -9  -1   7         26.28         24.84         3.29 o                         
  -8  -1   7         63.77         63.32         2.40 o                         
  -7  -1   7         33.38         29.89         2.03 o                         
  -6  -1   7         39.61         38.81         1.59 o                         
  -5  -1   7         24.27         23.03         1.28 o                         
  -4  -1   7        388.71        395.92         6.36 o                         
  -3  -1   7         49.24         53.16         1.43 o                         
  -2  -1   7        513.62        521.30         9.51 o                         
  -1  -1   7        467.16        454.40         8.38 o                         
   0  -1   7        183.25        178.68         5.43 o                         
   1  -1   7        389.47        405.42        10.60 o                         
   2  -1   7        399.83        418.82        11.21 o                         
   3  -1   7        159.33        133.04         4.95 o                         
   4  -1   7        127.90        123.09         2.77 o                         
   5  -1   7         71.36         71.35         2.96 o                         
   6  -1   7        101.83        105.43         4.47 o                         
   7  -1   7         25.49         24.75         2.37 o                         
   8  -1   7         41.50         43.31         5.37 o                         
   9  -1   7         75.42         68.99         3.64 o                         
  10  -1   7          0.20          0.39         1.36 o                         
 -11   0   7          0.79         -0.96         2.10 o                         
 -10   0   7         48.35         42.71         4.34 o                         
  -9   0   7         95.24         92.52         4.95 o                         
  -8   0   7        335.20        330.96         7.05 o                         
  -7   0   7        344.17        342.84         6.42 o                         
  -6   0   7        103.22        101.07         2.26 o                         
  -5   0   7         22.65         28.47         1.41 o                         
  -4   0   7          3.08          2.64         0.46 o                         
  -3   0   7          9.54          8.14         0.64 o                         
  -2   0   7         99.47         97.42         2.93 o                         
  -1   0   7         81.00         88.28         3.31 o                         
   0   0   7        342.99        336.94         5.21 o                         
   1   0   7          4.16          3.26         0.36 o                         
   2   0   7       2499.39       2629.66        36.97 o                         
   3   0   7          0.87          2.29         0.40 o                         
   4   0   7        106.67        104.12         2.19 o                         
   5   0   7         15.93         15.27         0.94 o                         
   6   0   7          7.60          8.31         0.87 o                         
   7   0   7         68.93         70.76         4.69 o                         
   8   0   7          1.70          0.81         0.98 o                         
   9   0   7         11.01         10.60         1.88 o                         
  10   0   7          1.79          2.41         1.58 o                         
 -10   1   7          1.74          1.75         1.97 o                         
  -9   1   7         29.05         24.06         5.89 o                         
  -8   1   7         60.72         61.26         2.97 o                         
  -7   1   7         34.16         33.23         2.26 o                         
  -6   1   7         37.67         36.17         2.13 o                         
  -5   1   7         24.14         20.50         1.14 o                         
  -4   1   7        399.57        404.46         6.63 o                         
  -3   1   7         46.08         48.47         1.67 o                         
  -2   1   7        515.34        517.64         6.71 o                         
  -1   1   7        467.66        461.39         8.48 o                         
   0   1   7        183.53        188.61         3.14 o                         
   1   1   7        395.81        395.22         5.24 o                         
   2   1   7        394.20        416.54         6.24 o                         
   3   1   7        161.41        156.17         2.82 o                         
   4   1   7        130.26        122.09         2.53 o                         
   5   1   7         71.67         67.52         1.89 o                         
   6   1   7        105.21        106.86         2.64 o                         
   7   1   7         24.48         24.33         1.52 o                         
   8   1   7         42.38         42.80         3.11 o                         
   9   1   7         75.85         74.82         4.16 o                         
  10   1   7          0.22         -0.44         1.36 o                         
 -10   2   7         77.60         70.44         5.39 o                         
  -9   2   7         55.32         46.87         4.42 o                         
  -8   2   7        106.41        110.04         5.61 o                         
  -7   2   7        202.51        211.05         5.82 o                         
  -6   2   7         10.21         10.45         1.04 o                         
  -5   2   7        210.65        218.72         4.24 o                         
  -4   2   7         87.41         88.22         2.20 o                         
  -3   2   7        251.55        244.63         6.48 o                         
  -2   2   7        623.66        610.26        10.42 o                         
  -1   2   7        170.86        175.30         5.30 o                         
   0   2   7        365.02        358.43         4.93 o                         
   1   2   7        111.94        119.06         1.57 o                         
   2   2   7         16.87         14.60         0.75 o                         
   3   2   7        262.73        271.33         3.89 o                         
   4   2   7         42.96         41.96         1.92 o                         
   5   2   7         52.78         50.63         1.72 o                         
   6   2   7          5.41          6.09         0.86 o                         
   7   2   7         83.39         85.90         2.60 o                         
   8   2   7         47.23         46.50         2.53 o                         
   9   2   7          0.11         -0.39         1.45 o                         
  10   2   7          5.75          4.34         1.88 o                         
 -10   3   7         16.47         23.52         3.64 o                         
  -9   3   7         20.10         17.74         3.11 o                         
  -8   3   7         36.65         41.53         3.90 o                         
  -7   3   7         18.10         12.27         2.28 o                         
  -6   3   7         65.62         69.06         4.46 o                         
  -5   3   7         36.31         34.15         1.59 o                         
  -4   3   7        134.27        133.80         2.98 o                         
  -3   3   7         46.50         44.11         1.51 o                         
  -2   3   7         18.02         16.56         0.96 o                         
  -1   3   7        216.74        215.17         7.32 o                         
   0   3   7         40.81         39.68         1.59 o                         
   1   3   7        325.98        317.37         4.04 o                         
   2   3   7        161.95        159.71         2.61 o                         
   3   3   7         92.93         95.16         1.85 o                         
   4   3   7        173.60        172.57         4.48 o                         
   5   3   7          8.83          8.72         0.93 o                         
   6   3   7          6.74          9.87         1.05 o                         
   7   3   7         36.28         33.50         2.26 o                         
   8   3   7          1.72          1.60         1.99 o                         
   9   3   7         28.06         26.24         3.20 o                         
  10   3   7          0.75          0.04         1.75 o                         
 -10   4   7         10.62         12.48         2.98 o                         
  -9   4   7         35.93         32.33         3.77 o                         
  -8   4   7         71.33         64.44         4.64 o                         
  -7   4   7          9.72          6.61         1.93 o                         
  -6   4   7         52.89         62.44         4.51 o                         
  -5   4   7        108.58        108.36         2.91 o                         
  -4   4   7         92.14         91.67         2.49 o                         
  -3   4   7        165.07        162.10         3.43 o                         
  -2   4   7        100.99         91.14         3.04 o                         
  -1   4   7        203.39        191.47         4.76 o                         
   0   4   7        204.28        178.18         4.44 o                         
   1   4   7        535.93        519.61         8.30 o                         
   2   4   7        150.93        150.31         3.73 o                         
   3   4   7         17.46         15.72         1.05 o                         
   4   4   7         15.98         15.82         1.17 o                         
   5   4   7        139.30        134.76         3.19 o                         
   6   4   7         25.59         25.49         2.02 o                         
   7   4   7        165.75        171.25         5.03 o                         
   8   4   7         24.07         24.10         2.22 o                         
   9   4   7         31.43         33.69         3.72 o                         
  -9   5   7         38.48         32.24         3.99 o                         
  -8   5   7         24.67         26.59         3.42 o                         
  -7   5   7          5.73          6.61         2.10 o                         
  -6   5   7         68.43         71.06         3.08 o                         
  -5   5   7          5.05          6.09         1.80 o                         
  -4   5   7        158.65        156.70         4.65 o                         
  -3   5   7         53.86         48.81         2.49 o                         
  -2   5   7        226.04        210.35         5.43 o                         
  -1   5   7         12.52         12.80         1.36 o                         
   0   5   7        102.49         95.60         4.99 o                         
   1   5   7        149.24        148.98         4.24 o                         
   2   5   7        163.74        165.93         4.23 o                         
   3   5   7        174.54        173.72         3.64 o                         
   4   5   7         89.11         92.34         2.69 o                         
   5   5   7         18.79         20.89         1.51 o                         
   6   5   7         74.80         72.25         3.27 o                         
   7   5   7          2.98          1.02         1.19 o                         
   8   5   7          6.91          4.16         1.69 o                         
   9   5   7          1.32          2.23         1.97 o                         
  -6   6   7         13.60         13.49         2.58 o                         
  -5   6   7         18.23         16.43         2.67 o                         
  -4   6   7         90.98         93.56         3.46 o                         
  -3   6   7         22.07         21.74         2.00 o                         
  -2   6   7         82.68         77.48         3.15 o                         
  -1   6   7        182.43        179.34         5.11 o                         
   0   6   7        147.53        147.92         3.56 o                         
   1   6   7          5.36          4.42         1.10 o                         
   2   6   7         15.41         16.83         1.44 o                         
   3   6   7         32.40         30.03         1.69 o                         
   4   6   7          3.63          2.81         0.93 o                         
   5   6   7        126.60        125.29         3.50 o                         
   6   6   7         69.97         74.60         3.53 o                         
   7   6   7         27.29         25.96         4.29 o                         
   8   6   7         23.00         19.92         2.87 o                         
  -6   7   7        114.60        122.00         6.53 o                         
  -5   7   7         12.41         12.79         2.67 o                         
  -4   7   7        168.18        171.28         5.17 o                         
  -3   7   7         19.59         19.81         2.06 o                         
  -2   7   7          5.35          5.17         1.36 o                         
  -1   7   7         26.88         27.38         1.92 o                         
   0   7   7         64.86         64.44         3.10 o                         
   1   7   7         14.76         15.27         1.78 o                         
   2   7   7         19.83         20.24         1.58 o                         
   3   7   7          7.30          7.40         1.15 o                         
   4   7   7         23.90         24.22         1.82 o                         
   5   7   7         16.75         17.16         2.42 o                         
   6   7   7          3.16          3.15         1.51 o                         
   7   7   7          2.15          1.55         1.44 o                         
  -5   8   7         12.38         13.80         3.07 o                         
  -4   8   7         19.30         23.86         2.40 o                         
  -3   8   7         51.77         54.32         3.19 o                         
  -2   8   7         13.42         11.40         1.81 o                         
  -1   8   7         34.24         35.61         2.71 o                         
   0   8   7         71.94         73.66         3.56 o                         
   1   8   7          5.10          5.91         1.48 o                         
   2   8   7          0.50         -0.02         2.98 o                         
   3   8   7         16.23         17.92         3.07 o                         
   4   8   7         67.87         65.48         5.18 o                         
   5   8   7         57.33         61.21         3.02 o                         
   6   8   7         28.36         20.06         3.37 o                         
  -3   9   7         14.99         10.40         1.99 o                         
  -2   9   7         26.09         31.80         3.57 o                         
  -1   9   7          2.70          6.10         1.73 o                         
   0   9   7         28.36         26.81         2.63 o                         
   1   9   7          8.30          7.83         1.83 o                         
   2   9   7         10.21         11.27         1.98 o                         
   3   9   7         41.47         39.67         3.26 o                         
  -3  -9   8         20.87         17.18         2.23 o                         
  -2  -9   8         18.57         19.43         2.50 o                         
  -1  -9   8         25.55         22.03         2.35 o                         
   0  -9   8          1.47          3.29         1.47 o                         
   1  -9   8         38.20         40.04         2.90 o                         
   2  -9   8         34.08         34.23         4.64 o                         
   3  -9   8         25.93         26.20         2.93 o                         
  -5  -8   8         26.45         26.63         2.78 o                         
  -4  -8   8         23.74         21.93         2.34 o                         
  -3  -8   8         41.80         42.96         2.98 o                         
  -2  -8   8          3.90          2.01         1.32 o                         
  -1  -8   8         16.35         15.56         1.89 o                         
   0  -8   8         20.00         22.60         2.52 o                         
   1  -8   8         15.09         17.51         2.65 o                         
   2  -8   8         16.38         14.82         2.96 o                         
   3  -8   8         13.10         11.87         2.02 o                         
   4  -8   8         10.80         10.43         2.06 o                         
  -7  -7   8         12.27         10.54         1.97 o                         
  -6  -7   8          5.34          4.90         1.61 o                         
  -5  -7   8         41.75         43.73         3.06 o                         
  -4  -7   8         46.85         43.80         3.55 o                         
  -3  -7   8          9.03          6.74         1.45 o                         
  -2  -7   8          8.27          8.55         1.47 o                         
  -1  -7   8          1.72          2.73         1.95 o                         
   0  -7   8         40.77         41.18         2.48 o                         
   1  -7   8         89.36         84.10         3.20 o                         
   2  -7   8         13.50         13.83         1.52 o                         
   3  -7   8         26.96         27.29         2.50 o                         
   4  -7   8          8.65          8.41         1.58 o                         
  -8  -6   8         74.70         69.87         5.13 o                         
  -7  -6   8         10.31          8.59         3.18 o                         
  -6  -6   8         28.53         28.30         2.45 o                         
  -5  -6   8         27.17         28.44         2.96 o                         
  -4  -6   8         24.86         22.08         1.95 o                         
  -3  -6   8         89.91         82.81         3.22 o                         
  -2  -6   8         15.39         16.20         2.02 o                         
  -1  -6   8         40.11         42.99         2.30 o                         
   0  -6   8         36.46         35.17         2.08 o                         
   1  -6   8         34.02         32.66         1.94 o                         
   2  -6   8         98.31         93.21         3.11 o                         
   3  -6   8         27.42         28.48         1.80 o                         
   4  -6   8         36.34         32.37         2.32 o                         
  -9  -5   8         14.73         17.13         3.11 o                         
  -8  -5   8         33.93         36.84         3.94 o                         
  -7  -5   8         19.88         23.54         4.86 o                         
  -6  -5   8         79.88         73.55         3.28 o                         
  -5  -5   8         55.41         59.90         5.37 o                         
  -4  -5   8        127.19        128.47         3.93 o                         
  -3  -5   8         67.58         68.01         2.71 o                         
  -2  -5   8         54.54         53.96         2.31 o                         
  -1  -5   8        169.56        170.22         4.32 o                         
   0  -5   8         35.91         37.51         4.71 o                         
   1  -5   8        144.32        136.54         3.54 o                         
   2  -5   8        205.21        195.63         4.52 o                         
   3  -5   8        199.10        195.90         4.46 o                         
   4  -5   8         63.46         62.99         2.16 o                         
   5  -5   8         35.40         33.47         3.20 o                         
   6  -5   8         50.83         55.63         3.99 o                         
  -9  -4   8         69.82         64.88         4.86 o                         
  -8  -4   8         32.55         35.04         3.81 o                         
  -7  -4   8         40.68         44.58         3.33 o                         
  -6  -4   8         29.70         29.44         3.13 o                         
  -5  -4   8        223.83        225.18         5.62 o                         
  -4  -4   8         19.84         18.55         1.22 o                         
  -3  -4   8         75.65         72.23         2.52 o                         
  -2  -4   8        176.41        165.26         4.03 o                         
  -1  -4   8        219.23        209.40         3.77 o                         
   0  -4   8        223.80        219.65         4.15 o                         
   1  -4   8        264.67        255.71         6.17 o                         
   2  -4   8         40.31         38.46         1.28 o                         
   3  -4   8         58.78         55.52         1.78 o                         
   4  -4   8        153.48        147.19         5.56 o                         
   5  -4   8         96.58         95.14         4.64 o                         
   6  -4   8         16.14         14.32         2.37 o                         
   7  -4   8         17.01         17.96         2.89 o                         
 -10  -3   8          0.53          0.22         1.75 o                         
  -9  -3   8         57.23         50.55         4.25 o                         
  -8  -3   8         17.35         16.78         2.67 o                         
  -7  -3   8         97.80         95.28         6.00 o                         
  -6  -3   8         47.10         47.98         1.88 o                         
  -5  -3   8         48.57         54.05         1.84 o                         
  -4  -3   8         44.12         40.93         1.72 o                         
  -3  -3   8        237.88        234.44         4.27 o                         
  -2  -3   8        105.39        104.57         2.27 o                         
  -1  -3   8        161.81        154.90         3.62 o                         
   0  -3   8         77.23         78.11         2.08 o                         
   1  -3   8        434.35        416.18         6.53 o                         
   2  -3   8         62.78         58.03         2.16 o                         
   3  -3   8         92.20         90.02         3.77 o                         
   4  -3   8        187.60        186.00         6.40 o                         
   5  -3   8         10.38         12.31         2.02 o                         
   6  -3   8         18.44         18.31         2.54 o                         
   7  -3   8         45.84         52.17         4.16 o                         
   8  -3   8         33.16         31.93         3.81 o                         
 -10  -2   8          1.94          0.66         1.88 o                         
  -9  -2   8          4.85          2.02         1.93 o                         
  -8  -2   8         10.52          8.54         2.10 o                         
  -7  -2   8         26.02         26.20         1.61 o                         
  -6  -2   8          3.39          2.90         0.78 o                         
  -5  -2   8         57.08         60.84         1.89 o                         
  -4  -2   8         16.92         18.77         1.10 o                         
  -3  -2   8        904.10        885.23        12.99 o                         
  -2  -2   8         44.37         48.12         1.39 o                         
  -1  -2   8        426.81        424.52         7.23 o                         
   0  -2   8         21.96         19.36         1.58 o                         
   1  -2   8         50.11         52.17         2.45 o                         
   2  -2   8        180.76        177.37         5.74 o                         
   3  -2   8         20.34         22.95         2.06 o                         
   4  -2   8         66.78         58.39         3.24 o                         
   5  -2   8        145.64        132.64         5.43 o                         
   6  -2   8         81.62         79.02         4.38 o                         
   7  -2   8        173.60        167.42         7.10 o                         
   8  -2   8         11.36          9.42         2.58 o                         
 -10  -1   8         12.08          7.93         2.50 o                         
  -9  -1   8        172.40        167.69         7.53 o                         
  -8  -1   8          2.38          1.72         1.11 o                         
  -7  -1   8        239.32        239.46         5.97 o                         
  -6  -1   8        183.89        186.26         3.81 o                         
  -5  -1   8         52.95         49.13         2.13 o                         
  -4  -1   8        137.16        140.75         2.90 o                         
  -3  -1   8        293.70        295.37         4.83 o                         
  -2  -1   8        138.68        136.06         3.14 o                         
  -1  -1   8        601.02        572.80        14.81 o                         
   0  -1   8        254.55        240.32         6.83 o                         
   1  -1   8        194.69        188.41         5.78 o                         
   2  -1   8        116.14        129.18         4.38 o                         
   4  -1   8         36.15         37.42         1.97 o                         
   5  -1   8         17.32         17.59         1.07 o                         
   6  -1   8         27.60         25.07         1.48 o                         
   7  -1   8         49.22         47.59         2.83 o                         
   8  -1   8         42.40         41.97         2.22 o                         
   9  -1   8         37.45         32.81         2.76 o                         
 -10   0   8         31.01         27.51         3.64 o                         
  -9   0   8         13.76         16.94         3.37 o                         
  -8   0   8          8.82         11.16         1.58 o                         
  -7   0   8          4.19          4.02         1.40 o                         
  -6   0   8          5.42          7.17         0.80 o                         
  -5   0   8        154.77        141.19         3.25 o                         
  -4   0   8         34.22         25.21         0.99 o                         
  -3   0   8        408.01        388.60         6.10 o                         
  -2   0   8        723.60        737.18        13.10 o                         
  -1   0   8        544.08        544.28        14.06 o                         
   0   0   8        777.16        737.57        10.84 o                         
   1   0   8         11.00         10.83         0.59 o                         
   2   0   8         38.64         28.66         1.05 o                         
   3   0   8        389.38        403.61         6.32 o                         
   4   0   8          6.55          6.06         0.60 o                         
   5   0   8        149.00        141.87         2.91 o                         
   6   0   8          4.20          3.46         0.92 o                         
   7   0   8        132.97        134.68         3.96 o                         
   8   0   8         35.07         35.31         2.16 o                         
   9   0   8         58.03         54.80         3.46 o                         
  10   0   8         25.01         27.55         2.89 o                         
 -10   1   8         12.45         13.10         2.85 o                         
  -9   1   8        174.21        172.56         6.88 o                         
  -8   1   8          2.38          2.86         1.22 o                         
  -7   1   8        238.20        233.92         4.99 o                         
  -6   1   8        184.88        185.59         4.06 o                         
  -5   1   8         51.02         46.92         1.29 o                         
  -4   1   8        145.93        146.38         3.01 o                         
  -3   1   8        296.04        285.22         5.87 o                         
  -2   1   8        133.27        132.10         2.13 o                         
  -1   1   8        605.38        591.07        12.22 o                         
   0   1   8        251.53        237.36         3.93 o                         
   1   1   8        198.26        192.03         2.50 o                         
   2   1   8        116.47        127.92         2.35 o                         
   3   1   8        284.16        298.50         4.20 o                         
   4   1   8         38.59         37.19         1.32 o                         
   5   1   8         16.90         18.98         1.14 o                         
   6   1   8         30.16         27.62         1.46 o                         
   7   1   8         49.24         49.53         1.95 o                         
   8   1   8         40.36         43.63         2.08 o                         
   9   1   8         38.79         43.72         3.29 o                         
  10   1   8          1.89          1.53         1.71 o                         
 -10   2   8          1.99          0.83         2.10 o                         
  -9   2   8          4.80          3.22         1.49 o                         
  -8   2   8         10.95         10.25         2.32 o                         
  -7   2   8         25.27         26.39         2.21 o                         
  -6   2   8          3.10          2.69         0.77 o                         
  -5   2   8         54.57         55.93         1.89 o                         
  -4   2   8         16.87         20.01         1.38 o                         
  -3   2   8        908.54        890.93        16.27 o                         
  -2   2   8         42.15         44.52         1.14 o                         
  -1   2   8        433.57        439.25         6.96 o                         
   0   2   8         25.24         20.81         0.78 o                         
   1   2   8         51.13         50.67         0.91 o                         
   2   2   8        184.11        181.83         3.15 o                         
   3   2   8         19.57         17.73         0.83 o                         
   4   2   8         65.15         60.22         2.33 o                         
   5   2   8        147.10        136.75         3.02 o                         
   6   2   8         81.23         81.02         2.35 o                         
   7   2   8        173.22        169.93         3.88 o                         
   8   2   8         10.92          9.07         1.43 o                         
   9   2   8         15.77         18.57         2.58 o                         
  10   2   8         25.09         27.20         3.20 o                         
 -10   3   8          0.49          3.94         2.41 o                         
  -9   3   8         58.02         52.39         4.73 o                         
  -8   3   8         17.46         14.06         2.67 o                         
  -7   3   8         97.41         95.98         5.04 o                         
  -6   3   8         43.99         47.06         2.09 o                         
  -5   3   8         48.72         51.67         1.93 o                         
  -4   3   8         41.69         42.06         1.66 o                         
  -3   3   8        240.22        237.10         4.40 o                         
  -2   3   8        101.02         99.95         1.96 o                         
  -1   3   8        164.87        166.70         4.00 o                         
   0   3   8         77.31         78.04         1.61 o                         
   1   3   8        435.31        410.87         4.61 o                         
   2   3   8         62.65         56.51         1.36 o                         
   3   3   8         89.82         87.40         1.79 o                         
   4   3   8        181.82        184.11         3.66 o                         
   5   3   8          9.52          9.07         0.97 o                         
   6   3   8         17.74         20.91         1.50 o                         
   7   3   8         46.10         47.23         2.51 o                         
   8   3   8         35.10         34.28         2.48 o                         
   9   3   8          2.40          3.85         1.93 o                         
  10   3   8         36.54         34.78         3.77 o                         
  -9   4   8         69.90         65.36         5.08 o                         
  -8   4   8         31.22         31.76         3.55 o                         
  -7   4   8         40.31         31.41         3.37 o                         
  -6   4   8         28.76         30.75         3.50 o                         
  -5   4   8        225.05        230.86         4.76 o                         
  -4   4   8         20.15         22.78         1.41 o                         
  -3   4   8         74.83         72.73         3.09 o                         
  -2   4   8        173.42        161.02         4.34 o                         
  -1   4   8        226.04        213.71         8.50 o                         
   0   4   8        217.08        216.42         4.00 o                         
   1   4   8        265.94        257.17         4.63 o                         
   2   4   8         37.74         35.12         1.49 o                         
   3   4   8         58.29         58.20         1.84 o                         
   4   4   8        156.73        149.76         8.50 o                         
   5   4   8         98.15         96.65         2.68 o                         
   6   4   8         16.32         15.53         1.69 o                         
   7   4   8         17.29         18.62         2.67 o                         
   8   4   8         19.91         24.41         2.27 o                         
   9   4   8          5.30          8.94         2.28 o                         
  -6   5   8         78.27         76.48         4.56 o                         
  -5   5   8         55.38         57.47         3.90 o                         
  -4   5   8        128.32        123.49         4.51 o                         
  -3   5   8         68.40         67.38         8.24 o                         
  -2   5   8         53.37         52.33         2.44 o                         
  -1   5   8        175.31        177.77         4.74 o                         
   0   5   8         34.95         38.02         2.06 o                         
   1   5   8        147.57        136.44         3.20 o                         
   2   5   8        206.06        202.17         4.91 o                         
   3   5   8        193.68        193.47         3.51 o                         
   4   5   8         63.34         63.73         2.28 o                         
   5   5   8         34.48         37.48         1.96 o                         
   6   5   8         49.90         51.99         3.50 o                         
   7   5   8         16.91         15.07         1.95 o                         
   8   5   8         18.14         19.91         2.29 o                         
   9   5   8          8.86          9.24         2.67 o                         
  -6   6   8         28.91         27.64         3.42 o                         
  -5   6   8         27.08         20.63         3.02 o                         
  -4   6   8         24.52         26.06         3.07 o                         
  -3   6   8         90.63         84.15         4.73 o                         
  -2   6   8         14.32         15.95         2.04 o                         
  -1   6   8         39.92         41.70         2.42 o                         
   0   6   8         35.67         39.78         2.35 o                         
   1   6   8         34.34         37.37         3.24 o                         
   2   6   8        101.33        101.70         2.81 o                         
   3   6   8         26.36         26.28         1.44 o                         
   4   6   8         36.13         37.85         2.09 o                         
   5   6   8         19.97         19.90         1.67 o                         
   6   6   8          8.19          8.36         1.69 o                         
   7   6   8          5.35          5.61         1.53 o                         
   8   6   8          4.53          5.05         1.73 o                         
  -6   7   8          5.15         10.38         2.67 o                         
  -5   7   8         41.48         48.40         4.47 o                         
  -4   7   8         47.63         49.89         4.12 o                         
  -3   7   8          9.07          9.27         1.61 o                         
  -2   7   8          9.66          6.26         2.26 o                         
  -1   7   8          2.21          3.44         1.32 o                         
   0   7   8         39.28         43.38         2.78 o                         
   1   7   8         88.78         86.23         3.48 o                         
   2   7   8         13.62         14.20         1.79 o                         
   3   7   8         26.83         27.29         1.61 o                         
   4   7   8          8.46         10.82         1.55 o                         
   5   7   8         56.68         59.30         3.50 o                         
   6   7   8         80.44         81.69         5.65 o                         
   7   7   8          8.55          9.08         1.93 o                         
  -5   8   8         26.17         31.15         3.99 o                         
  -4   8   8         23.90         26.37         2.50 o                         
  -3   8   8         40.21         41.51         3.01 o                         
  -2   8   8          3.55          8.21         2.15 o                         
  -1   8   8         16.96         16.38         2.23 o                         
   0   8   8         19.51         20.32         2.26 o                         
   1   8   8         15.23         14.90         2.32 o                         
   2   8   8         16.23         14.59         1.98 o                         
   3   8   8         13.68         13.28         2.08 o                         
   4   8   8         11.39         14.27         1.68 o                         
   5   8   8          7.90          5.08         1.44 o                         
  -3   9   8         20.62         24.44         3.55 o                         
  -2   9   8         18.37         19.93         5.39 o                         
  -1   9   8         25.47         25.50         2.63 o                         
   0   9   8          1.43          2.24         3.26 o                         
   1   9   8         36.35         43.59         3.22 o                         
   2   9   8         34.03         41.49         2.61 o                         
  -3  -9   9          6.56          5.06         2.04 o                         
  -2  -9   9          5.07          2.83         2.39 o                         
  -1  -9   9         16.60         20.50         2.29 o                         
   0  -9   9         30.53         26.57         2.54 o                         
   1  -9   9          6.72          5.36         2.10 o                         
   2  -9   9         23.89         27.68         3.15 o                         
   3  -9   9         11.42          9.72         2.23 o                         
  -5  -8   9         11.63          7.29         1.99 o                         
  -4  -8   9         23.62         25.14         2.51 o                         
  -3  -8   9         31.18         29.49         2.57 o                         
  -2  -8   9         16.47         17.50         2.04 o                         
  -1  -8   9          9.12          7.66         1.55 o                         
   0  -8   9         35.36         37.31         2.68 o                         
   1  -8   9          6.37          6.50         2.06 o                         
   2  -8   9         82.83         84.25         3.45 o                         
   3  -8   9          2.10          2.85         1.53 o                         
  -7  -7   9         57.20         57.00         3.75 o                         
  -6  -7   9          0.77          0.44         1.42 o                         
  -5  -7   9         13.03         11.26         1.94 o                         
  -4  -7   9          6.59          5.20         1.45 o                         
  -3  -7   9         73.31         70.42         3.31 o                         
  -2  -7   9         98.61        100.74         3.78 o                         
  -1  -7   9         12.17         11.08         1.61 o                         
   0  -7   9        158.66        165.63         9.20 o                         
   1  -7   9         42.70         42.34         2.45 o                         
   2  -7   9          7.52          7.67         1.77 o                         
   3  -7   9         30.01         28.08         2.58 o                         
  -8  -6   9         33.50         29.74         3.81 o                         
  -7  -6   9          4.62          3.71         1.55 o                         
  -6  -6   9         38.93         41.46         2.88 o                         
  -5  -6   9          8.17          7.04         1.49 o                         
  -4  -6   9        103.72        105.55         7.25 o                         
  -3  -6   9         41.03         43.37         3.00 o                         
  -2  -6   9         18.60         17.81         2.63 o                         
  -1  -6   9          6.27          7.11         1.21 o                         
   0  -6   9        112.88        111.42         3.45 o                         
   1  -6   9         28.93         29.99         5.48 o                         
   2  -6   9        188.07        188.44        12.05 o                         
   3  -6   9         26.54         27.12         2.15 o                         
  -9  -5   9         57.20         60.23         4.95 o                         
  -8  -5   9         51.74         45.25         4.29 o                         
  -7  -5   9          4.44          5.51         1.97 o                         
  -6  -5   9         12.99         11.87         1.69 o                         
  -5  -5   9         18.52         17.14         1.78 o                         
  -4  -5   9        153.06        150.42         4.38 o                         
  -3  -5   9         23.48         24.82         1.80 o                         
  -2  -5   9         31.87         32.75         1.93 o                         
  -1  -5   9        131.62        118.27         3.42 o                         
   0  -5   9         89.57         85.44         2.76 o                         
   1  -5   9         53.41         53.26         2.89 o                         
   2  -5   9         33.07         34.43         1.72 o                         
   3  -5   9         15.20         12.68         1.09 o                         
   4  -5   9         13.28         12.57         2.10 o                         
   5  -5   9         40.56         42.80         3.42 o                         
   6  -5   9         24.68         24.01         3.02 o                         
   7  -5   9          9.53          8.15         2.54 o                         
  -9  -4   9          5.11          4.16         2.06 o                         
  -8  -4   9         57.12         57.21         4.38 o                         
  -7  -4   9         42.39         42.55         2.79 o                         
  -6  -4   9         63.19         64.18         2.94 o                         
  -5  -4   9        125.24        127.87         3.15 o                         
  -4  -4   9         64.53         63.58         2.07 o                         
  -3  -4   9        161.81        166.70         5.37 o                         
  -2  -4   9         62.30         55.07         2.18 o                         
  -1  -4   9         49.64         51.22         1.60 o                         
   0  -4   9         35.18         39.95         1.39 o                         
   1  -4   9        121.61        118.61         2.49 o                         
   2  -4   9        212.23        212.57         3.75 o                         
   3  -4   9        117.71        113.60         4.14 o                         
   4  -4   9        112.75        110.48         4.73 o                         
   5  -4   9         41.28         38.07         3.42 o                         
   6  -4   9          8.29          8.54         2.15 o                         
   7  -4   9         10.80         14.72         2.80 o                         
   8  -4   9         13.69         11.48         2.80 o                         
 -10  -3   9         10.08          8.02         2.58 o                         
  -9  -3   9         17.44         16.16         2.85 o                         
  -8  -3   9          7.74          4.42         1.93 o                         
  -7  -3   9        129.78        134.89         4.34 o                         
  -6  -3   9          3.00          1.88         1.26 o                         
  -5  -3   9        145.61        150.21         3.36 o                         
  -4  -3   9        147.66        150.98         3.23 o                         
  -3  -3   9        228.44        218.50         4.08 o                         
  -2  -3   9        540.63        496.03         7.77 o                         
  -1  -3   9        242.48        235.84         4.91 o                         
   0  -3   9        146.49        137.02         2.68 o                         
   1  -3   9        116.04        109.83         2.25 o                         
   2  -3   9         19.48         20.75         1.10 o                         
   3  -3   9        130.65        121.03         4.77 o                         
   4  -3   9         20.74         21.29         2.32 o                         
   5  -3   9         90.36         89.01         4.38 o                         
   6  -3   9        101.14         92.87         4.91 o                         
   7  -3   9         16.85         16.38         2.76 o                         
   8  -3   9        137.10        146.09         7.01 o                         
 -10  -2   9         38.93         41.79         4.47 o                         
  -9  -2   9         23.60         22.17         3.29 o                         
  -8  -2   9         42.37         39.78         3.81 o                         
  -7  -2   9         21.44         21.13         1.79 o                         
  -6  -2   9         85.97         89.63         2.54 o                         
  -5  -2   9        203.18        195.92         3.92 o                         
  -4  -2   9         53.83         54.33         1.74 o                         
  -3  -2   9        409.27        401.66         6.50 o                         
  -2  -2   9        176.72        175.09         3.25 o                         
  -1  -2   9        336.80        328.85         5.22 o                         
   0  -2   9        127.92        127.04         4.16 o                         
   1  -2   9         89.30         88.88         3.46 o                         
   2  -2   9        368.58        352.46        10.16 o                         
   3  -2   9         29.83         31.93         2.37 o                         
   4  -2   9         95.65         96.68         4.25 o                         
   5  -2   9        102.70        105.13         4.77 o                         
   6  -2   9          4.45          5.34         1.80 o                         
   7  -2   9         41.29         38.02         3.81 o                         
   8  -2   9          9.41          5.26         2.23 o                         
 -10  -1   9         10.87         12.79         2.76 o                         
  -9  -1   9         30.38         30.49         3.85 o                         
  -8  -1   9         35.64         38.99         2.57 o                         
  -7  -1   9         53.50         55.45         4.99 o                         
  -6  -1   9         57.29         57.40         2.88 o                         
  -5  -1   9         32.98         34.40         2.22 o                         
  -4  -1   9        302.54        308.12         5.15 o                         
  -3  -1   9        111.33        102.42         2.23 o                         
  -2  -1   9        300.72        284.20         5.79 o                         
  -1  -1   9        624.64        628.08        15.86 o                         
   0  -1   9         82.82         81.13         3.20 o                         
   1  -1   9        202.88        212.85         6.26 o                         
   3  -1   9        306.21        297.04         8.80 o                         
   4  -1   9        120.02        122.50         2.79 o                         
   5  -1   9        280.35        263.45         5.40 o                         
   6  -1   9        105.03        107.25         2.90 o                         
   7  -1   9        107.86        107.57         3.18 o                         
   8  -1   9         74.06         77.85         2.84 o                         
 -10   0   9          4.55          3.24         2.23 o                         
  -9   0   9          0.22          0.20         1.17 o                         
  -8   0   9         21.73         21.22         2.03 o                         
  -7   0   9          0.15         -0.25         0.97 o                         
  -6   0   9        118.90        119.07         3.06 o                         
  -5   0   9         84.07         84.20         1.90 o                         
  -4   0   9         45.60         40.99         1.45 o                         
  -3   0   9         45.16         41.86         1.37 o                         
  -2   0   9         21.35         21.60         1.16 o                         
  -1   0   9        191.54        190.95         5.78 o                         
   0   0   9         67.26         66.00         1.96 o                         
   1   0   9         17.79         13.48         0.67 o                         
   2   0   9          3.33          3.92         0.74 o                         
   3   0   9          6.90          8.13         0.75 o                         
   4   0   9          0.08          0.40         0.51 o                         
   5   0   9          0.01          0.87         0.54 o                         
   6   0   9          3.33          2.97         0.83 o                         
   7   0   9          1.75          2.03         0.88 o                         
   8   0   9          0.02         -0.12         0.92 o                         
   9   0   9         37.85         41.09         3.07 o                         
  10   0   9         24.02         21.95         2.63 o                         
 -10   1   9         12.12         13.71         2.98 o                         
  -9   1   9         28.12         28.42         2.52 o                         
  -8   1   9         34.93         35.66         3.61 o                         
  -7   1   9         51.54         48.11         2.18 o                         
  -6   1   9         57.30         58.83         1.56 o                         
  -5   1   9         32.84         32.26         1.44 o                         
  -4   1   9        296.28        290.75         4.56 o                         
  -3   1   9        111.32         88.49         6.25 o                         
  -2   1   9        300.59        289.51         4.06 o                         
  -1   1   9        618.15        622.85        24.18 o                         
   0   1   9         84.89         84.96         1.85 o                         
   1   1   9        194.25        199.08         3.02 o                         
   2   1   9        134.83        142.50         2.60 o                         
   3   1   9        310.51        295.86         4.36 o                         
   4   1   9        119.39        118.38         4.28 o                         
   5   1   9        281.75        262.41         4.76 o                         
   6   1   9        103.90        101.70         2.64 o                         
   7   1   9        107.42        109.52         2.91 o                         
   8   1   9         72.81         75.12         7.49 o                         
   9   1   9         32.84         37.45         3.20 o                         
  10   1   9          7.11          6.18         1.93 o                         
 -10   2   9         37.95         31.19         4.12 o                         
  -9   2   9         23.95         24.77         2.49 o                         
  -8   2   9         41.58         40.10         2.96 o                         
  -7   2   9         21.47         24.31         2.80 o                         
  -6   2   9         85.47         85.00         2.54 o                         
  -5   2   9        204.24        197.49         4.05 o                         
  -4   2   9         53.02         52.74         1.76 o                         
  -3   2   9        418.11        406.20         9.61 o                         
  -2   2   9        177.37        177.50         2.55 o                         
  -1   2   9        335.09        323.78         5.48 o                         
   0   2   9        127.22        125.96         2.19 o                         
   1   2   9         85.42         83.74         1.31 o                         
   2   2   9        363.43        361.42         5.02 o                         
   3   2   9         29.89         29.76         1.02 o                         
   4   2   9         91.60         93.55         2.30 o                         
   5   2   9        102.26        104.09         2.61 o                         
   6   2   9          4.81          3.89         0.83 o                         
   7   2   9         43.47         43.00         1.99 o                         
   8   2   9          9.41          8.75         1.23 o                         
   9   2   9          6.58          2.23         1.66 o                         
  10   2   9          4.78          5.13         1.97 o                         
 -10   3   9          9.88          7.93         2.76 o                         
  -9   3   9         19.06         20.37         3.20 o                         
  -8   3   9          7.63          7.97         2.32 o                         
  -7   3   9        128.50        138.56         6.18 o                         
  -6   3   9          2.81          1.32         0.80 o                         
  -5   3   9        147.61        153.63         3.52 o                         
  -4   3   9        148.69        151.16         3.37 o                         
  -3   3   9        231.31        223.98         4.25 o                         
  -2   3   9        534.66        500.14         8.20 o                         
  -1   3   9        239.35        228.21         3.62 o                         
   0   3   9        150.51        140.97         2.45 o                         
   1   3   9        120.19        112.75         1.65 o                         
   2   3   9         20.36         20.34         1.06 o                         
   3   3   9        130.40        121.83         2.27 o                         
   4   3   9         21.60         21.25         2.20 o                         
   5   3   9         92.20         88.30         2.56 o                         
   6   3   9        102.62         95.80         2.71 o                         
   7   3   9         16.88         19.91         1.56 o                         
   8   3   9        134.71        129.65         4.42 o                         
   9   3   9          1.10         -1.58         1.58 o                         
  10   3   9          3.26          1.84         1.97 o                         
  -9   4   9          5.64          3.68         2.32 o                         
  -8   4   9         57.65         54.06         4.56 o                         
  -7   4   9         42.40         37.98         3.77 o                         
  -6   4   9         60.84         60.68         2.79 o                         
  -5   4   9        129.99        131.64         3.36 o                         
  -4   4   9         63.54         65.78         2.83 o                         
  -3   4   9        170.36        175.47         4.74 o                         
  -2   4   9         62.58         56.32         1.85 o                         
  -1   4   9         49.93         51.09         1.75 o                         
   0   4   9         36.24         39.14         1.45 o                         
   1   4   9        120.72        121.22         2.39 o                         
   2   4   9        210.72        208.87         4.10 o                         
   3   4   9        117.69        109.84         2.68 o                         
   4   4   9        112.78        112.55         3.57 o                         
   5   4   9         43.18         43.63         4.60 o                         
   6   4   9          9.11         10.26         1.64 o                         
   7   4   9         12.05         12.46         1.76 o                         
   8   4   9         13.69         14.80         1.93 o                         
   9   4   9         17.13         14.50         2.76 o                         
  -6   5   9         12.36         12.70         2.32 o                         
  -5   5   9         20.49         22.56         2.80 o                         
  -4   5   9        150.91        149.76         4.73 o                         
  -3   5   9         24.21         21.67         1.93 o                         
  -2   5   9         32.32         32.66         3.92 o                         
  -1   5   9        129.03        116.08         4.93 o                         
   0   5   9         90.22         91.27         3.11 o                         
   1   5   9         50.75         46.58         2.41 o                         
   2   5   9         32.18         35.40         1.71 o                         
   3   5   9         15.98         15.46         1.42 o                         
   4   5   9         12.85         11.59         1.30 o                         
   5   5   9         41.52         40.40         2.02 o                         
   6   5   9         23.48         24.36         5.06 o                         
   7   5   9          9.58         11.05         1.78 o                         
   8   5   9          2.46          4.28         1.54 o                         
  -6   6   9         38.94         44.24         4.07 o                         
  -5   6   9          8.21          7.01         2.19 o                         
  -4   6   9        102.46        108.37         5.65 o                         
  -3   6   9         40.46         39.64         3.64 o                         
  -2   6   9         18.75         19.27         2.30 o                         
  -1   6   9          5.06          3.83         2.28 o                         
   0   6   9        112.80        108.77         5.21 o                         
   1   6   9         28.36         26.94         2.98 o                         
   2   6   9        187.87        181.19         3.58 o                         
   3   6   9         26.53         23.86         1.44 o                         
   4   6   9         65.66         69.39         2.63 o                         
   5   6   9          0.49          1.85         0.99 o                         
   6   6   9         32.79         28.42         2.50 o                         
   7   6   9         20.77         23.79         2.44 o                         
   8   6   9          7.49          5.57         2.04 o                         
  -6   7   9          0.74         -0.13         1.88 o                         
  -5   7   9         12.49         10.34         2.67 o                         
  -4   7   9          5.54          4.16         1.44 o                         
  -3   7   9         73.75         81.17         4.51 o                         
  -2   7   9         98.52        103.11         5.80 o                         
  -1   7   9         11.67         13.95         1.80 o                         
   0   7   9        158.62        170.98         5.13 o                         
   1   7   9         43.00         45.35         2.77 o                         
   2   7   9          7.85          9.44         2.31 o                         
   3   7   9         30.41         32.01         1.80 o                         
   4   7   9          1.31          1.09         1.01 o                         
   5   7   9         15.90         14.96         1.69 o                         
   6   7   9         26.18         24.42         4.36 o                         
   7   7   9         36.42         36.53         4.16 o                         
  -5   8   9         12.41          6.83         2.58 o                         
  -4   8   9         23.75         23.60         2.45 o                         
  -3   8   9         31.97         32.65         5.26 o                         
  -2   8   9         16.50         13.91         2.00 o                         
  -1   8   9          9.16          8.52         2.08 o                         
   0   8   9         36.35         41.20         3.00 o                         
   1   8   9          5.74          5.86         1.34 o                         
   2   8   9         82.17         87.70         3.20 o                         
   3   8   9          2.05          0.63         1.88 o                         
   4   8   9         90.59         90.61         3.87 o                         
   5   8   9          4.99          5.98         1.50 o                         
  -2   9   9          5.33          6.78         1.76 o                         
  -1   9   9         17.21         17.98         3.09 o                         
   0   9   9         31.45         36.78         3.72 o                         
   1   9   9          7.44          7.16         1.46 o                         
   2   9   9         24.14         24.59         2.23 o                         
  -2  -9  10         20.90         21.88         2.39 o                         
  -1  -9  10          5.40          5.88         1.64 o                         
   0  -9  10         18.15         20.37         2.30 o                         
   1  -9  10          2.13          0.42         3.00 o                         
   2  -9  10         33.10         32.59         3.29 o                         
  -5  -8  10          8.05          6.77         2.58 o                         
  -4  -8  10         29.39         31.36         2.74 o                         
  -3  -8  10         44.10         44.37         3.08 o                         
  -2  -8  10         22.43         24.26         2.41 o                         
  -1  -8  10         25.35         24.91         2.34 o                         
   0  -8  10          3.30          3.72         1.29 o                         
   1  -8  10         29.22         28.13         5.28 o                         
   2  -8  10          1.63          0.70         1.40 o                         
   3  -8  10         14.45         11.78         2.10 o                         
  -6  -7  10         10.39          8.32         1.90 o                         
  -5  -7  10         14.57         13.79         2.01 o                         
  -4  -7  10          7.66          9.62         1.72 o                         
  -3  -7  10         20.67         21.53         2.10 o                         
  -2  -7  10         18.88         18.26         2.52 o                         
  -1  -7  10          5.63          7.26         1.38 o                         
   0  -7  10         63.27         67.68         3.64 o                         
   1  -7  10         17.85         20.58         2.96 o                         
   2  -7  10         29.49         26.02         2.58 o                         
   3  -7  10         18.61         20.02         2.19 o                         
  -8  -6  10         12.09          7.97         2.63 o                         
  -7  -6  10          0.65          2.52         1.48 o                         
  -6  -6  10          6.19          6.97         1.64 o                         
  -5  -6  10         51.94         51.46         2.96 o                         
  -4  -6  10         58.80         54.04         2.99 o                         
  -3  -6  10        166.85        165.48         5.19 o                         
  -2  -6  10         10.32         10.79         1.53 o                         
  -1  -6  10        113.17        109.61         3.66 o                         
   0  -6  10         18.16         20.35         1.71 o                         
   1  -6  10        115.61        118.89         3.57 o                         
   2  -6  10          2.54         -0.34         0.96 o                         
   3  -6  10         24.62         25.76         2.10 o                         
  -8  -5  10         18.92         22.34         3.42 o                         
  -7  -5  10         71.39         74.62         6.53 o                         
  -6  -5  10         21.46         20.36         2.07 o                         
  -5  -5  10         67.53         70.99         3.16 o                         
  -4  -5  10        157.94        150.65         4.51 o                         
  -3  -5  10        102.36        106.44         3.47 o                         
  -2  -5  10        154.69        149.84         4.18 o                         
  -1  -5  10         36.61         34.97         3.20 o                         
   0  -5  10        108.95        110.16         3.27 o                         
   1  -5  10         35.37         37.10         1.85 o                         
   2  -5  10         65.15         67.56         5.48 o                         
   3  -5  10        116.97        116.72         4.71 o                         
   4  -5  10         15.05         19.62         2.41 o                         
   5  -5  10        130.72        130.58         5.87 o                         
   6  -5  10         19.01         18.75         2.89 o                         
   7  -5  10         32.75         33.12         3.85 o                         
  -9  -4  10         32.37         32.81         3.99 o                         
  -8  -4  10         71.05         68.82         4.82 o                         
  -7  -4  10         26.64         32.48         4.56 o                         
  -6  -4  10         77.77         78.20         3.25 o                         
  -5  -4  10        152.57        154.48         3.59 o                         
  -4  -4  10         41.40         43.89         1.83 o                         
  -3  -4  10        240.20        246.77         5.65 o                         
  -2  -4  10         57.97         55.72         2.24 o                         
  -1  -4  10        347.36        330.45         5.53 o                         
   0  -4  10          9.84          9.05         0.82 o                         
   1  -4  10        211.95        190.87         3.51 o                         
   2  -4  10        185.34        166.38         3.88 o                         
   3  -4  10         38.92         35.61         2.72 o                         
   4  -4  10         47.53         41.88         3.02 o                         
   5  -4  10         54.71         54.36         3.85 o                         
   6  -4  10         23.33         26.59         3.15 o                         
   7  -4  10        102.06        105.22         5.74 o                         
   8  -4  10         21.83         22.12         3.55 o                         
 -10  -3  10         17.26         12.31         2.89 o                         
  -9  -3  10          7.13          5.87         2.19 o                         
  -8  -3  10         29.03         34.08         3.72 o                         
  -7  -3  10         64.76         64.85         4.40 o                         
  -6  -3  10         34.45         35.12         1.84 o                         
  -5  -3  10        103.05        107.79         2.81 o                         
  -4  -3  10         35.83         37.11         1.62 o                         
  -3  -3  10         64.62         65.26         1.95 o                         
  -2  -3  10         32.51         32.26         1.34 o                         
  -1  -3  10         52.37         51.95         1.90 o                         
   0  -3  10         57.11         62.13         1.63 o                         
   1  -3  10         36.78         41.27         1.31 o                         
   2  -3  10         19.15         22.17         1.09 o                         
   3  -3  10         57.33         60.45         3.29 o                         
   4  -3  10          7.49          7.93         1.71 o                         
   5  -3  10         26.08         28.96         2.85 o                         
   6  -3  10          0.05         -1.40         1.40 o                         
   7  -3  10          0.19          2.98         1.97 o                         
   8  -3  10         17.81         21.07         3.42 o                         
 -10  -2  10         31.38         29.52         4.07 o                         
  -9  -2  10         27.03         26.50         3.46 o                         
  -8  -2  10         21.23         19.10         2.89 o                         
  -7  -2  10          2.21          1.82         0.90 o                         
  -6  -2  10        132.60        139.78         3.33 o                         
  -5  -2  10         99.06        101.16         3.33 o                         
  -4  -2  10        102.35        103.02         2.65 o                         
  -3  -2  10         98.02         93.10         2.22 o                         
  -2  -2  10         44.56         46.20         1.59 o                         
  -1  -2  10        217.89        200.45         3.54 o                         
   0  -2  10          9.02          7.90         0.87 o                         
   1  -2  10        190.39        178.24         5.91 o                         
   2  -2  10         10.30         12.27         1.62 o                         
   3  -2  10         48.04         48.71         2.93 o                         
   4  -2  10        293.26        296.96         9.20 o                         
   5  -2  10         76.03         74.16         4.03 o                         
   6  -2  10         76.80         71.31         4.38 o                         
   7  -2  10          0.16          2.10         1.71 o                         
   8  -2  10         17.41         13.27         2.85 o                         
   9  -2  10         41.10         41.92         4.64 o                         
 -10  -1  10         37.42         28.21         3.81 o                         
  -9  -1  10          5.05          5.08         2.15 o                         
  -8  -1  10          4.77          3.92         1.42 o                         
  -7  -1  10         24.05         24.79         1.62 o                         
  -6  -1  10          9.64         12.56         1.15 o                         
  -5  -1  10        210.48        202.31         4.05 o                         
  -4  -1  10         64.23         67.19         1.95 o                         
  -3  -1  10        468.48        441.20         8.69 o                         
  -2  -1  10        212.11        206.54         4.71 o                         
  -1  -1  10         15.43         15.55         1.45 o                         
   0  -1  10         86.40         77.54         3.29 o                         
   1  -1  10        338.68        306.42         9.46 o                         
   2  -1  10         41.36         41.66         2.45 o                         
   3  -1  10        298.54        290.44         5.69 o                         
   4  -1  10         57.31         58.04         1.70 o                         
   5  -1  10         34.78         36.27         1.45 o                         
   6  -1  10          0.78          2.57         1.18 o                         
   7  -1  10          5.43          7.88         2.06 o                         
   8  -1  10          5.14          3.29         2.02 o                         
   9  -1  10          4.86          4.69         2.37 o                         
 -10   0  10          6.90          5.26         2.45 o                         
  -9   0  10          2.31          0.88         1.33 o                         
  -8   0  10        272.25        279.62         7.03 o                         
  -7   0  10        171.96        178.03         4.21 o                         
  -6   0  10        545.37        545.46         7.96 o                         
  -5   0  10          0.75          0.10         0.51 o                         
  -4   0  10          6.67          8.72         0.83 o                         
  -3   0  10         80.94         82.76         2.01 o                         
  -2   0  10         45.63         44.96         2.80 o                         
  -1   0  10         98.64         90.37         3.50 o                         
   0   0  10         78.07         80.59         2.26 o                         
   1   0  10        436.70        413.30         5.65 o                         
   2   0  10        348.92        324.64         9.33 o                         
   3   0  10       1282.24       1267.84        18.42 o                         
   4   0  10        320.68        304.25         5.17 o                         
   5   0  10          0.64          0.94         0.56 o                         
   6   0  10        142.60        143.79         6.00 o                         
   7   0  10        153.90        146.97         4.04 o                         
   8   0  10         35.78         39.70         4.95 o                         
   9   0  10         52.47         53.81         3.20 o                         
 -10   1  10         37.46         34.26         4.16 o                         
  -9   1  10          5.47          4.81         1.84 o                         
  -8   1  10          5.60          5.10         1.42 o                         
  -7   1  10         23.76         21.32         5.65 o                         
  -6   1  10          9.55         10.81         0.86 o                         
  -5   1  10        212.65        206.56         3.59 o                         
  -4   1  10         66.30         68.05         1.88 o                         
  -3   1  10        473.00        453.56         8.80 o                         
  -2   1  10        216.38        211.10         5.09 o                         
  -1   1  10         15.51         16.85         1.11 o                         
   0   1  10         90.22         83.38         1.90 o                         
   1   1  10        340.21        346.09         4.75 o                         
   2   1  10         39.60         40.46         1.12 o                         
   3   1  10        304.05        296.90         4.27 o                         
   4   1  10         57.17         58.45         1.73 o                         
   5   1  10         37.25         37.93         1.54 o                         
   6   1  10          0.88          1.37         0.68 o                         
   7   1  10          5.69          5.63         1.00 o                         
   8   1  10          5.41          4.83         1.25 o                         
   9   1  10          4.98          6.00         1.66 o                         
  10   1  10          1.25          0.66         1.62 o                         
 -10   2  10         31.26         33.25         4.21 o                         
  -9   2  10         28.07         27.33         3.64 o                         
  -8   2  10         22.47         24.31         2.27 o                         
  -7   2  10          2.38          3.67         1.27 o                         
  -6   2  10        133.28        135.23         2.94 o                         
  -5   2  10         97.51         94.14         2.26 o                         
  -4   2  10        105.69        110.16         2.32 o                         
  -3   2  10         92.60         86.95         1.95 o                         
  -2   2  10         43.15         42.62         1.26 o                         
  -1   2  10        212.19        197.34         3.69 o                         
   0   2  10          8.85          7.95         0.62 o                         
   1   2  10        194.50        181.75         2.58 o                         
   2   2  10         11.86         13.12         0.95 o                         
   3   2  10         48.97         47.12         1.40 o                         
   4   2  10        293.85        288.07         5.15 o                         
   5   2  10         75.40         72.69         2.17 o                         
   6   2  10         77.45         75.61         4.49 o                         
   7   2  10          0.29         -0.12         0.78 o                         
   8   2  10         16.68         17.84         1.94 o                         
   9   2  10         41.58         43.10         3.59 o                         
  10   2  10          1.84         -0.79         1.66 o                         
 -10   3  10         16.68         12.35         2.98 o                         
  -9   3  10          7.13          9.46         2.63 o                         
  -8   3  10         27.79         26.78         2.50 o                         
  -7   3  10         67.89         66.36         4.38 o                         
  -6   3  10         34.33         37.02         2.96 o                         
  -5   3  10        105.15        108.86         2.93 o                         
  -4   3  10         36.78         39.97         1.72 o                         
  -3   3  10         62.87         61.61         2.54 o                         
  -2   3  10         32.98         30.16         1.18 o                         
  -1   3  10         52.00         53.36         1.42 o                         
   0   3  10         54.72         58.53         1.39 o                         
   1   3  10         37.97         41.70         1.20 o                         
   2   3  10         17.59         18.92         0.94 o                         
   3   3  10         56.89         60.39         1.55 o                         
   4   3  10          7.31          9.30         0.95 o                         
   5   3  10         26.93         25.24         1.51 o                         
   6   3  10          0.11         -0.41         0.68 o                         
   7   3  10          0.34         -0.78         0.78 o                         
   8   3  10         16.84         18.35         2.54 o                         
   9   3  10          0.15          0.48         1.62 o                         
  -9   4  10         30.53         33.12         3.99 o                         
  -8   4  10         71.41         73.81         4.99 o                         
  -7   4  10         26.67         23.70         3.15 o                         
  -6   4  10         74.00         80.65         4.60 o                         
  -5   4  10        150.32        158.96         4.91 o                         
  -4   4  10         41.44         40.61         2.40 o                         
  -3   4  10        237.35        232.05         6.00 o                         
  -2   4  10         59.35         55.70         1.87 o                         
  -1   4  10        339.35        323.72         5.01 o                         
   0   4  10          9.53          9.63         0.77 o                         
   1   4  10        210.54        183.74         4.71 o                         
   2   4  10        188.97        180.08         3.67 o                         
   3   4  10         39.07         35.67         2.46 o                         
   4   4  10         43.89         42.06         2.28 o                         
   5   4  10         54.39         55.38         4.23 o                         
   6   4  10         22.51         22.55         2.06 o                         
   7   4  10        100.90         93.37         3.77 o                         
   8   4  10         21.64         22.64         2.83 o                         
   9   4  10         23.58         20.68         3.11 o                         
  -6   5  10         21.25         22.56         3.07 o                         
  -5   5  10         68.85         69.87         4.38 o                         
  -4   5  10        161.38        160.90         6.53 o                         
  -3   5  10        101.44         96.10         3.63 o                         
  -2   5  10        156.07        154.95         3.60 o                         
  -1   5  10         36.52         37.57         1.46 o                         
   0   5  10        105.83        110.19         2.90 o                         
   1   5  10         35.30         39.33         2.27 o                         
   2   5  10         65.42         67.89         2.28 o                         
   3   5  10        118.71        118.29         3.05 o                         
   4   5  10         15.16         16.90         1.43 o                         
   5   5  10        133.04        136.71         4.13 o                         
   6   5  10         19.82         20.54         2.14 o                         
   7   5  10         33.32         35.39         2.75 o                         
   8   5  10         10.96         10.04         2.21 o                         
  -6   6  10          5.91          6.18         2.23 o                         
  -5   6  10         50.79         50.16         4.21 o                         
  -4   6  10         61.61         67.90         4.56 o                         
  -3   6  10        162.81        159.71         6.97 o                         
  -2   6  10         10.63          9.74         1.55 o                         
  -1   6  10        116.65        120.77         3.28 o                         
   0   6  10         18.44         20.67         1.89 o                         
   1   6  10        118.40        115.87         7.18 o                         
   2   6  10          3.01          2.85         1.58 o                         
   3   6  10         24.25         25.38         1.51 o                         
   4   6  10          3.10          3.44         1.05 o                         
   5   6  10         20.97         20.87         1.71 o                         
   6   6  10         15.48         17.27         2.17 o                         
   7   6  10         28.61         27.04         2.64 o                         
  -6   7  10         10.34          8.15         2.72 o                         
  -5   7  10         15.73         12.05         2.72 o                         
  -4   7  10          8.31          8.30         1.67 o                         
  -3   7  10         19.88         18.53         4.01 o                         
  -2   7  10         18.90         22.18         2.50 o                         
  -1   7  10          5.49          4.93         1.18 o                         
   0   7  10         63.78         64.00         2.65 o                         
   1   7  10         17.27         19.09         1.68 o                         
   2   7  10         29.49         28.91         2.00 o                         
   3   7  10         18.66         18.18         2.18 o                         
   4   7  10         14.29         16.30         1.62 o                         
   5   7  10         21.89         23.88         3.43 o                         
   6   7  10          0.97         -2.04         2.80 o                         
  -5   8  10          8.30          6.83         3.20 o                         
  -4   8  10         27.62         33.76         2.88 o                         
  -3   8  10         45.02         45.69         3.29 o                         
  -2   8  10         23.19         24.07         2.48 o                         
  -1   8  10         24.89         27.30         2.52 o                         
   0   8  10          3.18          5.55         1.28 o                         
   1   8  10         27.43         28.83         2.32 o                         
   2   8  10          1.30          2.71         1.27 o                         
   3   8  10         14.74         15.64         5.17 o                         
   4   8  10         13.32         14.24         2.31 o                         
   5   8  10         16.91         13.89         2.18 o                         
  -1   9  10          5.43          6.52         1.86 o                         
   0   9  10         17.78         18.15         1.92 o                         
   1   9  10          2.26          0.81         1.63 o                         
  -1  -9  11          0.84          0.11         1.44 o                         
   0  -9  11          0.79          0.32         1.38 o                         
   1  -9  11         22.40         24.31         3.15 o                         
  -5  -8  11         12.72         11.56         2.85 o                         
  -4  -8  11         30.83         28.60         2.77 o                         
  -3  -8  11         10.09         11.20         1.90 o                         
  -2  -8  11         58.22         61.09         4.69 o                         
  -1  -8  11          0.19         -0.94         2.80 o                         
   0  -8  11         62.24         64.30         3.31 o                         
   1  -8  11         61.90         66.72         4.12 o                         
   2  -8  11          7.46          6.00         1.75 o                         
  -6  -7  11         17.25         18.00         2.35 o                         
  -5  -7  11         61.14         56.57         3.51 o                         
  -4  -7  11          3.91          3.47         1.44 o                         
  -3  -7  11        160.48        163.80         5.78 o                         
  -2  -7  11          3.34          2.25         1.26 o                         
  -1  -7  11         13.04         15.20         1.81 o                         
   0  -7  11         13.89         15.92         1.78 o                         
   1  -7  11         34.88         38.94         2.49 o                         
   2  -7  11         37.93         39.12         2.85 o                         
  -7  -6  11          9.30          9.18         1.79 o                         
  -6  -6  11         18.27         22.47         2.34 o                         
  -5  -6  11          8.10          4.50         2.56 o                         
  -4  -6  11         34.83         37.89         2.65 o                         
  -3  -6  11         51.97         51.90         2.79 o                         
  -2  -6  11         92.82         85.80         3.34 o                         
  -1  -6  11         22.05         20.65         3.04 o                         
   0  -6  11        133.13        137.65         7.16 o                         
   1  -6  11         48.91         52.92         2.48 o                         
   2  -6  11          6.11          5.65         1.31 o                         
  -8  -5  11          0.85          0.74         2.06 o                         
  -7  -5  11        126.14        125.18         4.58 o                         
  -6  -5  11          8.31          8.51         1.63 o                         
  -5  -5  11        153.13        157.78         4.79 o                         
  -4  -5  11         11.26         11.73         2.93 o                         
  -3  -5  11         37.61         36.68         3.83 o                         
  -2  -5  11         55.48         57.71         2.57 o                         
  -1  -5  11         17.13         17.22         1.97 o                         
   0  -5  11          1.59          2.64         2.45 o                         
   1  -5  11          6.64          7.09         2.06 o                         
   2  -5  11         11.17          9.98         1.10 o                         
   3  -5  11        197.33        188.58         6.97 o                         
   4  -5  11         16.74         19.54         2.54 o                         
   5  -5  11         22.84         24.22         2.98 o                         
   6  -5  11          0.96         -0.61         1.75 o                         
   7  -5  11          0.81         -1.23         1.84 o                         
  -9  -4  11         50.29         45.38         4.51 o                         
  -8  -4  11          3.47          2.45         2.02 o                         
  -7  -4  11         11.19         11.99         1.78 o                         
  -6  -4  11         62.17         63.29         3.04 o                         
  -5  -4  11          0.77          0.69         0.80 o                         
  -4  -4  11        221.59        224.25         4.55 o                         
  -3  -4  11         56.77         59.23         3.79 o                         
  -2  -4  11         34.34         33.98         1.92 o                         
  -1  -4  11        119.98        118.44         2.69 o                         
   0  -4  11         16.34         15.83         1.07 o                         
   1  -4  11         43.99         49.92         1.67 o                         
   2  -4  11         17.31         15.76         1.14 o                         
   3  -4  11          8.19          6.31         1.66 o                         
   4  -4  11         22.69         20.54         2.54 o                         
   5  -4  11         20.72         20.63         2.67 o                         
   6  -4  11         47.47         43.98         4.12 o                         
   7  -4  11          0.50         -1.01         1.80 o                         
   8  -4  11         15.80         13.58         3.11 o                         
  -9  -3  11         48.08         52.65         4.47 o                         
  -8  -3  11         79.09         76.05         5.08 o                         
  -7  -3  11         85.41         77.23         3.39 o                         
  -6  -3  11         81.14         81.37         2.69 o                         
  -5  -3  11        114.34        114.20         2.96 o                         
  -4  -3  11        129.30        131.98         3.06 o                         
  -3  -3  11         96.15         93.93         2.44 o                         
  -2  -3  11         76.31         73.44         2.51 o                         
  -1  -3  11         46.86         46.69         1.85 o                         
   0  -3  11        317.26        303.81         5.10 o                         
   1  -3  11         54.35         55.68         3.24 o                         
   2  -3  11        627.53        587.47        10.84 o                         
   3  -3  11         13.75         14.89         2.06 o                         
   4  -3  11         90.21         89.19         4.38 o                         
   5  -3  11        170.77        165.76         6.61 o                         
   6  -3  11         11.40         12.05         2.45 o                         
   7  -3  11         24.32         24.22         3.15 o                         
   8  -3  11         69.13         66.54         5.17 o                         
   9  -3  11         25.30         25.45         3.94 o                         
 -10  -2  11         17.22         10.47         2.76 o                         
  -9  -2  11         22.20         15.99         2.93 o                         
  -8  -2  11         58.19         55.46         4.21 o                         
  -7  -2  11         86.39         88.64         2.83 o                         
  -6  -2  11         25.08         26.22         1.61 o                         
  -5  -2  11         16.44         16.17         1.47 o                         
  -4  -2  11        214.28        216.63         4.91 o                         
  -3  -2  11        114.74        115.69         2.66 o                         
  -2  -2  11        377.03        361.47         5.95 o                         
  -1  -2  11        169.65        167.98         5.10 o                         
   0  -2  11          1.35          1.03         0.62 o                         
   1  -2  11        108.89        102.07         4.29 o                         
   2  -2  11         78.85         76.57         3.64 o                         
   3  -2  11         10.94         11.30         1.84 o                         
   4  -2  11        104.43        101.41         4.64 o                         
   5  -2  11         11.08          7.40         1.80 o                         
   6  -2  11         49.04         46.43         3.77 o                         
   7  -2  11          8.45          6.44         2.23 o                         
   8  -2  11         38.45         41.83         4.38 o                         
   9  -2  11         24.53         20.94         3.72 o                         
 -10  -1  11         60.68         53.66         5.17 o                         
  -9  -1  11         15.29         19.49         3.24 o                         
  -8  -1  11         62.43         66.41         3.25 o                         
  -7  -1  11         74.62         77.50         2.59 o                         
  -6  -1  11        102.06        104.12         2.84 o                         
  -5  -1  11        133.25        134.11         3.11 o                         
  -4  -1  11         21.75         17.24         1.34 o                         
  -3  -1  11         19.63         19.98         1.41 o                         
  -2  -1  11         73.35         69.40         2.20 o                         
  -1  -1  11        214.47        219.86         6.26 o                         
   0  -1  11        502.81        464.12        12.66 o                         
   1  -1  11         49.40         48.45         2.67 o                         
   2  -1  11        427.02        410.85        11.48 o                         
   3  -1  11         92.70        100.31         4.21 o                         
   4  -1  11        321.16        311.73         6.11 o                         
   5  -1  11         33.64         32.67         1.47 o                         
   6  -1  11         10.30         11.00         2.15 o                         
   7  -1  11         17.31         16.87         2.67 o                         
   8  -1  11         42.78         46.52         4.60 o                         
   9  -1  11         43.35         37.37         4.38 o                         
 -10   0  11          7.87          3.15         2.23 o                         
  -9   0  11         56.45         54.98         3.30 o                         
  -8   0  11          1.10         -0.92         1.31 o                         
  -7   0  11          6.64          6.62         1.32 o                         
  -6   0  11         61.74         59.85         1.93 o                         
  -5   0  11          1.03          1.10         0.56 o                         
  -4   0  11         53.13         48.12         1.68 o                         
  -3   0  11         20.54         26.31         1.24 o                         
  -2   0  11          0.05          0.54         0.47 o                         
  -1   0  11        443.57        421.45        11.56 o                         
   0   0  11        138.53        130.31         3.19 o                         
   1   0  11         34.77         35.18         1.12 o                         
   2   0  11         69.03         62.84         2.26 o                         
   3   0  11          5.83          5.20         1.12 o                         
   4   0  11         55.33         52.83         1.62 o                         
   5   0  11         56.42         50.24         1.67 o                         
   6   0  11          1.86          2.01         0.80 o                         
   7   0  11          2.89          1.32         0.91 o                         
   8   0  11          0.01          0.21         0.92 o                         
   9   0  11          0.50         -1.75         1.75 o                         
 -10   1  11         59.54         65.01         5.34 o                         
  -9   1  11         15.18         11.21         2.67 o                         
  -8   1  11         63.74         68.79         4.69 o                         
  -7   1  11         71.88         72.17         5.32 o                         
  -6   1  11        101.15        108.14         2.25 o                         
  -5   1  11        129.75        129.90         2.72 o                         
  -4   1  11         22.08         17.26         1.09 o                         
  -3   1  11         22.77         22.58         1.36 o                         
  -2   1  11         72.51         64.88         1.77 o                         
  -1   1  11        210.15        200.00         4.52 o                         
   0   1  11        500.43        466.44         7.34 o                         
   1   1  11         49.53         45.89         1.24 o                         
   2   1  11        425.86        401.04         5.59 o                         
   3   1  11         88.94         93.99         1.89 o                         
   4   1  11        318.44        306.48         5.36 o                         
   5   1  11         32.55         33.41         1.56 o                         
   6   1  11         10.27          8.03         1.00 o                         
   7   1  11         17.79         20.29         1.47 o                         
   8   1  11         42.17         46.24         2.62 o                         
   9   1  11         42.54         39.36         2.67 o                         
  10   1  11         31.85         31.15         3.15 o                         
 -10   2  11         17.19         13.84         3.20 o                         
  -9   2  11         23.71         29.31         3.77 o                         
  -8   2  11         60.30         56.93         4.45 o                         
  -7   2  11         86.28         89.94         3.54 o                         
  -6   2  11         26.66         24.78         1.42 o                         
  -5   2  11         15.97         17.64         1.14 o                         
  -4   2  11        212.47        211.94         3.70 o                         
  -3   2  11        115.45        118.62         2.40 o                         
  -2   2  11        374.67        362.85         5.34 o                         
  -1   2  11        167.98        164.41         2.84 o                         
   0   2  11          1.17          1.16         0.44 o                         
   1   2  11        115.20        111.79         1.86 o                         
   2   2  11         79.94         77.87         1.71 o                         
   3   2  11         11.95         14.95         0.85 o                         
   4   2  11        105.01         98.63         2.48 o                         
   5   2  11         10.76          9.13         0.98 o                         
   6   2  11         48.99         46.64         1.96 o                         
   7   2  11          8.75          7.34         1.11 o                         
   8   2  11         37.06         38.23         2.16 o                         
   9   2  11         23.69         19.49         2.67 o                         
  -9   3  11         47.71         47.70         4.69 o                         
  -8   3  11         79.92         84.22         3.84 o                         
  -7   3  11         84.17         85.49         3.56 o                         
  -6   3  11         83.27         86.05         2.67 o                         
  -5   3  11        108.75        109.93         2.62 o                         
  -4   3  11        128.33        129.36         3.26 o                         
  -3   3  11         92.33         90.28         2.91 o                         
  -2   3  11         80.51         78.49         1.84 o                         
  -1   3  11         46.43         44.44         1.37 o                         
   0   3  11        319.31        307.99         4.16 o                         
   1   3  11         54.03         54.05         1.56 o                         
   2   3  11        628.41        591.89         8.01 o                         
   3   3  11         12.57         13.24         0.88 o                         
   4   3  11         91.69         84.40         2.37 o                         
   5   3  11        165.91        168.22         3.74 o                         
   6   3  11         11.51         11.15         1.21 o                         
   7   3  11         24.33         27.55         1.81 o                         
   8   3  11         70.75         69.25         6.48 o                         
   9   3  11         26.15         26.72         3.24 o                         
  -7   4  11         11.03         15.29         2.76 o                         
  -6   4  11         65.40         69.08         4.34 o                         
  -5   4  11          0.68         -0.39         1.40 o                         
  -4   4  11        225.91        229.00         9.07 o                         
  -3   4  11         57.57         60.63         2.18 o                         
  -2   4  11         34.49         35.88         1.57 o                         
  -1   4  11        121.31        117.07         2.86 o                         
   0   4  11         16.95         17.46         0.99 o                         
   1   4  11         45.96         49.43         3.26 o                         
   2   4  11         18.10         16.82         1.79 o                         
   3   4  11          9.40          9.36         1.18 o                         
   4   4  11         24.63         23.14         1.91 o                         
   5   4  11         21.23         18.09         1.79 o                         
   6   4  11         48.66         46.64         2.72 o                         
   7   4  11          0.56          1.23         1.21 o                         
   8   4  11         15.67         18.81         2.14 o                         
   9   4  11          6.93          5.56         2.28 o                         
  -6   5  11          8.09          0.13         1.80 o                         
  -5   5  11        148.20        150.51         6.70 o                         
  -4   5  11         10.98          9.55         2.15 o                         
  -3   5  11         36.54         32.30         2.35 o                         
  -2   5  11         54.23         51.75         2.06 o                         
  -1   5  11         16.07         14.54         1.07 o                         
   0   5  11          2.32          3.73         1.10 o                         
   1   5  11          6.57          7.95         1.32 o                         
   2   5  11         12.77         10.04         1.13 o                         
   3   5  11        196.01        195.13         4.25 o                         
   4   5  11         15.82         13.96         1.71 o                         
   5   5  11         21.43         24.41         2.05 o                         
   6   5  11          1.00          1.64         1.73 o                         
   7   5  11          0.59          0.16         1.25 o                         
   8   5  11          6.93          6.98         1.72 o                         
  -6   6  11         19.58         24.66         3.46 o                         
  -5   6  11          7.85         11.83         2.63 o                         
  -4   6  11         34.39         33.29         3.72 o                         
  -3   6  11         52.91         49.37         4.07 o                         
  -2   6  11         91.76         93.55         3.90 o                         
  -1   6  11         22.09         23.29         1.99 o                         
   0   6  11        132.67        134.50         5.56 o                         
   1   6  11         49.21         52.50         4.01 o                         
   2   6  11          6.06          5.06         1.39 o                         
   3   6  11         31.11         31.54         1.67 o                         
   4   6  11         41.02         41.08         2.75 o                         
   5   6  11         23.27         22.32         3.73 o                         
   6   6  11         38.58         38.29         4.14 o                         
   7   6  11          3.10          2.55         1.53 o                         
  -6   7  11         17.70         24.27         3.64 o                         
  -5   7  11         60.98         64.74         5.08 o                         
  -4   7  11          3.87          3.01         1.45 o                         
  -3   7  11        160.49        168.74         7.53 o                         
  -2   7  11          3.22          1.80         1.75 o                         
  -1   7  11         13.57         11.44         2.17 o                         
   0   7  11         13.46         15.81         1.98 o                         
   1   7  11         35.09         34.83         2.47 o                         
   2   7  11         36.39         35.59         2.21 o                         
   3   7  11          3.01          1.35         1.82 o                         
   4   7  11          7.67          8.65         1.43 o                         
   5   7  11         18.38         20.79         1.95 o                         
   6   7  11          2.42          2.01         1.51 o                         
  -4   8  11         30.72         38.76         3.18 o                         
  -3   8  11          9.63         12.91         2.37 o                         
  -2   8  11         58.77         65.24         3.58 o                         
  -1   8  11          0.16         -1.22         1.31 o                         
   0   8  11         62.52         67.40         3.28 o                         
   1   8  11         62.29         66.81         3.02 o                         
   2   8  11          7.14          7.29         2.18 o                         
   3   8  11         42.63         47.49         3.49 o                         
   4   8  11         42.54         49.91         3.55 o                         
   0   9  11          1.01         -1.05         2.63 o                         
  -4  -8  12         25.23         23.27         2.61 o                         
  -3  -8  12          2.09          0.68         1.39 o                         
  -2  -8  12         10.94         10.29         1.80 o                         
  -1  -8  12         33.35         34.32         2.70 o                         
   0  -8  12         30.89         33.68         2.57 o                         
   1  -8  12         23.60         27.16         2.93 o                         
   2  -8  12         62.16         63.87         3.94 o                         
  -6  -7  12         20.29         19.76         2.44 o                         
  -5  -7  12          2.95          1.77         2.21 o                         
  -4  -7  12          2.34          2.38         2.21 o                         
  -3  -7  12          3.50          2.64         1.35 o                         
  -2  -7  12         55.34         52.29         2.97 o                         
  -1  -7  12         39.05         38.86         2.63 o                         
   0  -7  12          1.53          2.09         1.20 o                         
   1  -7  12         58.50         58.52         3.68 o                         
   2  -7  12         34.48         28.82         2.67 o                         
  -7  -6  12         44.01         39.55         4.38 o                         
  -6  -6  12         31.57         32.27         2.76 o                         
  -5  -6  12         28.12         30.27         2.80 o                         
  -4  -6  12         40.93         40.80         2.81 o                         
  -3  -6  12         27.93         27.23         3.18 o                         
  -2  -6  12         20.57         20.53         2.10 o                         
  -1  -6  12         26.80         27.12         2.10 o                         
   0  -6  12         36.48         39.89         2.32 o                         
   1  -6  12        129.24        128.61         5.13 o                         
   2  -6  12         65.74         66.67         3.29 o                         
  -8  -5  12         59.10         63.62         3.72 o                         
  -7  -5  12         20.30         18.22         2.23 o                         
  -6  -5  12          6.42          6.48         1.47 o                         
  -5  -5  12          3.27          1.34         1.19 o                         
  -4  -5  12         45.85         49.63         2.73 o                         
  -3  -5  12        173.76        182.07         4.97 o                         
  -2  -5  12          0.67         -0.01         0.90 o                         
  -1  -5  12         97.77         96.23         3.35 o                         
   0  -5  12         17.06         19.96         1.61 o                         
   1  -5  12        116.33        115.24         3.34 o                         
   2  -5  12         67.76         66.49         2.50 o                         
   3  -5  12         27.98         28.60         2.93 o                         
   4  -5  12         14.41         16.82         2.50 o                         
   5  -5  12         16.53         16.16         2.63 o                         
   6  -5  12         54.89         58.30         4.47 o                         
   7  -5  12         45.55         52.30         4.86 o                         
   8  -5  12          6.33          8.98         2.93 o                         
  -9  -4  12         24.41         21.25         3.37 o                         
  -8  -4  12         40.07         44.33         3.53 o                         
  -7  -4  12         76.94         78.62         3.58 o                         
  -6  -4  12         86.06         87.28         3.62 o                         
  -5  -4  12        132.17        131.63         3.41 o                         
  -4  -4  12         63.56         65.55         4.03 o                         
  -3  -4  12         54.15         54.41         2.50 o                         
  -2  -4  12          7.90          7.69         1.17 o                         
  -1  -4  12         22.99         24.51         1.95 o                         
   0  -4  12         27.75         28.10         1.39 o                         
   1  -4  12        163.54        161.93         4.58 o                         
   2  -4  12         34.51         32.70         1.61 o                         
   3  -4  12        209.02        211.01         7.36 o                         
   4  -4  12         37.36         36.58         3.42 o                         
   5  -4  12         90.53         97.47         5.08 o                         
   6  -4  12         25.94         29.17         3.46 o                         
   7  -4  12          0.56          1.40         2.02 o                         
   8  -4  12          6.12          8.67         2.85 o                         
  -9  -3  12          5.94          4.56         2.19 o                         
  -8  -3  12         92.08         81.96         5.26 o                         
  -7  -3  12         27.29         29.02         3.85 o                         
  -6  -3  12         83.54         89.78         2.81 o                         
  -5  -3  12         25.98         25.22         1.61 o                         
  -4  -3  12          7.91          8.52         1.01 o                         
  -3  -3  12        131.53        136.99         3.20 o                         
  -2  -3  12        177.36        169.52         3.52 o                         
  -1  -3  12        122.48        124.62         3.26 o                         
   0  -3  12        170.29        162.49         4.58 o                         
   1  -3  12          3.69          1.62         0.70 o                         
   2  -3  12         87.86         83.26         2.37 o                         
   3  -3  12         30.73         29.74         2.85 o                         
   4  -3  12         28.07         26.50         2.89 o                         
   5  -3  12          9.97         11.74         2.23 o                         
   6  -3  12         10.09          8.41         2.32 o                         
   7  -3  12         28.39         26.72         3.50 o                         
   8  -3  12          2.48         -1.93         1.93 o                         
   9  -3  12         21.92         13.80         3.07 o                         
  -9  -2  12         59.16         57.08         4.73 o                         
  -8  -2  12         25.99         22.43         3.20 o                         
  -7  -2  12         26.97         28.59         1.88 o                         
  -6  -2  12         78.07         77.72         3.59 o                         
  -5  -2  12          5.66          4.36         1.10 o                         
  -4  -2  12        158.68        159.30         3.45 o                         
  -3  -2  12          7.50          8.76         0.89 o                         
  -2  -2  12        388.43        373.50         6.20 o                         
  -1  -2  12         13.01         11.52         1.11 o                         
   0  -2  12        160.15        139.34         5.21 o                         
   1  -2  12         90.01         81.48         3.81 o                         
   2  -2  12         16.08         16.34         2.06 o                         
   3  -2  12        211.59        202.07         7.14 o                         
   4  -2  12         20.85         19.80         2.41 o                         
   5  -2  12         18.27         19.71         2.63 o                         
   6  -2  12         44.36         45.51         3.81 o                         
   7  -2  12          0.75          1.01         1.84 o                         
   8  -2  12         59.26         60.01         4.91 o                         
   9  -2  12         10.88          8.80         3.07 o                         
 -10  -1  12          9.40          4.91         2.54 o                         
  -9  -1  12         47.33         41.83         4.47 o                         
  -8  -1  12         55.80         56.01         3.13 o                         
  -7  -1  12         15.33         19.34         1.55 o                         
  -6  -1  12         97.60         98.61         2.82 o                         
  -5  -1  12        170.73        170.54         3.74 o                         
  -4  -1  12         27.60         23.49         1.35 o                         
  -3  -1  12        174.68        173.35         4.26 o                         
  -2  -1  12        102.22        106.99         2.91 o                         
  -1  -1  12        107.95        109.23         2.91 o                         
   0  -1  12        233.08        217.71         6.88 o                         
   1  -1  12         44.57         41.53         2.72 o                         
   2  -1  12          2.60          1.80         1.10 o                         
   3  -1  12          7.65          8.28         1.53 o                         
   4  -1  12         57.55         59.67         1.84 o                         
   5  -1  12        107.50         91.95         4.73 o                         
   6  -1  12         19.37         14.89         2.41 o                         
   7  -1  12         44.14         46.61         4.29 o                         
   8  -1  12          5.25          4.03         2.28 o                         
   9  -1  12          7.09          8.98         2.80 o                         
 -10   0  12         21.11         16.08         3.29 o                         
  -9   0  12         41.22         44.81         4.42 o                         
  -8   0  12          1.01          1.36         2.37 o                         
  -7   0  12          0.02         -0.42         1.29 o                         
  -6   0  12          0.27         -0.51         0.71 o                         
  -5   0  12         58.02         60.56         1.77 o                         
  -4   0  12         92.55         87.78         2.31 o                         
  -3   0  12        185.91        167.66         7.01 o                         
  -2   0  12        248.76        233.07         5.22 o                         
  -1   0  12          7.91          7.93         0.93 o                         
   0   0  12        843.18        809.62        17.19 o                         
   1   0  12        253.19        238.62         4.22 o                         
   2   0  12        271.15        254.82         5.79 o                         
   3   0  12         44.98         43.25         1.43 o                         
   4   0  12         17.21         20.67         1.16 o                         
   5   0  12         52.38         55.88         2.07 o                         
   6   0  12         13.00         13.79         3.64 o                         
   7   0  12         17.44         17.19         1.56 o                         
   8   0  12         26.40         29.17         3.72 o                         
   9   0  12          0.07         -1.14         2.10 o                         
 -10   1  12          9.74          7.01         2.72 o                         
  -9   1  12         48.41         49.81         4.73 o                         
  -8   1  12         55.14         56.91         3.28 o                         
  -7   1  12         16.00         17.84         1.89 o                         
  -6   1  12         98.22        101.97         2.23 o                         
  -5   1  12        171.83        175.67         3.73 o                         
  -4   1  12         28.30         25.37         1.25 o                         
  -3   1  12        175.26        173.82         3.46 o                         
  -2   1  12        102.52        102.53         3.02 o                         
  -1   1  12        112.37        108.89         2.43 o                         
   0   1  12        228.32        217.79         6.19 o                         
   1   1  12         46.28         46.22         1.31 o                         
   2   1  12          2.37          1.92         0.63 o                         
   3   1  12          8.06          6.76         0.95 o                         
   4   1  12         60.07         59.92         1.87 o                         
   5   1  12        107.39         96.57         2.52 o                         
   6   1  12         20.15         19.34         1.39 o                         
   7   1  12         44.46         48.17         2.09 o                         
   8   1  12          5.26          4.47         1.26 o                         
   9   1  12          6.78          4.17         4.34 o                         
  -9   2  12         56.38         50.24         4.64 o                         
  -8   2  12         25.94         23.88         2.35 o                         
  -7   2  12         24.98         23.75         2.18 o                         
  -6   2  12         75.79         81.37         2.58 o                         
  -5   2  12          4.79          4.32         0.97 o                         
  -4   2  12        155.25        156.09         3.11 o                         
  -3   2  12          7.51          7.40         0.92 o                         
  -2   2  12        392.93        377.16         5.69 o                         
  -1   2  12         13.03         11.74         0.80 o                         
   0   2  12        162.18        144.87         2.60 o                         
   1   2  12         87.15         85.45         1.63 o                         
   2   2  12         16.32         16.79         1.38 o                         
   3   2  12        209.48        205.27         3.38 o                         
   4   2  12         19.74         20.35         1.52 o                         
   5   2  12         16.97         16.72         1.71 o                         
   6   2  12         45.00         42.99         1.99 o                         
   7   2  12          0.77          0.18         0.85 o                         
   8   2  12         61.22         67.11         3.86 o                         
   9   2  12         10.64         10.43         2.28 o                         
  -9   3  12          5.61          4.86         2.37 o                         
  -8   3  12         96.80         84.15         5.48 o                         
  -7   3  12         28.27         28.04         3.42 o                         
  -6   3  12         82.91         86.81         3.42 o                         
  -5   3  12         27.10         26.61         1.75 o                         
  -4   3  12          7.55          8.46         1.10 o                         
  -3   3  12        136.11        139.32         3.33 o                         
  -2   3  12        177.67        175.40         3.15 o                         
  -1   3  12        119.71        117.32         2.68 o                         
   0   3  12        170.99        163.76         3.24 o                         
   1   3  12          4.02          3.34         0.57 o                         
   2   3  12         92.37         90.38         2.00 o                         
   3   3  12         30.97         26.70         1.23 o                         
   4   3  12         25.77         23.06         1.44 o                         
   5   3  12          9.74         10.41         1.12 o                         
   6   3  12          9.63         10.30         1.28 o                         
   7   3  12         28.14         30.61         1.97 o                         
   8   3  12          2.56          2.68         1.73 o                         
   9   3  12         21.04         18.09         3.64 o                         
  -7   4  12         74.09         65.75         4.91 o                         
  -6   4  12         85.68         90.54         6.07 o                         
  -5   4  12        128.84        137.61         4.37 o                         
  -4   4  12         65.23         67.21         2.46 o                         
  -3   4  12         54.06         53.19         2.13 o                         
  -2   4  12          7.67          6.55         0.95 o                         
  -1   4  12         23.76         24.97         1.25 o                         
   0   4  12         27.50         27.49         1.67 o                         
   1   4  12        158.60        157.13         4.38 o                         
   2   4  12         34.54         31.27         2.03 o                         
   3   4  12        203.91        200.12         6.00 o                         
   4   4  12         38.36         37.37         3.39 o                         
   5   4  12         90.45         93.64         3.58 o                         
   6   4  12         27.47         24.17         2.16 o                         
   7   4  12          0.54          2.07         2.78 o                         
   8   4  12          6.89          7.64         1.68 o                         
  -6   5  12          6.31          7.12         1.58 o                         
  -5   5  12          3.25          3.61         1.30 o                         
  -4   5  12         47.10         46.97         2.77 o                         
  -3   5  12        175.01        175.31         6.06 o                         
  -2   5  12          0.67         -0.33         0.72 o                         
  -1   5  12        100.64        101.69         2.87 o                         
   0   5  12         18.24         15.40         1.64 o                         
   1   5  12        116.94        116.61         6.86 o                         
   2   5  12         69.55         68.59         2.98 o                         
   3   5  12         28.47         27.48         1.69 o                         
   4   5  12         13.97         12.07         1.71 o                         
   5   5  12         16.34         14.18         1.84 o                         
   6   5  12         55.03         62.62         5.19 o                         
   7   5  12         44.21         45.28         3.17 o                         
   8   5  12          6.21          6.11         1.71 o                         
  -6   6  12         30.77         29.57         3.90 o                         
  -5   6  12         28.50         33.02         2.66 o                         
  -4   6  12         39.36         37.66         2.74 o                         
  -3   6  12         27.82         27.98         2.31 o                         
  -2   6  12         20.46         21.42         2.89 o                         
  -1   6  12         26.02         29.35         2.30 o                         
   0   6  12         36.76         33.98         2.46 o                         
   1   6  12        126.88        138.07         4.55 o                         
   2   6  12         66.14         67.44         3.24 o                         
   3   6  12         92.48         91.38         5.78 o                         
   4   6  12         52.17         53.53         2.54 o                         
   5   6  12          5.78          9.72         1.76 o                         
   6   6  12         11.34         12.75         2.04 o                         
   7   6  12          0.45         -0.60         1.43 o                         
  -6   7  12         20.42         23.52         3.72 o                         
  -5   7  12          2.96          3.15         2.23 o                         
  -4   7  12          2.18          0.57         2.02 o                         
  -3   7  12          3.76          3.42         2.15 o                         
  -2   7  12         54.94         52.70         4.47 o                         
  -1   7  12         40.22         37.45         3.22 o                         
   0   7  12          1.49          1.89         1.36 o                         
   1   7  12         58.18         59.41         2.71 o                         
   2   7  12         35.70         35.24         2.23 o                         
   3   7  12          0.23         -0.37         2.50 o                         
   4   7  12         15.54         13.45         2.15 o                         
   5   7  12          0.94         -0.01         1.41 o                         
   6   7  12          6.03          5.65         2.50 o                         
  -4   8  12         26.49         23.40         2.69 o                         
  -3   8  12          2.09          0.75         1.50 o                         
  -2   8  12          9.78          9.37         4.07 o                         
  -1   8  12         34.06         36.88         3.05 o                         
   0   8  12         30.09         28.70         2.22 o                         
   1   8  12         23.98         26.16         2.19 o                         
   2   8  12         62.22         59.10         2.96 o                         
   3   8  12         28.05         31.06         2.94 o                         
   4   8  12         19.72         25.32         3.85 o                         
  -4  -8  13          1.49          2.64         1.75 o                         
  -3  -8  13         14.99         13.29         6.64 o                         
  -2  -8  13         30.87         25.52         2.48 o                         
  -1  -8  13         24.90         24.16         2.32 o                         
   0  -8  13         39.07         32.07         3.37 o                         
   1  -8  13          3.18          6.22         1.88 o                         
   2  -8  13         17.89         19.19         2.63 o                         
  -6  -7  13          8.35          8.10         2.89 o                         
  -5  -7  13          8.13          7.78         2.78 o                         
  -4  -7  13          1.55          1.44         1.39 o                         
  -3  -7  13          0.60         -0.92         1.13 o                         
  -2  -7  13         21.36         21.88         2.30 o                         
  -1  -7  13         32.68         32.08         3.22 o                         
   0  -7  13         15.11         18.35         2.45 o                         
   1  -7  13         42.20         42.01         3.24 o                         
   2  -7  13         34.48         36.97         2.93 o                         
  -7  -6  13         22.94         21.43         4.73 o                         
  -6  -6  13          6.05          6.42         1.73 o                         
  -5  -6  13         15.05         15.71         4.10 o                         
  -4  -6  13          1.51          1.84         1.27 o                         
  -3  -6  13         52.18         58.83         3.06 o                         
  -2  -6  13         48.80         46.06         2.67 o                         
  -1  -6  13         24.82         27.01         2.87 o                         
   0  -6  13         69.67         73.77         5.39 o                         
   1  -6  13         31.12         29.74         2.67 o                         
   2  -6  13         95.24         99.35         4.21 o                         
  -8  -5  13         32.22         31.63         2.90 o                         
  -7  -5  13          4.01          2.57         1.56 o                         
  -6  -5  13         24.47         22.55         2.27 o                         
  -5  -5  13         37.17         33.93         2.57 o                         
  -4  -5  13          7.46          7.00         1.48 o                         
  -3  -5  13        194.65        201.05         7.49 o                         
  -2  -5  13          8.35          8.79         1.38 o                         
  -1  -5  13         68.34         69.42         5.19 o                         
   0  -5  13         78.53         78.78         7.51 o                         
   1  -5  13         42.48         41.35         4.31 o                         
   2  -5  13        150.92        154.58         6.99 o                         
   3  -5  13          7.08         12.22         2.19 o                         
   4  -5  13         24.63         27.47         3.07 o                         
   5  -5  13         18.26         18.79         2.98 o                         
   6  -5  13         27.39         32.28         3.68 o                         
   7  -5  13         25.43         25.58         3.68 o                         
  -8  -4  13          1.33          2.54         1.51 o                         
  -7  -4  13        162.36        158.28         5.23 o                         
  -6  -4  13          2.53          1.48         1.25 o                         
  -5  -4  13         26.12         25.81         1.72 o                         
  -4  -4  13         17.65         19.92         4.12 o                         
  -3  -4  13         45.00         45.10         2.44 o                         
  -2  -4  13        138.51        141.92         4.05 o                         
  -1  -4  13         39.45         38.38         2.20 o                         
   0  -4  13         74.41         75.98         2.16 o                         
   1  -4  13         36.86         32.27         1.74 o                         
   2  -4  13         47.72         43.78         2.17 o                         
   3  -4  13        140.41        133.69         5.83 o                         
   4  -4  13          0.03         -1.36         1.36 o                         
   5  -4  13         18.30         23.04         3.02 o                         
   6  -4  13         45.47         51.51         4.60 o                         
   7  -4  13          3.19          1.58         2.10 o                         
   8  -4  13         48.10         51.69         5.13 o                         
  -9  -3  13         22.31         21.73         3.42 o                         
  -8  -3  13         17.29         15.24         2.85 o                         
  -7  -3  13         15.70         15.03         1.89 o                         
  -6  -3  13         51.98         54.17         3.49 o                         
  -5  -3  13         11.82         12.67         1.28 o                         
  -4  -3  13        133.25        138.32         3.32 o                         
  -3  -3  13         61.98         61.92         2.09 o                         
  -2  -3  13         57.19         55.73         2.15 o                         
  -1  -3  13        204.58        206.02         7.88 o                         
   0  -3  13         71.47         70.90         2.41 o                         
   1  -3  13         45.13         41.84         3.24 o                         
   2  -3  13         15.71         20.06         1.25 o                         
   3  -3  13         11.13         12.18         2.10 o                         
   4  -3  13         53.30         51.38         3.81 o                         
   5  -3  13         18.78         19.19         2.72 o                         
   6  -3  13         89.45         88.18         5.26 o                         
   7  -3  13         14.98         15.29         3.02 o                         
   8  -3  13         26.72         29.04         3.90 o                         
   9  -3  13         20.93         26.50         4.21 o                         
  -9  -2  13         35.09         34.61         4.07 o                         
  -8  -2  13         37.61         35.57         3.77 o                         
  -7  -2  13         41.03         38.32         2.15 o                         
  -6  -2  13         13.20         13.91         1.35 o                         
  -5  -2  13        121.61        129.28         3.38 o                         
  -4  -2  13        108.73        108.96         3.04 o                         
  -3  -2  13         51.47         52.93         1.86 o                         
  -2  -2  13         20.38         22.14         1.28 o                         
  -1  -2  13        120.16        115.29         3.22 o                         
   0  -2  13        102.11         99.88         4.29 o                         
   1  -2  13         69.13         60.54         3.37 o                         
   2  -2  13         32.11         30.84         2.72 o                         
   3  -2  13         26.48         24.01         2.63 o                         
   4  -2  13         12.52          9.94         2.02 o                         
   5  -2  13        111.82        107.67         5.39 o                         
   6  -2  13         42.60         42.49         3.94 o                         
   7  -2  13          2.61          2.80         1.88 o                         
   8  -2  13          7.41          7.23         2.63 o                         
   9  -2  13          6.79          3.15         2.67 o                         
  -9  -1  13          7.53          7.80         2.67 o                         
  -8  -1  13          7.18          6.42         1.58 o                         
  -7  -1  13         35.17         35.79         3.42 o                         
  -6  -1  13         17.57         17.63         2.24 o                         
  -5  -1  13         78.76         75.69         2.40 o                         
  -4  -1  13        142.47        138.65         3.20 o                         
  -3  -1  13        113.38        114.88         5.13 o                         
  -2  -1  13        399.99        381.53        11.74 o                         
  -1  -1  13        208.80        204.40         6.66 o                         
   0  -1  13         68.97         67.41         2.35 o                         
   1  -1  13         37.41         35.96         2.58 o                         
   2  -1  13         53.58         51.51         3.11 o                         
   3  -1  13        104.20        104.87         4.64 o                         
   4  -1  13        189.29        180.92         6.92 o                         
   5  -1  13         30.48         32.07         3.24 o                         
   6  -1  13         61.91         54.80         4.07 o                         
   7  -1  13          2.38          1.93         1.84 o                         
   8  -1  13         58.29         59.97         5.04 o                         
   9  -1  13          0.61         -0.53         1.88 o                         
 -10   0  13          6.20          4.29         2.41 o                         
  -9   0  13         23.02         19.14         3.20 o                         
  -8   0  13          7.23          6.27         1.57 o                         
  -7   0  13        326.14        339.86         9.30 o                         
  -6   0  13          2.93          4.83         1.01 o                         
  -5   0  13        302.66        312.83         8.06 o                         
  -4   0  13        201.75        209.57         4.14 o                         
  -3   0  13        134.98        130.22         3.57 o                         
  -2   0  13        214.18        208.16         5.87 o                         
  -1   0  13        146.03        136.88         3.53 o                         
   0   0  13          6.20          6.22         1.42 o                         
   1   0  13        403.44        387.31         7.85 o                         
   2   0  13         16.51         13.19         1.93 o                         
   3   0  13        126.17        121.56         5.08 o                         
   4   0  13          9.48         10.09         1.01 o                         
   5   0  13         13.06         11.94         1.18 o                         
   6   0  13        118.14        116.80         3.38 o                         
   7   0  13         12.12         10.09         1.91 o                         
   8   0  13         71.01         63.69         5.17 o                         
   9   0  13         14.16         17.08         3.50 o                         
  -9   1  13          7.57          8.45         2.67 o                         
  -8   1  13          6.49          5.45         1.50 o                         
  -7   1  13         34.83         36.37         2.62 o                         
  -6   1  13         16.25         16.31         1.18 o                         
  -5   1  13         80.55         79.60         2.16 o                         
  -4   1  13        141.85        138.28         2.83 o                         
  -3   1  13        114.06        116.04         3.42 o                         
  -2   1  13        399.94        375.05         7.79 o                         
  -1   1  13        210.08        197.92         3.78 o                         
   0   1  13         67.47         62.82         1.83 o                         
   1   1  13         36.42         35.66         1.23 o                         
   2   1  13         53.46         53.05         1.78 o                         
   3   1  13        102.93        101.06         2.96 o                         
   4   1  13        193.62        186.11         3.78 o                         
   5   1  13         30.93         31.03         2.43 o                         
   6   1  13         62.09         63.95         2.20 o                         
   7   1  13          2.86          1.64         1.02 o                         
   8   1  13         58.01         52.26         2.80 o                         
   9   1  13          0.84         -0.39         1.26 o                         
  -9   2  13         35.43         29.04         3.90 o                         
  -8   2  13         38.49         39.93         2.88 o                         
  -7   2  13         43.71         41.24         3.33 o                         
  -6   2  13         13.33         15.55         1.41 o                         
  -5   2  13        124.52        130.27         3.43 o                         
  -4   2  13        108.54        106.25         2.96 o                         
  -3   2  13         53.50         53.24         1.98 o                         
  -2   2  13         23.21         23.65         1.15 o                         
  -1   2  13        121.00        114.62         2.76 o                         
   0   2  13        101.08        100.30         1.88 o                         
   1   2  13         70.54         60.89         1.41 o                         
   2   2  13         31.80         30.66         1.48 o                         
   3   2  13         26.38         21.59         1.58 o                         
   4   2  13         12.58          8.87         1.76 o                         
   5   2  13        110.37        110.35         2.87 o                         
   6   2  13         41.41         38.51         2.38 o                         
   7   2  13          2.56          3.07         1.70 o                         
   8   2  13          7.28          7.49         1.68 o                         
   9   2  13          6.81          3.99         1.84 o                         
  -7   3  13         15.48         14.76         2.76 o                         
  -6   3  13         49.83         53.29         6.83 o                         
  -5   3  13         12.39         12.22         2.43 o                         
  -4   3  13        132.71        136.39         3.52 o                         
  -3   3  13         60.64         58.56         2.21 o                         
  -2   3  13         57.73         58.01         2.58 o                         
  -1   3  13        198.90        199.15         3.51 o                         
   0   3  13         69.31         71.61         1.59 o                         
   1   3  13         45.17         41.32         1.36 o                         
   2   3  13         14.56         16.51         1.33 o                         
   3   3  13         11.51         11.38         0.90 o                         
   4   3  13         52.93         53.96         2.02 o                         
   5   3  13         19.17         18.78         1.42 o                         
   6   3  13         91.55         90.52         2.83 o                         
   7   3  13         16.15         17.26         1.59 o                         
   8   3  13         26.96         23.22         1.91 o                         
   9   3  13         20.49         19.68         3.09 o                         
  -6   4  13          2.44          2.05         1.42 o                         
  -5   4  13         26.18         26.86         2.85 o                         
  -4   4  13         15.77         16.64         1.80 o                         
  -3   4  13         46.92         46.63         2.12 o                         
  -2   4  13        141.99        142.95         3.58 o                         
  -1   4  13         38.96         36.08         1.45 o                         
   0   4  13         73.28         78.59         5.50 o                         
   1   4  13         37.06         33.65         2.15 o                         
   2   4  13         47.69         48.52         2.44 o                         
   3   4  13        142.67        134.99         3.31 o                         
   4   4  13          0.03         -0.87         0.87 o                         
   5   4  13         16.72         17.59         1.83 o                         
   6   4  13         44.45         46.07         7.32 o                         
   7   4  13          3.43          4.20         1.44 o                         
   8   4  13         46.97         47.37         3.24 o                         
  -6   5  13         24.67         27.14         4.38 o                         
  -5   5  13         38.04         40.22         2.80 o                         
  -4   5  13          6.88          6.53         1.42 o                         
  -3   5  13        196.63        200.09         8.87 o                         
  -2   5  13          8.15          9.48         1.18 o                         
  -1   5  13         67.01         66.78         2.91 o                         
   0   5  13         77.50         76.46         4.21 o                         
   1   5  13         40.01         39.61         2.65 o                         
   2   5  13        149.09        157.14         4.71 o                         
   3   5  13          6.88          5.77         1.09 o                         
   4   5  13         26.24         24.49         2.29 o                         
   5   5  13         18.21         18.59         5.83 o                         
   6   5  13         28.42         22.63         2.33 o                         
   7   5  13         26.53         28.29         2.62 o                         
  -6   6  13          6.23          7.71         2.50 o                         
  -5   6  13         16.05         14.60         3.50 o                         
  -4   6  13          1.22          2.30         2.10 o                         
  -3   6  13         53.10         57.69         4.47 o                         
  -2   6  13         47.71         47.40         3.99 o                         
  -1   6  13         25.04         22.41         3.59 o                         
   0   6  13         72.26         70.34         3.30 o                         
   1   6  13         32.97         34.40         2.58 o                         
   2   6  13         95.54        105.91         4.05 o                         
   3   6  13          2.63          4.21         2.28 o                         
   4   6  13         22.66         25.64         1.97 o                         
   5   6  13          5.43          3.82         1.57 o                         
   6   6  13          2.59          2.96         1.58 o                         
   7   6  13         35.87         30.27         3.77 o                         
  -5   7  13          8.72         10.95         2.80 o                         
  -4   7  13          1.36          1.27         2.06 o                         
  -3   7  13          0.41         -0.39         1.88 o                         
  -2   7  13         21.27         25.10         3.37 o                         
  -1   7  13         31.43         36.75         4.03 o                         
   0   7  13         15.33         17.91         5.08 o                         
   1   7  13         42.24         44.58         3.12 o                         
   2   7  13         33.73         34.85         2.29 o                         
   3   7  13          3.58          3.31         1.64 o                         
   4   7  13         32.62         40.72         3.23 o                         
   5   7  13          2.17          4.91         2.63 o                         
  -3   8  13         14.76         16.68         3.00 o                         
  -2   8  13         31.73         30.39         2.77 o                         
  -1   8  13         24.63         25.97         2.54 o                         
   0   8  13         39.11         41.90         2.57 o                         
   1   8  13          3.12          2.25         1.30 o                         
   2   8  13         17.32         16.61         2.07 o                         
   3   8  13          1.44         -0.63         2.19 o                         
  -3  -8  14         11.40          9.96         3.04 o                         
  -2  -8  14         65.84         64.19         3.70 o                         
  -1  -8  14          7.46         10.16         2.32 o                         
   0  -8  14         17.78         16.87         2.76 o                         
   1  -8  14          2.91          1.97         1.66 o                         
  -5  -7  14          5.97          3.58         3.24 o                         
  -4  -7  14         52.11         54.61         3.37 o                         
  -3  -7  14          0.53          1.08         1.33 o                         
  -2  -7  14        105.42        112.42         6.31 o                         
  -1  -7  14          7.64          9.60         1.84 o                         
   0  -7  14          7.44          7.88         2.10 o                         
   1  -7  14         20.25         20.76         2.50 o                         
  -6  -6  14          3.81          5.42         1.69 o                         
  -5  -6  14         20.86         21.06         2.32 o                         
  -4  -6  14         42.61         39.54         2.93 o                         
  -3  -6  14         13.08         13.18         2.45 o                         
  -2  -6  14        202.76        212.24         9.02 o                         
  -1  -6  14          1.18          0.90         1.09 o                         
   0  -6  14         83.52         84.59         4.34 o                         
   1  -6  14         11.08          6.44         1.58 o                         
   2  -6  14         29.48         33.64         2.63 o                         
  -7  -5  14         38.34         34.71         2.94 o                         
  -6  -5  14         57.13         57.89         3.39 o                         
  -5  -5  14          6.23          5.82         1.71 o                         
  -4  -5  14         35.03         32.38         4.91 o                         
  -3  -5  14          8.12          7.80         1.44 o                         
  -2  -5  14         21.25         22.04         1.93 o                         
  -1  -5  14         19.57         20.22         2.56 o                         
   0  -5  14         34.27         31.73         2.23 o                         
   1  -5  14          1.92          2.53         0.97 o                         
   2  -5  14          1.58          0.71         0.87 o                         
   3  -5  14         12.04         11.87         2.37 o                         
   4  -5  14         71.00         70.44         4.60 o                         
   5  -5  14         22.93         22.43         3.29 o                         
   6  -5  14         11.87         15.07         3.07 o                         
   7  -5  14          1.21          0.83         2.32 o                         
  -8  -4  14         20.30         19.24         2.33 o                         
  -7  -4  14         10.75         10.45         1.86 o                         
  -6  -4  14         36.03         37.84         2.71 o                         
  -5  -4  14          8.17          8.66         1.25 o                         
  -4  -4  14          4.69          3.40         1.24 o                         
  -3  -4  14         77.51         84.32         5.28 o                         
  -2  -4  14        130.97        136.13         3.94 o                         
  -1  -4  14         21.77         20.97         2.15 o                         
   0  -4  14         99.49         98.92         3.06 o                         
   1  -4  14          1.90          2.44         0.85 o                         
   2  -4  14         21.13         23.38         3.88 o                         
   3  -4  14        105.94        113.11         5.52 o                         
   4  -4  14          8.97         11.04         2.28 o                         
   5  -4  14         22.32         20.19         3.07 o                         
   6  -4  14          4.19          3.90         2.10 o                         
   7  -4  14         25.54         31.19         3.90 o                         
   8  -4  14          4.13          3.72         2.67 o                         
  -9  -3  14         24.63         25.71         3.64 o                         
  -8  -3  14         93.14         96.16         4.18 o                         
  -7  -3  14         47.42         45.10         2.99 o                         
  -6  -3  14        173.97        170.53         5.06 o                         
  -5  -3  14         46.14         50.07         2.79 o                         
  -4  -3  14         59.95         61.97         2.27 o                         
  -3  -3  14         74.46         76.07         2.37 o                         
  -2  -3  14         10.36         10.19         1.04 o                         
  -1  -3  14        200.14        189.11         6.48 o                         
   0  -3  14         63.02         61.79         4.25 o                         
   1  -3  14        184.11        180.07         4.26 o                         
   2  -3  14         60.08         56.45         2.03 o                         
   3  -3  14        150.04        142.81         6.09 o                         
   4  -3  14         49.16         46.83         3.72 o                         
   5  -3  14          6.89          7.84         2.19 o                         
   6  -3  14         78.94         79.07         5.04 o                         
   7  -3  14         44.05         45.95         4.60 o                         
   8  -3  14          9.85          6.97         2.80 o                         
  -9  -2  14          4.64          3.99         2.23 o                         
  -8  -2  14         20.06         15.99         2.89 o                         
  -7  -2  14         35.43         35.19         3.67 o                         
  -6  -2  14         36.86         36.87         2.06 o                         
  -5  -2  14        104.40        102.03         2.89 o                         
  -4  -2  14          9.81          9.49         1.10 o                         
  -3  -2  14        200.07        201.01         4.04 o                         
  -2  -2  14        131.37        129.02         2.89 o                         
  -1  -2  14         70.40         65.97         3.59 o                         
   0  -2  14        214.63        211.23         7.18 o                         
   1  -2  14         22.81         19.62         2.37 o                         
   2  -2  14         50.65         46.13         3.33 o                         
   3  -2  14         26.65         28.21         2.89 o                         
   4  -2  14         16.50         17.30         2.58 o                         
   5  -2  14        115.77        107.85         5.61 o                         
   6  -2  14         23.48         20.63         3.02 o                         
   7  -2  14         33.86         40.78         4.29 o                         
   8  -2  14          3.84          4.47         2.41 o                         
   9  -2  14          5.52          7.97         2.85 o                         
  -9  -1  14         47.84         46.39         4.69 o                         
  -8  -1  14         64.34         63.97         3.36 o                         
  -7  -1  14         22.48         24.91         1.87 o                         
  -6  -1  14        146.37        148.65         3.69 o                         
  -5  -1  14          0.59          0.80         0.82 o                         
  -4  -1  14         95.33        102.58         2.72 o                         
  -3  -1  14         58.18         58.44         5.78 o                         
  -2  -1  14         75.26         77.45         3.81 o                         
  -1  -1  14        170.55        161.60         5.83 o                         
   0  -1  14         41.55         37.53         1.92 o                         
   1  -1  14        247.55        233.09         7.88 o                         
   2  -1  14        180.24        163.44         6.18 o                         
   3  -1  14         40.34         37.50         3.02 o                         
   4  -1  14        135.64        132.73         5.74 o                         
   5  -1  14          4.98          6.79         1.97 o                         
   6  -1  14          8.19          7.27         2.06 o                         
   7  -1  14         52.80         45.47         4.42 o                         
   8  -1  14          4.33          6.48         2.41 o                         
   9  -1  14         27.05         22.30         3.64 o                         
  -9   0  14         11.60         13.71         2.93 o                         
  -8   0  14         15.38         18.92         2.18 o                         
  -7   0  14         14.48         14.96         1.56 o                         
  -6   0  14         61.16         61.54         2.37 o                         
  -5   0  14         95.44         94.26         3.20 o                         
  -4   0  14         18.35         16.65         1.35 o                         
  -3   0  14         18.04         16.32         1.42 o                         
  -2   0  14          7.89          5.52         0.98 o                         
  -1   0  14         44.30         41.14         1.94 o                         
   0   0  14         10.84         10.06         0.94 o                         
   1   0  14          0.84          1.71         0.82 o                         
   2   0  14         10.09         14.06         2.06 o                         
   3   0  14          0.72          1.40         1.27 o                         
   4   0  14        190.91        191.78         7.23 o                         
   5   0  14         11.01         11.54         1.21 o                         
   6   0  14         16.82         16.09         2.43 o                         
   7   0  14         18.73         17.43         2.98 o                         
   8   0  14          2.15          4.21         2.41 o                         
   9   0  14         24.34         26.46         4.03 o                         
  -9   1  14         46.42         49.68         4.73 o                         
  -8   1  14         64.14         63.02         3.53 o                         
  -7   1  14         24.15         27.36         2.38 o                         
  -6   1  14        142.21        148.84         3.17 o                         
  -5   1  14          0.57          0.34         0.66 o                         
  -4   1  14         94.20         98.05         2.84 o                         
  -3   1  14         58.97         55.24         2.43 o                         
  -2   1  14         78.70         78.70         2.74 o                         
  -1   1  14        167.91        157.99         4.06 o                         
   0   1  14         41.58         38.78         1.35 o                         
   1   1  14        246.02        240.33         3.87 o                         
   2   1  14        180.71        166.88         3.51 o                         
   3   1  14         40.51         34.89         2.11 o                         
   4   1  14        132.36        128.38         3.03 o                         
   5   1  14          4.94          5.65         0.92 o                         
   6   1  14          7.47          7.92         1.07 o                         
   7   1  14         52.08         55.76         2.60 o                         
   8   1  14          4.54          1.71         1.19 o                         
   9   1  14         26.24         26.37         4.16 o                         
  -7   2  14         38.22         38.59         3.94 o                         
  -6   2  14         36.26         34.78         2.43 o                         
  -5   2  14        103.33        100.71         3.56 o                         
  -4   2  14          9.46          9.36         1.13 o                         
  -3   2  14        198.18        196.25         6.95 o                         
  -2   2  14        127.18        119.25         3.02 o                         
  -1   2  14         69.30         66.86         1.78 o                         
   0   2  14        208.72        206.09         3.15 o                         
   1   2  14         22.21         22.46         1.11 o                         
   2   2  14         53.99         51.70         1.85 o                         
   3   2  14         27.48         25.27         1.45 o                         
   4   2  14         17.30         16.32         1.25 o                         
   5   2  14        117.36        115.24         3.01 o                         
   6   2  14         23.05         20.97         1.89 o                         
   7   2  14         34.69         35.25         2.01 o                         
   8   2  14          3.87          3.20         1.20 o                         
   9   2  14          5.29          4.22         1.95 o                         
  -7   3  14         48.63         48.80         4.60 o                         
  -6   3  14        177.05        182.11         5.29 o                         
  -5   3  14         45.98         47.75         5.65 o                         
  -4   3  14         61.65         60.42         4.08 o                         
  -3   3  14         72.57         73.25         2.49 o                         
  -2   3  14          9.43         10.62         1.11 o                         
  -1   3  14        208.44        202.47         3.58 o                         
   0   3  14         62.90         60.62         1.53 o                         
   1   3  14        185.78        174.56         3.73 o                         
   2   3  14         60.39         54.70         1.99 o                         
   3   3  14        149.07        143.09         3.46 o                         
   4   3  14         49.05         46.55         1.96 o                         
   5   3  14          6.92          5.83         1.00 o                         
   6   3  14         76.37         76.25         2.72 o                         
   7   3  14         44.00         42.23         2.75 o                         
   8   3  14          9.30          8.58         1.66 o                         
  -6   4  14         35.25         33.65         2.59 o                         
  -5   4  14          8.66         12.02         1.73 o                         
  -4   4  14          4.39          4.90         2.28 o                         
  -3   4  14         77.73         77.82         2.67 o                         
  -2   4  14        130.47        134.58         4.43 o                         
  -1   4  14         21.56         22.22         1.42 o                         
   0   4  14         97.01         94.73         4.45 o                         
   1   4  14          1.93          2.93         1.08 o                         
   2   4  14         21.77         19.72         1.81 o                         
   3   4  14        109.64        118.11         3.88 o                         
   4   4  14          9.48         11.12         1.64 o                         
   5   4  14         24.27         26.56         2.23 o                         
   6   4  14          4.08          2.55         1.30 o                         
   7   4  14         26.18         27.62         2.51 o                         
   8   4  14          4.44          4.70         1.65 o                         
  -6   5  14         56.91         55.06         4.69 o                         
  -5   5  14          6.22          7.03         1.62 o                         
  -4   5  14         34.76         35.04         2.60 o                         
  -3   5  14          8.61          8.61         2.69 o                         
  -2   5  14         21.86         22.43         1.63 o                         
  -1   5  14         19.26         21.79         1.91 o                         
   0   5  14         34.22         30.31         2.25 o                         
   1   5  14          1.34          1.07         1.11 o                         
   2   5  14          1.43         -0.84         1.08 o                         
   3   5  14         12.67         12.75         2.72 o                         
   4   5  14         69.13         72.76         3.88 o                         
   5   5  14         22.82         23.21         2.30 o                         
   6   5  14         10.98         12.95         1.91 o                         
   7   5  14          1.08          0.46         1.39 o                         
  -6   6  14          3.71          9.29         2.67 o                         
  -5   6  14         19.25         20.85         3.29 o                         
  -4   6  14         42.33         41.93         2.96 o                         
  -3   6  14         12.10         14.37         2.67 o                         
  -2   6  14        200.93        202.64         8.37 o                         
  -1   6  14          1.01          3.07         1.93 o                         
   0   6  14         83.18         88.69         3.70 o                         
   1   6  14         10.89         11.47         2.80 o                         
   2   6  14         30.61         31.49         2.60 o                         
   3   6  14         23.05         30.31         3.99 o                         
   4   6  14         15.60         18.88         2.37 o                         
   5   6  14         25.53         29.28         3.55 o                         
   6   6  14         13.91         11.42         2.00 o                         
  -5   7  14          5.91          4.12         2.58 o                         
  -4   7  14         53.34         61.02         5.04 o                         
  -3   7  14          0.63         -1.80         1.80 o                         
  -2   7  14        105.35        100.75         6.05 o                         
  -1   7  14          8.14         10.82         2.76 o                         
   0   7  14          7.46          7.44         1.73 o                         
   1   7  14         20.07         19.53         3.15 o                         
   2   7  14         13.15         14.03         1.69 o                         
   3   7  14         25.69         32.32         2.94 o                         
   4   7  14          1.97          1.94         1.61 o                         
  -2   8  14         66.22         68.91         8.04 o                         
  -1   8  14          7.74          8.40         1.90 o                         
   0   8  14         18.25         15.68         4.07 o                         
   1   8  14          2.75          1.09         1.31 o                         
   2   8  14         20.28         20.67         2.61 o                         
  -2  -8  15         28.68         35.39         3.90 o                         
  -1  -8  15         13.03          9.46         2.41 o                         
   0  -8  15          6.00          4.38         2.02 o                         
   1  -8  15          1.77          2.50         1.75 o                         
  -5  -7  15          0.09         -1.09         1.45 o                         
  -4  -7  15         19.20         18.25         2.32 o                         
  -3  -7  15         11.80         11.19         1.86 o                         
  -2  -7  15         23.49         25.06         2.41 o                         
  -1  -7  15         68.64         69.39         4.60 o                         
   0  -7  15         14.12         13.80         2.45 o                         
   1  -7  15          5.78          6.97         1.84 o                         
  -6  -6  15         63.58         68.84         3.80 o                         
  -5  -6  15         17.17         19.57         2.47 o                         
  -4  -6  15         16.35         18.94         2.15 o                         
  -3  -6  15         13.92         11.97         2.85 o                         
  -2  -6  15         68.03         72.95         3.35 o                         
  -1  -6  15         19.42         19.36         2.54 o                         
   0  -6  15          1.91          4.38         1.58 o                         
   1  -6  15          5.55          5.43         1.53 o                         
  -7  -5  15         51.61         47.68         3.42 o                         
  -6  -5  15         28.99         23.15         2.42 o                         
  -5  -5  15         16.49         17.34         2.09 o                         
  -4  -5  15        102.74        107.33         4.06 o                         
  -3  -5  15         18.95         18.37         3.55 o                         
  -2  -5  15        149.27        155.54         4.64 o                         
  -1  -5  15         71.23         66.06         3.90 o                         
   0  -5  15         23.36         26.74         1.93 o                         
   1  -5  15         77.53         84.72         3.01 o                         
   2  -5  15          8.65          9.86         2.28 o                         
   3  -5  15         60.54         67.85         4.51 o                         
   4  -5  15         93.39        109.95         5.83 o                         
   5  -5  15          0.29          2.72         1.97 o                         
   6  -5  15         44.85         41.83         4.56 o                         
   7  -5  15          0.99          1.66         2.50 o                         
  -8  -4  15         26.68         28.47         2.79 o                         
  -7  -4  15         67.99         64.15         3.54 o                         
  -6  -4  15         12.37         15.97         2.04 o                         
  -5  -4  15        123.39        127.25         3.58 o                         
  -4  -4  15         21.40         24.31         2.89 o                         
  -3  -4  15        153.67        156.51        10.89 o                         
  -2  -4  15          5.66          5.23         1.19 o                         
  -1  -4  15         10.27         11.50         1.38 o                         
   0  -4  15         79.46         74.07         2.72 o                         
   1  -4  15          0.85          1.54         1.80 o                         
   2  -4  15        127.91        122.76         3.40 o                         
   3  -4  15         26.74         30.88         3.33 o                         
   4  -4  15         79.16         83.89         4.95 o                         
   5  -4  15         41.14         40.13         3.99 o                         
   6  -4  15         14.79         18.70         3.33 o                         
   7  -4  15         11.65         13.14         2.89 o                         
   8  -4  15          0.48          0.00         2.32 o                         
  -8  -3  15         16.53         12.47         2.08 o                         
  -7  -3  15         34.63         33.54         2.24 o                         
  -6  -3  15         11.81         12.59         1.42 o                         
  -5  -3  15         37.47         40.07         2.07 o                         
  -4  -3  15         76.27         78.62         2.60 o                         
  -3  -3  15          5.38          8.01         1.03 o                         
  -2  -3  15         23.02         23.61         1.83 o                         
  -1  -3  15         48.09         49.61         2.24 o                         
   0  -3  15         31.44         32.45         1.87 o                         
   1  -3  15         47.29         47.20         2.04 o                         
   2  -3  15         27.85         25.58         1.59 o                         
   3  -3  15         60.39         61.55         4.16 o                         
   4  -3  15          4.24          4.56         1.93 o                         
   5  -3  15          3.80          1.97         1.75 o                         
   6  -3  15         28.68         33.12         3.77 o                         
   7  -3  15          4.47          7.10         2.67 o                         
   8  -3  15          9.06          8.28         3.02 o                         
  -9  -2  15         11.29          7.40         2.58 o                         
  -8  -2  15          5.21          4.16         2.23 o                         
  -7  -2  15         49.41         51.22         2.44 o                         
  -6  -2  15         10.12         10.85         1.33 o                         
  -5  -2  15         51.63         49.93         2.16 o                         
  -4  -2  15         17.42         16.58         1.38 o                         
  -3  -2  15         80.05         80.00         2.39 o                         
  -2  -2  15        125.60        114.62         3.52 o                         
  -1  -2  15        204.48        196.99         7.23 o                         
   0  -2  15         26.19         25.01         2.67 o                         
   1  -2  15          6.75          7.27         1.71 o                         
   2  -2  15         40.81         36.40         3.37 o                         
   3  -2  15        103.73        104.74         5.13 o                         
   4  -2  15         46.58         48.27         3.85 o                         
   5  -2  15         14.71         13.67         2.63 o                         
   6  -2  15         41.11         39.25         4.03 o                         
   7  -2  15          4.95          5.17         2.32 o                         
   8  -2  15         11.02          8.63         2.85 o                         
  -9  -1  15         34.16         32.94         4.07 o                         
  -8  -1  15         11.52         12.13         2.67 o                         
  -7  -1  15         87.66         84.30         3.03 o                         
  -6  -1  15          5.65          7.32         1.18 o                         
  -5  -1  15        110.56        114.48         3.12 o                         
  -4  -1  15         70.63         71.01         3.88 o                         
  -3  -1  15         21.45         19.27         2.32 o                         
  -2  -1  15         15.95         16.03         2.10 o                         
  -1  -1  15         53.53         51.08         3.24 o                         
   0  -1  15         12.04         12.76         1.38 o                         
   1  -1  15         63.08         66.36         3.77 o                         
   2  -1  15         13.76         14.63         2.15 o                         
   3  -1  15         24.94         21.90         2.63 o                         
   4  -1  15         33.42         29.96         3.15 o                         
   5  -1  15         60.23         53.05         4.03 o                         
   6  -1  15         17.34         16.03         2.85 o                         
   7  -1  15          6.10          4.21         2.28 o                         
   8  -1  15         18.79         19.54         3.46 o                         
   9  -1  15         11.89         18.79         3.68 o                         
  -9   0  15          0.46          0.53         2.06 o                         
  -8   0  15        130.32        138.21         6.83 o                         
  -7   0  15         22.50         20.52         2.20 o                         
  -6   0  15          2.67          2.76         0.99 o                         
  -5   0  15        115.41        115.64         3.63 o                         
  -4   0  15          2.86          2.50         1.49 o                         
  -3   0  15        231.57        219.89         5.39 o                         
  -2   0  15          8.86         11.69         1.66 o                         
  -1   0  15         96.78         88.16         2.91 o                         
   0   0  15        631.37        601.98        11.68 o                         
   1   0  15         35.31         35.96         3.20 o                         
   2   0  15        496.44        475.90        13.84 o                         
   3   0  15         40.45         42.93         3.37 o                         
   4   0  15          0.54          1.31         1.45 o                         
   5   0  15        225.97        225.95         8.50 o                         
   6   0  15         23.27         19.62         2.89 o                         
   7   0  15         11.66         15.64         3.07 o                         
   8   0  15         11.57         13.27         2.98 o                         
   9   0  15          0.85          2.32         2.54 o                         
  -9   1  15         34.59         34.96         4.34 o                         
  -8   1  15         11.10          6.26         2.28 o                         
  -7   1  15         88.01         92.25         5.61 o                         
  -6   1  15          6.65          5.71         1.11 o                         
  -5   1  15        110.38        109.69         4.75 o                         
  -4   1  15         71.62         75.56         2.55 o                         
  -3   1  15         21.47         17.50         1.61 o                         
  -2   1  15         18.10         15.51         1.50 o                         
  -1   1  15         55.00         57.88         2.78 o                         
   0   1  15         12.06         12.79         0.96 o                         
   1   1  15         63.29         64.94         1.82 o                         
   2   1  15         13.68         15.43         1.21 o                         
   3   1  15         26.95         27.53         2.00 o                         
   4   1  15         33.71         30.45         2.18 o                         
   5   1  15         60.53         59.43         2.15 o                         
   6   1  15         18.25         16.38         1.54 o                         
   7   1  15          6.03          4.99         4.21 o                         
   8   1  15         19.50         19.81         3.77 o                         
   9   1  15         12.00          7.45         2.80 o                         
  -7   2  15         48.91         50.90         4.42 o                         
  -6   2  15         11.32         11.06         1.69 o                         
  -5   2  15         50.39         49.72         3.94 o                         
  -4   2  15         17.40         17.72         1.80 o                         
  -3   2  15         79.20         74.28         2.52 o                         
  -2   2  15        126.87        125.61         6.80 o                         
  -1   2  15        206.49        206.09         3.84 o                         
   0   2  15         27.69         26.14         1.10 o                         
   1   2  15          6.96          7.08         1.10 o                         
   2   2  15         41.35         36.98         1.70 o                         
   3   2  15        103.85        101.45         3.92 o                         
   4   2  15         45.90         44.64         1.91 o                         
   5   2  15         14.13         14.31         1.31 o                         
   6   2  15         40.83         37.14         2.00 o                         
   7   2  15          5.06          7.24         1.24 o                         
   8   2  15         11.36         10.91         1.70 o                         
  -6   3  15         12.13          9.39         1.66 o                         
  -5   3  15         36.89         35.75         2.55 o                         
  -4   3  15         71.04         73.16         3.16 o                         
  -3   3  15          5.14          4.97         1.03 o                         
  -2   3  15         21.09         24.20         1.59 o                         
  -1   3  15         49.29         52.69         1.71 o                         
   0   3  15         30.46         32.06         1.59 o                         
   1   3  15         47.63         48.22         1.93 o                         
   2   3  15         27.36         26.31         1.56 o                         
   3   3  15         62.88         66.09         3.14 o                         
   4   3  15          3.68          4.32         0.93 o                         
   5   3  15          4.21          5.93         1.07 o                         
   6   3  15         26.98         25.94         2.49 o                         
   7   3  15          4.47          3.86         1.21 o                         
   8   3  15          9.21          8.89         1.76 o                         
  -6   4  15         12.17         11.10         1.83 o                         
  -5   4  15        123.62        124.05         4.40 o                         
  -4   4  15         21.16         21.72         2.12 o                         
  -3   4  15        155.98        158.41         7.58 o                         
  -2   4  15          6.36          4.69         1.01 o                         
  -1   4  15          9.18          9.34         1.12 o                         
   0   4  15         79.77         74.16         3.07 o                         
   1   4  15          0.90          0.45         1.00 o                         
   2   4  15        124.07        120.31         5.26 o                         
   3   4  15         25.77         25.53         2.09 o                         
   4   4  15         76.60         79.86         6.83 o                         
   5   4  15         41.00         35.75         2.63 o                         
   6   4  15         14.80         14.72         1.89 o                         
   7   4  15         11.45          9.07         1.78 o                         
   8   4  15          0.54         -1.75         1.75 o                         
  -6   5  15         29.41         30.44         3.72 o                         
  -5   5  15         15.60         17.92         2.14 o                         
  -4   5  15        100.14        102.75         4.06 o                         
  -3   5  15         18.56         20.78         3.46 o                         
  -2   5  15        148.75        149.20         6.75 o                         
  -1   5  15         71.02         68.99         4.60 o                         
   0   5  15         23.83         25.05         2.15 o                         
   1   5  15         80.68         88.47         3.62 o                         
   2   5  15          8.37          6.20         1.50 o                         
   3   5  15         62.98         66.98         5.13 o                         
   4   5  15         94.51        102.02         6.40 o                         
   5   5  15          0.22          1.19         1.29 o                         
   6   5  15         45.16         47.18        11.04 o                         
   7   5  15          0.96          1.47         1.86 o                         
  -6   6  15         65.69         74.60         5.61 o                         
  -5   6  15         17.69         20.72         3.29 o                         
  -4   6  15         16.43         15.29         2.93 o                         
  -3   6  15         14.64         14.46         2.93 o                         
  -2   6  15         69.78         66.50         4.86 o                         
  -1   6  15         20.07         18.35         2.89 o                         
   0   6  15          2.12          1.65         1.36 o                         
   1   6  15          5.43          3.14         1.48 o                         
   2   6  15         18.09         16.61         2.12 o                         
   3   6  15         19.23         23.30         3.77 o                         
   4   6  15         40.37         44.50         3.19 o                         
   5   6  15         13.48         11.61         3.20 o                         
   6   6  15         14.50         12.88         2.80 o                         
  -4   7  15         18.58         16.03         3.46 o                         
  -3   7  15         11.92         14.63         3.11 o                         
  -2   7  15         23.67         27.25         3.55 o                         
  -1   7  15         68.05         69.26         5.04 o                         
   0   7  15         14.78         19.01         3.81 o                         
   1   7  15          5.96          5.78         1.75 o                         
   2   7  15          4.68          3.23         1.32 o                         
   3   7  15          9.13         11.52         2.16 o                         
   4   7  15          8.81         12.25         2.21 o                         
  -1   8  15         12.12         15.29         3.68 o                         
   0   8  15          5.69          6.00         1.90 o                         
   1   8  15          1.77          1.61         2.26 o                         
  -4  -7  16          3.91          1.84         1.53 o                         
  -3  -7  16          3.87          1.49         1.45 o                         
  -2  -7  16          7.08          8.80         2.32 o                         
  -1  -7  16         14.87         12.05         2.45 o                         
   0  -7  16         14.84         13.27         2.41 o                         
   1  -7  16          0.34          0.92         1.40 o                         
  -6  -6  16         70.84         73.92         6.05 o                         
  -5  -6  16         21.32         21.05         2.42 o                         
  -4  -6  16         16.35         10.09         1.83 o                         
  -3  -6  16         41.15         41.39         6.35 o                         
  -2  -6  16          6.24          3.33         1.80 o                         
  -1  -6  16         52.87         54.41         3.94 o                         
   0  -6  16         68.28         70.79         4.12 o                         
   1  -6  16          4.50          4.95         1.58 o                         
  -7  -5  16         21.17         22.54         2.49 o                         
  -6  -5  16          1.83          1.72         1.51 o                         
  -5  -5  16          0.67          1.36         1.35 o                         
  -4  -5  16         10.96         11.39         1.82 o                         
  -3  -5  16          0.74          1.94         1.21 o                         
  -2  -5  16         70.83         73.68         4.34 o                         
  -1  -5  16          5.37          6.25         1.31 o                         
   0  -5  16          0.92          0.93         1.03 o                         
   1  -5  16         32.65         37.33         2.87 o                         
   2  -5  16         15.83         16.03         2.76 o                         
   3  -5  16         48.81         52.04         4.42 o                         
   4  -5  16         28.37         31.36         3.81 o                         
   5  -5  16          2.66          1.93         1.97 o                         
   6  -5  16          0.82          3.77         2.45 o                         
  -7  -4  16         14.81         16.59         3.04 o                         
  -6  -4  16        107.15        105.60         4.31 o                         
  -5  -4  16         40.79         40.31         2.87 o                         
  -4  -4  16         13.70         12.28         2.67 o                         
  -3  -4  16          1.75          2.45         1.95 o                         
  -2  -4  16         30.56         31.84         2.19 o                         
  -1  -4  16         59.70         57.36         3.55 o                         
   0  -4  16         26.77         31.39         1.99 o                         
   1  -4  16         17.89         18.82         2.28 o                         
   2  -4  16         19.15         21.51         2.80 o                         
   3  -4  16         26.21         31.36         3.46 o                         
   4  -4  16         48.00         49.50         4.21 o                         
   5  -4  16          4.42          4.34         2.10 o                         
   6  -4  16          5.70          4.86         2.41 o                         
   7  -4  16          7.40         10.47         2.85 o                         
  -8  -3  16         10.98          9.90         1.90 o                         
  -7  -3  16         15.25         15.38         2.12 o                         
  -6  -3  16          3.47          3.56         1.14 o                         
  -5  -3  16         50.03         52.05         2.38 o                         
  -4  -3  16         72.12         72.52         2.61 o                         
  -3  -3  16         56.24         59.04         2.69 o                         
  -2  -3  16        196.38        178.90         6.83 o                         
  -1  -3  16         44.80         42.84         2.19 o                         
   0  -3  16        193.86        181.48         4.62 o                         
   1  -3  16         94.66         88.52         2.91 o                         
   2  -3  16          0.83          0.82         0.82 o                         
   3  -3  16         37.29         36.80         3.68 o                         
   4  -3  16         45.20         35.31         3.81 o                         
   5  -3  16         34.17         31.45         3.77 o                         
   6  -3  16         42.72         43.89         4.38 o                         
   7  -3  16          5.15          5.21         2.54 o                         
   8  -3  16         16.82         10.03         3.33 o                         
  -8  -2  16         52.46         48.23         4.64 o                         
  -7  -2  16         12.41         13.53         1.55 o                         
  -6  -2  16         27.01         26.03         1.86 o                         
  -5  -2  16         16.49         17.35         1.50 o                         
  -4  -2  16         21.63         24.65         2.79 o                         
  -3  -2  16         70.50         65.83         2.85 o                         
  -2  -2  16          3.88          4.19         1.00 o                         
  -1  -2  16         26.40         26.41         2.80 o                         
   0  -2  16         30.00         28.87         2.93 o                         
   1  -2  16         62.56         60.80         3.99 o                         
   2  -2  16         22.67         19.80         2.67 o                         
   3  -2  16         32.17         27.77         3.11 o                         
   4  -2  16         43.51         39.95         3.77 o                         
   5  -2  16          5.14          4.47         2.15 o                         
   6  -2  16         20.91         26.41         3.55 o                         
   7  -2  16         44.42         45.47         4.64 o                         
   8  -2  16          7.03          7.49         2.72 o                         
  -9  -1  16         22.57         16.51         3.37 o                         
  -8  -1  16          8.73          8.15         2.63 o                         
  -7  -1  16         28.69         30.38         2.23 o                         
  -6  -1  16         80.60         78.46         3.83 o                         
  -5  -1  16         19.57         19.73         2.19 o                         
  -4  -1  16        281.46        268.68         9.46 o                         
  -3  -1  16          5.95          6.31         1.71 o                         
  -2  -1  16        374.09        366.61        11.21 o                         
  -1  -1  16         10.89         10.73         1.93 o                         
   0  -1  16        161.57        156.76         4.32 o                         
   1  -1  16        139.91        129.84         5.61 o                         
   2  -1  16         18.17         18.22         2.50 o                         
   3  -1  16         76.77         74.69         4.34 o                         
   4  -1  16        134.56        124.84         5.96 o                         
   5  -1  16         36.05         27.95         3.33 o                         
   6  -1  16         73.02         75.65         4.99 o                         
   7  -1  16          9.79         14.19         3.07 o                         
   8  -1  16          5.14          5.56         2.28 o                         
  -9   0  16          2.31         -1.71         2.15 o                         
  -8   0  16         12.69         11.65         2.80 o                         
  -7   0  16         12.81         12.13         1.54 o                         
  -6   0  16         44.07         43.35         2.77 o                         
  -5   0  16          9.44          6.96         2.23 o                         
  -4   0  16         14.91         19.06         2.58 o                         
  -3   0  16          6.49          9.86         1.93 o                         
  -2   0  16         81.48         71.46         3.92 o                         
  -1   0  16          0.65          1.36         1.23 o                         
   0   0  16          8.40          9.51         1.45 o                         
   1   0  16         15.71         17.08         2.41 o                         
   2   0  16         14.30         17.43         2.41 o                         
   3   0  16         12.14         13.40         2.32 o                         
   4   0  16          5.38          1.80         1.62 o                         
   5   0  16         13.07         12.66         2.50 o                         
   6   0  16          1.04          0.35         1.75 o                         
   7   0  16          8.58          7.84         2.54 o                         
   8   0  16          7.16          6.88         2.58 o                         
  -7   1  16         26.66         21.86         3.42 o                         
  -6   1  16         82.07         85.44         2.91 o                         
  -5   1  16         18.35         19.49         1.90 o                         
  -4   1  16        283.33        284.10         5.75 o                         
  -3   1  16          5.74          5.65         1.25 o                         
  -2   1  16        371.86        360.85        11.92 o                         
  -1   1  16         11.62         13.09         1.41 o                         
   0   1  16        161.34        157.20         3.45 o                         
   1   1  16        135.46        136.54         2.76 o                         
   2   1  16         17.79         16.10         1.31 o                         
   3   1  16         74.43         76.19         3.11 o                         
   4   1  16        135.84        126.82         6.64 o                         
   5   1  16         37.10         37.99         2.66 o                         
   6   1  16         72.82         69.91         3.15 o                         
   7   1  16          9.69         10.64         3.02 o                         
   8   1  16          4.72          5.08         2.58 o                         
  -6   2  16         25.91         29.31         2.50 o                         
  -5   2  16         16.16         15.52         1.86 o                         
  -4   2  16         21.35         19.89         3.90 o                         
  -3   2  16         68.89         70.56         2.48 o                         
  -2   2  16          3.84          3.53         0.89 o                         
  -1   2  16         29.01         31.73         1.52 o                         
   0   2  16         31.97         33.07         2.11 o                         
   1   2  16         62.95         68.75         1.90 o                         
   2   2  16         22.20         24.63         1.56 o                         
   3   2  16         32.16         31.20         1.71 o                         
   4   2  16         42.51         39.55         2.66 o                         
   5   2  16          4.66          6.54         1.76 o                         
   6   2  16         20.44         22.99         1.71 o                         
   7   2  16         43.54         46.81         3.32 o                         
   8   2  16          7.11         10.43         1.75 o                         
  -6   3  16          3.51          4.42         1.45 o                         
  -5   3  16         49.64         53.90         3.00 o                         
  -4   3  16         73.99         81.02         3.44 o                         
  -3   3  16         56.15         55.16         2.35 o                         
  -2   3  16        199.28        200.35         4.40 o                         
  -1   3  16         44.02         43.14         1.65 o                         
   0   3  16        191.23        182.74         3.62 o                         
   1   3  16         93.02         94.30         2.70 o                         
   2   3  16          0.96          0.74         0.81 o                         
   3   3  16         38.17         37.76         1.90 o                         
   4   3  16         45.29         45.79         2.69 o                         
   5   3  16         33.01         35.03         2.01 o                         
   6   3  16         44.51         44.77         2.30 o                         
   7   3  16          5.18          5.10         1.47 o                         
   8   3  16         17.74         18.60         2.17 o                         
  -6   4  16        107.33        108.33         6.09 o                         
  -5   4  16         40.69         43.39         2.94 o                         
  -4   4  16         12.82         13.11         1.74 o                         
  -3   4  16          1.64          3.10         1.29 o                         
  -2   4  16         30.54         31.24         1.92 o                         
  -1   4  16         63.46         73.77         4.51 o                         
   0   4  16         26.30         27.54         2.12 o                         
   1   4  16         18.74         20.19         1.95 o                         
   2   4  16         19.63         21.35         2.03 o                         
   3   4  16         26.08         27.93         2.35 o                         
   4   4  16         49.06         45.86         4.60 o                         
   5   4  16          4.34          7.30         1.57 o                         
   6   4  16          6.02          5.49         1.95 o                         
   7   4  16          7.43          8.28         1.79 o                         
  -6   5  16          2.08          2.41         2.23 o                         
  -5   5  16          0.99          0.48         2.06 o                         
  -4   5  16         11.89          8.35         1.67 o                         
  -3   5  16          0.79          2.26         1.30 o                         
  -2   5  16         71.53         74.60         4.82 o                         
  -1   5  16          5.81          4.21         2.06 o                         
   0   5  16          0.73          2.98         1.25 o                         
   1   5  16         30.92         28.70         2.43 o                         
   2   5  16         15.38         18.78         2.03 o                         
   3   5  16         46.95         51.91         4.86 o                         
   4   5  16         28.91         28.87         4.03 o                         
   5   5  16          2.53         -0.70         2.19 o                         
   6   5  16          0.87          0.21         2.10 o                         
  -5   6  16         21.65         22.56         3.59 o                         
  -4   6  16         16.07         20.46         3.33 o                         
  -3   6  16         39.99         42.80         4.29 o                         
  -2   6  16          6.21          5.08         2.19 o                         
  -1   6  16         51.90         53.57         4.51 o                         
   0   6  16         68.95         69.69         5.10 o                         
   1   6  16          5.02          6.92         1.69 o                         
   2   6  16         73.81         80.26         3.84 o                         
   3   6  16          1.85          4.64         2.32 o                         
   4   6  16         23.85         24.35         2.89 o                         
   5   6  16          7.61          8.59         3.02 o                         
  -3   7  16          3.72          1.36         2.32 o                         
  -2   7  16          6.70          7.10         2.54 o                         
  -1   7  16         14.80         11.61         3.02 o                         
   0   7  16         14.16         10.38         2.85 o                         
   1   7  16          0.19          1.90         1.99 o                         
   2   7  16         36.38         42.84         3.33 o                         
   3   7  16         11.47         11.33         2.76 o                         
  -3  -7  17         24.26         27.42         3.46 o                         
  -2  -7  17         22.07         24.05         3.29 o                         
  -1  -7  17          1.86          0.83         1.80 o                         
   0  -7  17         21.20         19.71         2.76 o                         
  -5  -6  17          4.57          4.33         1.69 o                         
  -4  -6  17          5.70          6.17         1.71 o                         
  -3  -6  17         21.13         16.25         2.67 o                         
  -2  -6  17          8.42          4.07         1.88 o                         
  -1  -6  17         76.19         77.05         4.56 o                         
   0  -6  17          8.51         11.04         2.10 o                         
   1  -6  17         28.47         25.41         2.67 o                         
  -6  -5  17         13.29         12.32         2.04 o                         
  -5  -5  17         95.34         93.91         5.89 o                         
  -4  -5  17          8.94          9.27         1.80 o                         
  -3  -5  17         43.38         36.93         3.68 o                         
  -2  -5  17         27.16         28.17         3.07 o                         
  -1  -5  17          9.71          8.69         2.41 o                         
   0  -5  17         54.22         53.66         2.69 o                         
   1  -5  17          4.91          5.02         1.25 o                         
   2  -5  17         13.01         13.84         2.89 o                         
   3  -5  17         41.18         47.00         4.34 o                         
   4  -5  17         27.55         23.44         3.46 o                         
   5  -5  17         39.77         43.63         4.56 o                         
   6  -5  17         22.42         27.82         3.94 o                         
  -7  -4  17         16.83         15.81         2.31 o                         
  -6  -4  17         38.44         37.84         2.91 o                         
  -5  -4  17         25.61         21.54         2.25 o                         
  -4  -4  17          2.63          0.93         1.23 o                         
  -3  -4  17         14.47         15.07         2.41 o                         
  -2  -4  17          9.69          9.42         1.95 o                         
  -1  -4  17        163.30        158.09         4.48 o                         
   0  -4  17          2.88          3.40         1.08 o                         
   1  -4  17        101.86        100.87         3.32 o                         
   2  -4  17         19.74         17.08         2.76 o                         
   3  -4  17         33.06         30.36         3.55 o                         
   4  -4  17        102.97        105.83         5.96 o                         
   5  -4  17         12.70         16.25         3.07 o                         
   6  -4  17          4.56          6.57         2.67 o                         
   7  -4  17          8.28          9.11         2.85 o                         
  -8  -3  17          7.50         11.08         2.19 o                         
  -7  -3  17         68.00         67.61         3.65 o                         
  -6  -3  17          6.49          6.66         1.32 o                         
  -5  -3  17         47.74         51.26         2.48 o                         
  -4  -3  17         32.42         30.56         2.40 o                         
  -3  -3  17          4.96          7.94         2.52 o                         
  -2  -3  17         29.90         26.59         2.67 o                         
  -1  -3  17          6.78          7.35         1.84 o                         
   0  -3  17         13.59         12.19         1.39 o                         
   1  -3  17         32.13         37.29         2.07 o                         
   2  -3  17         17.51         24.64         1.66 o                         
   3  -3  17         25.76         23.61         3.15 o                         
   4  -3  17          8.84          8.80         2.54 o                         
   5  -3  17         10.31         10.60         2.67 o                         
   6  -3  17         11.46         12.27         2.85 o                         
   7  -3  17          1.79          1.97         2.37 o                         
  -8  -2  17         46.91         43.59         3.20 o                         
  -7  -2  17         12.43         14.88         2.12 o                         
  -6  -2  17         55.31         54.91         2.53 o                         
  -5  -2  17         15.41         15.99         1.89 o                         
  -4  -2  17        137.75        134.13         5.52 o                         
  -3  -2  17        157.49        157.84         4.58 o                         
  -2  -2  17         56.83         55.57         2.53 o                         
  -1  -2  17         93.68         88.95         6.46 o                         
   0  -2  17         59.12         64.44         3.94 o                         
   1  -2  17         86.13         82.53         4.60 o                         
   2  -2  17         81.44         77.40         4.60 o                         
   3  -2  17          9.26          9.55         2.28 o                         
   4  -2  17         19.37         16.65         2.76 o                         
   5  -2  17         34.93         36.31         3.94 o                         
   6  -2  17         56.21         55.15         4.77 o                         
   7  -2  17          1.20         -1.27         1.93 o                         
   8  -2  17          2.94          2.06         2.32 o                         
  -8  -1  17          8.67         10.69         2.89 o                         
  -7  -1  17         22.66         22.17         3.29 o                         
  -6  -1  17         38.16         42.53         2.91 o                         
  -5  -1  17         24.36         26.58         2.18 o                         
  -4  -1  17          3.71          4.75         1.19 o
[truncated: 82,137 more chars]
