# Supplementary material for: Crystal structures of the isomeric dipeptides l-glycyl-l-me­thio­nine and l-me­thionyl-l-glycine
Source: Acta Crystallogr E Crystallogr Commun. 2024 Jun 14;80(Pt 7):725–8. doi: 10.1107/S2056989024005504 (PMC11223706; doi:10.1107/S2056989024005504)
Supplement: Supplementary file 3 [file e-80-00725-Met-Glysup3.hkl]

data_Met-Gly                                                                    
_shelx_title ' MetGly in P2(1)2(1)2(1)'                                         
_shelx_refln_list_code          4                                               
_shelx_F_calc_maximum      147.42                                               
_exptl_crystal_F_000       440.00                                               
_reflns_d_resolution_high  0.5499                                               
                                                                                
loop_                                                                           
 _space_group_symop_operation_xyz                                               
 'x, y, z'                                                                      
 '-x+1/2, -y, z+1/2'                                                            
 '-x, y+1/2, -z+1/2'                                                            
 'x+1/2, -y+1/2, -z'                                                            
                                                                                
_cell_length_a     5.2521                                                       
_cell_length_b    11.4126                                                       
_cell_length_c    16.5403                                                       
_cell_angle_alpha  90.000                                                       
_cell_angle_beta   90.000                                                       
_cell_angle_gamma  90.000                                                       
                                                                                
_shelx_F_squared_multiplier     1.000                                           
                                                                                
loop_                                                                           
 _refln_index_h                                                                 
 _refln_index_k                                                                 
 _refln_index_l                                                                 
 _refln_F_squared_calc                                                          
 _refln_F_squared_meas                                                          
 _refln_F_squared_sigma                                                         
 _refln_observed_status                                                         
   2   0   0       5265.19       5657.07        84.54 o                         
   4   0   0         17.71          7.80         0.48 o                         
   6   0   0          0.48          1.55         1.11 o                         
   8   0   0         95.81         91.13         5.31 o                         
   1   1   0      16276.14      16097.18       375.49 o                         
   2   1   0        257.01        316.64         3.82 o                         
   3   1   0       1455.22       1675.35        16.91 o                         
   4   1   0         13.58         12.23         0.39 o                         
   5   1   0        686.87        609.47         9.69 o                         
   6   1   0        109.77        103.61         3.27 o                         
   7   1   0         81.25         83.57         3.44 o                         
   8   1   0          7.64          6.65         1.88 o                         
   9   1   0         23.98         22.45         2.17 o                         
   0   2   0        699.24        719.16        15.92 o                         
   1   2   0         26.75         24.08         0.40 o                         
   2   2   0       1368.08       1355.57        14.39 o                         
   3   2   0        617.04        640.63         7.67 o                         
   4   2   0        632.52        590.41         6.36 o                         
   5   2   0        176.32        174.25         2.60 o                         
   6   2   0        116.95        102.10         3.25 o                         
   7   2   0         15.18         14.50         1.64 o                         
   8   2   0          2.53          2.92         1.22 o                         
   9   2   0          5.48          6.83         1.64 o                         
   1   3   0       2355.17       2350.22        33.83 o                         
   2   3   0        837.31        891.74        10.87 o                         
   3   3   0       2426.97       2477.74        30.42 o                         
   4   3   0          0.01          0.39         0.25 o                         
   5   3   0        176.37        175.41         2.11 o                         
   6   3   0          5.90          5.83         0.69 o                         
   7   3   0         78.41         85.59         3.50 o                         
   8   3   0         37.66         38.01         3.43 o                         
   9   3   0          7.38          7.12         1.59 o                         
   0   4   0        654.23        640.59        11.05 o                         
   1   4   0          3.88          6.79         0.38 o                         
   2   4   0        158.06        162.03         1.99 o                         
   3   4   0          1.35          5.71         0.34 o                         
   4   4   0          0.69          0.53         0.29 o                         
   5   4   0        115.94        111.83         1.52 o                         
   6   4   0         21.91         22.18         0.82 o                         
   7   4   0        269.34        258.56        15.26 o                         
   8   4   0         31.13         30.83         2.54 o                         
   9   4   0         62.95         59.23         3.35 o                         
   1   5   0        789.65        821.26         8.94 o                         
   2   5   0         14.66          9.28         0.35 o                         
   3   5   0        918.06        882.03        11.76 o                         
   4   5   0        292.87        287.41         3.40 o                         
   5   5   0          2.92          3.68         0.38 o                         
   6   5   0        332.54        326.25         4.77 o                         
   7   5   0          1.85          1.19         0.94 o                         
   8   5   0        165.76        166.98         6.75 o                         
   9   5   0          3.08          4.51         1.43 o                         
   0   6   0       5962.82       6235.83        95.75 o                         
   1   6   0        285.15        298.56         3.96 o                         
   2   6   0        235.90        240.92         2.98 o                         
   3   6   0        214.13        213.37         3.08 o                         
   4   6   0          0.05          0.84         0.33 o                         
   5   6   0         82.78         83.48         1.48 o                         
   6   6   0         18.60         19.04         0.90 o                         
   7   6   0         52.36         53.66         1.51 o                         
   8   6   0        132.69        135.58         9.18 o                         
   9   6   0          4.73          4.75         1.88 o                         
   1   7   0          1.32          0.71         0.29 o                         
   2   7   0         69.58         77.13         1.29 o                         
   3   7   0        260.86        263.30         3.65 o                         
   4   7   0        145.76        148.55         2.05 o                         
   5   7   0        127.41        120.07         2.07 o                         
   6   7   0        150.58        146.91         2.92 o                         
   7   7   0        124.29        128.91         3.51 o                         
   8   7   0         31.37         29.64         2.65 o                         
   0   8   0        719.76        732.54        10.76 o                         
   1   8   0        534.69        578.11         6.08 o                         
   2   8   0        268.84        268.96         3.56 o                         
   3   8   0          0.18          0.26         0.48 o                         
   4   8   0         24.76         25.14         0.92 o                         
   5   8   0        245.93        244.76         3.79 o                         
   6   8   0          1.74          1.87         0.68 o                         
   7   8   0         50.20         50.48         1.80 o                         
   8   8   0          0.00         -0.49         1.44 o                         
   1   9   0        698.10        699.46         6.73 o                         
   2   9   0          2.90          2.94         0.31 o                         
   3   9   0        489.15        475.65         7.44 o                         
   4   9   0         14.70         13.32         1.08 o                         
   5   9   0         23.84         24.21         1.35 o                         
   6   9   0        264.13        253.29         4.57 o                         
   7   9   0         93.24         93.16         2.95 o                         
   8   9   0         50.72         50.27         2.86 o                         
   0  10   0       1278.11       1273.71        16.99 o                         
   1  10   0        202.81        202.28         2.25 o                         
   2  10   0        176.19        166.69         2.35 o                         
   3  10   0         53.13         51.80         1.58 o                         
   4  10   0          0.05          1.50         0.61 o                         
   5  10   0         29.23         31.33         1.34 o                         
   6  10   0          1.15         -0.33         0.83 o                         
   7  10   0          0.05          0.35         0.94 o                         
   8  10   0         63.31         61.71         5.53 o                         
   1  11   0          5.14          5.44         0.42 o                         
   2  11   0        136.17        128.52         1.84 o                         
   3  11   0         34.20         35.17         1.38 o                         
   4  11   0        122.73        118.28         2.54 o                         
   5  11   0          8.00          9.65         0.88 o                         
   6  11   0          1.52          0.92         0.92 o                         
   7  11   0         18.06         15.74         1.51 o                         
   8  11   0          5.82          7.24         1.31 o                         
   0  12   0        625.39        624.82         8.79 o                         
   1  12   0        162.57        164.13         2.06 o                         
   2  12   0         85.11         81.36         1.37 o                         
   3  12   0        251.92        252.84         4.93 o                         
   4  12   0         17.15         22.02         1.83 o                         
   5  12   0          4.50          3.73         0.87 o                         
   6  12   0         22.49         22.77         3.08 o                         
   7  12   0          2.85          3.53         1.23 o                         
   1  13   0        332.21        327.43         3.86 o                         
   2  13   0        180.86        183.46         2.49 o                         
   3  13   0        184.75        175.87         3.60 o                         
   4  13   0         43.67         40.62         1.76 o                         
   5  13   0          0.42          1.16         0.92 o                         
   6  13   0         97.81        104.50         3.56 o                         
   7  13   0         32.55         30.68         1.99 o                         
   0  14   0         52.50         51.34         1.79 o                         
   1  14   0         83.27         79.02         1.52 o                         
   2  14   0         58.36         58.99         1.46 o                         
   3  14   0         11.29         11.11         1.08 o                         
   4  14   0          8.13          8.33         1.30 o                         
   5  14   0         93.87         96.19         3.00 o                         
   6  14   0          1.71          1.84         1.20 o                         
   7  14   0         85.82         89.65         3.43 o                         
   1  15   0         15.67         15.57         0.79 o                         
   2  15   0          0.22         -0.12         0.65 o                         
   3  15   0        123.91        121.64         3.83 o                         
   4  15   0          1.11          1.51         1.17 o                         
   5  15   0          1.80          2.18         1.08 o                         
   6  15   0        146.08        143.22         5.60 o                         
   0  16   0        233.66        240.19         4.97 o                         
   1  16   0          7.76          8.11         0.75 o                         
   2  16   0         23.71         23.93         1.53 o                         
   3  16   0          0.14         -0.10         1.10 o                         
   4  16   0         29.79         31.94         2.59 o                         
   5  16   0         22.29         23.10         1.79 o                         
   6  16   0         69.42         70.40         3.22 o                         
   1  17   0         48.27         45.15         1.56 o                         
   2  17   0          0.02         -0.29         1.15 o                         
   3  17   0         17.02         16.58         1.83 o                         
   4  17   0          8.26         11.88         1.70 o                         
   5  17   0         18.03         18.61         1.71 o                         
   0  18   0        364.16        344.96        14.93 o                         
   1  18   0          0.14          0.24         0.69 o                         
   2  18   0        187.65        197.08         5.56 o                         
   3  18   0         16.97         17.13         1.87 o                         
   4  18   0          2.29          1.84         1.40 o                         
   1  19   0        156.74        159.20         4.77 o                         
   2  19   0          1.71          1.47         1.64 o                         
   3  19   0        121.76        125.69         4.42 o                         
   0  20   0          6.98          6.58         1.50 o                         
   1  20   0          5.49          7.76         1.62 o                         
   2  20   0          3.72          3.54         1.88 o                         
   1   0   1        621.22        650.86         6.80 o                         
   3   0   1        476.63        475.77         4.34 o                         
   4   0   1       1582.34       1583.75        15.23 o                         
   5   0   1         68.69         65.58         1.51 o                         
   6   0   1        301.98        313.73         8.52 o                         
   7   0   1        109.93        101.33         3.83 o                         
   8   0   1         32.08         34.80         2.42 o                         
   9   0   1         67.90         71.44         4.31 o                         
  -9   1   1         68.75         75.35         3.75 o                         
  -8   1   1         34.86         35.02         2.42 o                         
  -7   1   1        138.82        139.35         4.69 o                         
  -6   1   1        148.96        147.54         4.54 o                         
  -5   1   1         84.48         85.48         1.78 o                         
  -4   1   1         49.21         47.64         0.70 o                         
  -3   1   1        177.67        161.15         1.58 o                         
  -2   1   1         71.16         75.94         1.07 o                         
  -1   1   1        968.10       1017.63        11.05 o                         
   0   1   1        284.97        294.83         3.51 o                         
   1   1   1        941.54        982.97        11.21 o                         
   2   1   1         79.18         83.68         1.18 o                         
   3   1   1        174.45        157.82         1.90 o                         
   4   1   1         53.63         51.67         0.75 o                         
   5   1   1         87.57         89.31         1.58 o                         
   6   1   1        148.62        140.42         4.09 o                         
   7   1   1        139.20        135.72         4.68 o                         
   8   1   1         32.97         35.68         2.50 o                         
   9   1   1         67.39         69.44         3.59 o                         
  -9   2   1         63.66         65.04         3.59 o                         
  -8   2   1         19.97         22.87         2.02 o                         
  -7   2   1          7.96          8.71         1.32 o                         
  -6   2   1         88.57         88.63         2.50 o                         
  -5   2   1         75.26         69.10         1.52 o                         
  -4   2   1        209.00        203.69         2.04 o                         
  -3   2   1         27.99         30.66         0.67 o                         
  -2   2   1        578.65        603.05         6.84 o                         
  -1   2   1       1190.70       1314.65        14.71 o                         
   0   2   1         74.04         88.80         1.10 o                         
   1   2   1       1144.94       1260.77        15.98 o                         
   2   2   1        591.83        620.33         7.54 o                         
   3   2   1         25.20         28.58         0.62 o                         
   4   2   1        209.59        204.13         2.41 o                         
   5   2   1         78.17         72.08         1.35 o                         
   6   2   1         87.53         85.69         2.30 o                         
   7   2   1          9.00          9.94         1.38 o                         
   8   2   1         19.91         20.44         2.02 o                         
   9   2   1         60.27         62.03         3.40 o                         
  -9   3   1         61.60         62.23         4.98 o                         
  -8   3   1        100.32         99.15         4.06 o                         
  -7   3   1        159.87        141.83         4.91 o                         
  -6   3   1         43.97         47.17         1.62 o                         
  -5   3   1        297.65        292.07         3.89 o                         
  -4   3   1        954.50        948.73        10.08 o                         
  -3   3   1       1265.87       1293.26        12.28 o                         
  -2   3   1        988.55       1064.26        17.90 o                         
  -1   3   1       1610.28       1647.23        19.95 o                         
   0   3   1       1028.33       1051.01        11.23 o                         
   1   3   1       1621.13       1658.15        21.38 o                         
   2   3   1       1003.15       1088.32        14.87 o                         
   3   3   1       1263.57       1316.53        14.42 o                         
   4   3   1        954.14        938.18         9.58 o                         
   5   3   1        298.09        295.73         3.65 o                         
   6   3   1         47.93         48.14         1.22 o                         
   7   3   1        158.20        148.95         4.82 o                         
   8   3   1        103.05        102.71         4.03 o                         
   9   3   1         60.93         59.06         3.98 o                         
  -9   4   1         54.35         62.70         7.08 o                         
  -8   4   1         27.67         29.47         2.99 o                         
  -7   4   1        206.21        201.48        12.61 o                         
  -6   4   1         71.07         69.02         1.37 o                         
  -5   4   1          0.56          1.08         0.35 o                         
  -4   4   1        295.31        305.70         3.37 o                         
  -3   4   1         85.92         72.34         0.96 o                         
  -2   4   1        864.81        919.01        10.03 o                         
  -1   4   1       1502.64       1629.05        21.57 o                         
   1   4   1       1540.76       1622.18        19.92 o                         
   2   4   1        867.24        909.06        15.37 o                         
   3   4   1         85.49         73.70         1.07 o                         
   4   4   1        299.86        306.19         3.55 o                         
   5   4   1          0.92          1.21         0.33 o                         
   6   4   1         71.50         70.41         1.50 o                         
   7   4   1        208.39        206.25        12.50 o                         
   8   4   1         28.66         24.82         3.76 o                         
   9   4   1         56.40         62.44         4.98 o                         
  -9   5   1        102.89        107.25         8.63 o                         
  -8   5   1         52.82         59.73         3.14 o                         
  -7   5   1         52.20         54.47         2.40 o                         
  -6   5   1          1.33          3.24         0.55 o                         
  -5   5   1        702.77        687.53         8.01 o                         
  -4   5   1        310.73        285.82         3.40 o                         
  -3   5   1        182.81        176.00         2.01 o                         
  -2   5   1        381.99        363.52         4.02 o                         
  -1   5   1       1182.82       1206.20        13.08 o                         
   0   5   1        200.14        185.16         2.68 o                         
   1   5   1       1192.38       1220.00        13.46 o                         
   2   5   1        380.43        355.55         4.64 o                         
   3   5   1        185.72        182.84         2.28 o                         
   4   5   1        314.60        294.50         3.60 o                         
   5   5   1        698.88        684.57         7.58 o                         
   6   5   1          1.32          1.51         0.49 o                         
   7   5   1         50.65         49.59         2.65 o                         
   8   5   1         51.57         50.43         3.98 o                         
   9   5   1        104.97        109.96         9.29 o                         
  -9   6   1          6.31          6.67         1.66 o                         
  -8   6   1         29.61         28.75         2.33 o                         
  -7   6   1         10.77          8.69         1.26 o                         
  -6   6   1        474.79        474.47         6.65 o                         
  -5   6   1         88.18         78.34         1.37 o                         
  -4   6   1       1573.69       1546.48        16.37 o                         
  -3   6   1        564.73        550.91         6.27 o                         
  -2   6   1        461.38        473.58         5.88 o                         
  -1   6   1        433.98        450.35         4.73 o                         
   0   6   1         54.24         63.91         1.01 o                         
   1   6   1        434.43        446.71         5.34 o                         
   2   6   1        451.12        457.92         5.50 o                         
   3   6   1        575.82        554.35         7.06 o                         
   4   6   1       1563.81       1541.98        17.35 o                         
   5   6   1         94.03         84.72         1.45 o                         
   6   6   1        469.42        475.74         6.02 o                         
   7   6   1          9.77         12.15         0.83 o                         
   8   6   1         26.77         29.41         6.64 o                         
   9   6   1          6.12          5.31         1.77 o                         
  -8   7   1         28.56         25.02         2.07 o                         
  -7   7   1        150.07        147.48         2.94 o                         
  -6   7   1          7.38          9.52         0.89 o                         
  -5   7   1        328.24        316.65         4.33 o                         
  -4   7   1          7.55          5.48         0.51 o                         
  -3   7   1        357.15        341.52         4.88 o                         
  -2   7   1        214.06        207.11         2.41 o                         
  -1   7   1        310.70        330.68         3.43 o                         
   0   7   1          0.63          0.42         0.23 o                         
   1   7   1        305.10        329.77         3.44 o                         
   2   7   1        203.14        193.00         2.40 o                         
   3   7   1        360.03        345.40         3.83 o                         
   4   7   1          9.35          8.63         0.52 o                         
   5   7   1        323.11        316.20         4.29 o                         
   6   7   1          6.82          7.75         0.82 o                         
   7   7   1        148.65        145.76         3.33 o                         
   8   7   1         26.84         23.67         2.43 o                         
  -8   8   1         17.28         13.33         2.21 o                         
  -7   8   1         18.34         19.90         1.19 o                         
  -6   8   1          9.67         10.42         1.04 o                         
  -5   8   1        154.80        158.22         2.71 o                         
  -4   8   1         76.88         75.09         1.63 o                         
  -3   8   1        457.01        445.67         5.92 o                         
  -2   8   1        295.90        291.58         3.25 o                         
  -1   8   1       1028.45       1008.45        13.63 o                         
   0   8   1        611.67        613.81         5.92 o                         
   1   8   1       1010.64        996.77         9.05 o                         
   2   8   1        299.68        294.59         3.70 o                         
   3   8   1        442.81        434.38         7.01 o                         
   4   8   1         76.06         74.41         1.45 o                         
   5   8   1        153.80        155.79         2.70 o                         
   6   8   1          9.57         10.90         0.88 o                         
   7   8   1         17.88         16.93         1.34 o                         
   8   8   1         16.66         14.84         1.64 o                         
  -8   9   1         53.72         57.73         5.31 o                         
  -7   9   1         66.21         58.71         2.08 o                         
  -6   9   1         30.09         31.57         1.40 o                         
  -5   9   1         48.99         49.11         1.44 o                         
  -4   9   1        771.99        754.14        10.96 o                         
  -3   9   1        402.40        399.13         5.45 o                         
  -2   9   1        491.85        505.90         5.12 o                         
  -1   9   1        294.53        301.32         3.78 o                         
   0   9   1        130.24        120.85         1.42 o                         
   1   9   1        298.72        300.78         3.09 o                         
   2   9   1        489.65        498.22         5.73 o                         
   3   9   1        400.02        392.86         5.78 o                         
   4   9   1        767.70        742.75         9.91 o                         
   5   9   1         47.88         45.97         1.39 o                         
   6   9   1         30.05         32.38         1.45 o                         
   7   9   1         65.57         60.97         2.94 o                         
   8   9   1         53.69         54.22         3.65 o                         
  -8  10   1         29.19         31.70         2.37 o                         
  -7  10   1         27.95         30.75         2.29 o                         
  -6  10   1         50.06         52.26         2.01 o                         
  -5  10   1         99.21         97.06         1.94 o                         
  -4  10   1        172.99        168.99         3.15 o                         
  -3  10   1        591.95        591.40         8.16 o                         
  -2  10   1        171.71        166.06         1.99 o                         
  -1  10   1        301.46        316.26         3.32 o                         
   0  10   1         25.15         21.66         0.63 o                         
   1  10   1        310.68        324.42         3.45 o                         
   2  10   1        176.39        170.06         2.54 o                         
   3  10   1        595.07        579.04         9.46 o                         
   4  10   1        172.69        168.61         3.16 o                         
   5  10   1         97.88         96.96         2.27 o                         
   6  10   1         48.90         49.24         1.96 o                         
   7  10   1         26.66         26.33         1.71 o                         
   8  10   1         31.01         33.17         1.55 o                         
  -8  11   1          3.94          3.50         1.51 o                         
  -7  11   1          1.83          1.46         1.14 o                         
  -6  11   1         61.30         61.11         2.26 o                         
  -5  11   1         50.74         51.22         1.64 o                         
  -4  11   1        132.19        132.22         2.88 o                         
  -3  11   1         54.82         56.02         2.49 o                         
  -2  11   1        249.94        249.52         3.02 o                         
  -1  11   1        278.81        270.05         3.02 o                         
   0  11   1        323.10        331.52         3.50 o                         
   1  11   1        281.37        274.37         3.04 o                         
   2  11   1        255.99        255.95         3.62 o                         
   3  11   1         57.95         59.59         1.56 o                         
   4  11   1        134.67        136.37         2.76 o                         
   5  11   1         51.64         50.04         1.77 o                         
   6  11   1         60.72         60.05         2.22 o                         
   7  11   1          1.89          6.01         1.14 o                         
   8  11   1          3.34          3.69         0.86 o                         
  -7  12   1          3.27          0.99         1.16 o                         
  -6  12   1         98.20        101.60         2.97 o                         
  -5  12   1          7.44          7.66         1.01 o                         
  -4  12   1        307.31        303.80         5.42 o                         
  -3  12   1         73.60         75.83         2.07 o                         
  -2  12   1        207.99        207.62         2.98 o                         
  -1  12   1        172.91        175.63         2.08 o                         
   0  12   1          8.23         10.12         0.53 o                         
   1  12   1        167.64        167.66         2.49 o                         
   2  12   1        211.03        215.09         3.20 o                         
   3  12   1         73.95         73.90         1.85 o                         
   4  12   1        312.31        310.96         5.42 o                         
   5  12   1          8.33          8.37         0.98 o                         
   6  12   1        101.44         98.94         3.28 o                         
   7  12   1          2.90          3.17         1.15 o                         
  -7  13   1         10.12          7.74         1.37 o                         
  -6  13   1         10.65          8.72         1.42 o                         
  -5  13   1         49.95         48.55         2.15 o                         
  -4  13   1        178.70        179.67         3.75 o                         
  -3  13   1        426.40        420.46         9.18 o                         
  -2  13   1         21.45         21.40         0.74 o                         
  -1  13   1        177.90        178.08         2.27 o                         
   0  13   1         15.69         15.83         0.67 o                         
   1  13   1        177.33        174.85         2.33 o                         
   2  13   1         20.74         20.03         0.90 o                         
   3  13   1        432.10        433.87         7.70 o                         
   4  13   1        179.71        183.37         3.76 o                         
   5  13   1         53.14         54.86         2.22 o                         
   6  13   1          9.57         11.84         1.45 o                         
   7  13   1         10.35         10.45         1.52 o                         
  -7  14   1         16.76         18.06         3.15 o                         
  -6  14   1         17.39         19.02         1.82 o                         
  -5  14   1         15.45         12.75         1.38 o                         
  -4  14   1         27.96         24.68         1.95 o                         
  -3  14   1         17.86         21.60         1.34 o                         
  -2  14   1        133.05        128.27         1.89 o                         
  -1  14   1        119.74        119.35         1.78 o                         
   0  14   1        222.19        220.79         2.84 o                         
   1  14   1        123.35        124.64         1.97 o                         
   2  14   1        131.60        127.04         2.65 o                         
   3  14   1         18.90         21.79         1.33 o                         
   4  14   1         29.12         27.68         1.95 o                         
   5  14   1         15.53         14.95         1.42 o                         
   6  14   1         17.28         18.62         1.72 o                         
   7  14   1         16.03         15.15         1.70 o                         
  -6  15   1         11.65         12.48         1.68 o                         
  -5  15   1        112.02        114.89         3.40 o                         
  -4  15   1         10.40         10.74         1.52 o                         
  -3  15   1         55.76         56.19         2.64 o                         
  -2  15   1         35.72         35.18         1.20 o                         
  -1  15   1         83.94         84.66         1.52 o                         
   0  15   1         55.54         54.10         1.32 o                         
   1  15   1         84.12         85.35         1.71 o                         
   2  15   1         35.76         37.84         1.40 o                         
   3  15   1         56.56         56.78         2.68 o                         
   4  15   1          9.26          8.24         1.39 o                         
   5  15   1        113.94        116.48         4.47 o                         
   6  15   1         10.80         13.02         2.29 o                         
  -6  16   1        102.74        109.88         3.99 o                         
  -5  16   1          9.43         12.37         1.98 o                         
  -4  16   1        163.51        165.01         4.85 o                         
  -3  16   1         62.12         57.37         2.89 o                         
  -2  16   1          1.26          1.36         1.17 o                         
  -1  16   1         38.08         36.51         1.30 o                         
   0  16   1         21.21         19.44         1.17 o                         
   1  16   1         39.35         37.69         1.19 o                         
   2  16   1          0.88          0.58         0.84 o                         
   3  16   1         61.02         65.82         2.89 o                         
   4  16   1        165.88        162.94         4.85 o                         
   5  16   1          8.29          8.53         1.38 o                         
   6  16   1        105.70        113.46         3.89 o                         
  -5  17   1         32.67         31.94         2.07 o                         
  -4  17   1         11.45         14.25         1.79 o                         
  -3  17   1          4.79          5.09         1.44 o                         
  -2  17   1         15.21         15.40         1.78 o                         
  -1  17   1          3.29          4.13         0.80 o                         
   0  17   1          1.59         -0.04         0.85 o                         
   1  17   1          3.65          3.20         0.79 o                         
   2  17   1         16.25         17.57         1.36 o                         
   3  17   1          5.48          5.75         1.40 o                         
   4  17   1         11.00         11.93         1.47 o                         
   5  17   1         33.57         31.69         2.38 o                         
  -4  18   1         25.82         28.47         2.38 o                         
  -3  18   1         27.93         28.50         2.34 o                         
  -2  18   1         42.73         41.28         3.21 o                         
  -1  18   1         40.33         39.93         1.52 o                         
   0  18   1          3.39          4.07         1.10 o                         
   1  18   1         38.46         40.37         2.20 o                         
   2  18   1         44.73         48.00         2.37 o                         
   3  18   1         27.79         33.93         2.42 o                         
   4  18   1         26.13         29.68         2.04 o                         
  -3  19   1         38.47         39.68         2.68 o                         
  -2  19   1         27.24         28.43         6.30 o                         
  -1  19   1         19.04         19.54         1.38 o                         
   0  19   1         16.26         12.88         1.36 o                         
   1  19   1         19.08         18.10         1.63 o                         
   2  19   1         28.26         26.56         4.20 o                         
   3  19   1         39.12         41.93         2.72 o                         
  -2  20   1          2.56          0.76         1.99 o                         
  -1  20   1          6.81          6.90         1.61 o                         
   0  20   1          0.57          0.26         0.88 o                         
   1  20   1          7.97          6.30         1.61 o                         
   2  20   1          2.46          2.47         1.99 o                         
   0   0   2         98.62         83.19         1.79 o                         
   1   0   2        121.03        175.21         2.00 o                         
   2   0   2        677.40        702.29         9.04 o                         
   3   0   2       1091.60       1078.47        10.02 o                         
   4   0   2         51.54         42.53         0.66 o                         
   5   0   2        155.92        148.14         2.82 o                         
   6   0   2          0.67          1.18         0.79 o                         
   7   0   2          0.83          0.88         1.33 o                         
   8   0   2         99.76         95.39         3.90 o                         
   9   0   2         11.08         12.71         1.88 o                         
  -9   1   2         75.18         81.96         6.30 o                         
  -8   1   2         13.81         16.13         1.79 o                         
  -7   1   2        218.72        208.66         6.33 o                         
  -6   1   2         39.39         33.98         2.11 o                         
  -5   1   2        414.92        385.29         6.09 o                         
  -4   1   2        136.69        130.33         1.48 o                         
  -3   1   2        966.62       1021.52         8.79 o                         
  -2   1   2        151.25        148.53         1.85 o                         
  -1   1   2        553.31        575.54         6.90 o                         
   0   1   2         78.21         64.40         0.86 o                         
   1   1   2        555.06        581.43         8.64 o                         
   2   1   2        147.24        141.86         2.02 o                         
   3   1   2        940.79       1001.84        10.70 o                         
   4   1   2        137.88        130.53         1.50 o                         
   5   1   2        417.96        393.80         4.98 o                         
   6   1   2         36.98         34.79         1.42 o                         
   7   1   2        225.05        213.16         7.08 o                         
   8   1   2         12.64         12.72         1.70 o                         
   9   1   2         76.55         74.96         3.71 o                         
  -9   2   2         30.77         28.29         2.42 o                         
  -8   2   2        244.82        231.04         7.27 o                         
  -7   2   2         78.01         77.86         5.20 o                         
  -6   2   2        466.92        446.07         9.40 o                         
  -5   2   2        164.54        151.32         2.28 o                         
  -4   2   2        751.80        748.73         7.67 o                         
  -3   2   2       1198.86       1292.21        11.10 o                         
  -2   2   2       1273.35       1390.25        19.31 o                         
  -1   2   2       2286.27       2465.18        34.85 o                         
   0   2   2        652.64        701.89         7.84 o                         
   1   2   2       2285.25       2490.23        41.08 o                         
   2   2   2       1251.51       1359.69        18.94 o                         
   3   2   2       1210.33       1286.02        15.24 o                         
   4   2   2        730.77        733.50         6.92 o                         
   5   2   2        158.38        145.82         2.14 o                         
   6   2   2        464.60        450.07         8.88 o                         
   7   2   2         77.40         82.40         3.34 o                         
   8   2   2        249.06        248.94         7.33 o                         
   9   2   2         31.97         29.91         2.39 o                         
  -9   3   2         69.32         72.77         3.74 o                         
  -8   3   2         72.56         78.12         3.59 o                         
  -7   3   2         25.15         22.88         1.95 o                         
  -6   3   2         21.80         23.39         1.65 o                         
  -5   3   2        143.22        143.89         2.09 o                         
  -4   3   2        167.60        157.75         1.79 o                         
  -3   3   2        779.33        812.48         7.39 o                         
  -2   3   2        641.20        687.83         7.91 o                         
  -1   3   2       1123.12       1156.14        16.18 o                         
   0   3   2      21732.19      21759.83       392.87 o                         
   1   3   2       1127.16       1138.22        17.29 o                         
   2   3   2        635.07        663.06        10.51 o                         
   3   3   2        775.90        801.14         8.58 o                         
   4   3   2        160.20        149.45         1.67 o                         
   5   3   2        140.95        141.60         2.00 o                         
   6   3   2         21.98         21.62         0.88 o                         
   7   3   2         25.13         27.32         4.53 o                         
   8   3   2         74.21         74.32         3.45 o                         
   9   3   2         69.30         72.36         3.51 o                         
  -9   4   2          5.40          8.59         1.70 o                         
  -8   4   2        101.20        102.96         4.12 o                         
  -7   4   2         94.88        102.29         3.22 o                         
  -6   4   2        402.35        391.03         6.68 o                         
  -5   4   2        354.84        326.63         4.36 o                         
  -4   4   2        206.29        204.21         2.66 o                         
  -3   4   2        507.67        544.09         5.44 o                         
  -2   4   2        341.89        353.81         3.89 o                         
  -1   4   2        474.50        475.40         6.31 o                         
   0   4   2         24.77         31.53         0.76 o                         
   1   4   2        459.45        468.22         6.31 o                         
   2   4   2        339.21        350.37         4.35 o                         
   3   4   2        496.71        524.57         5.78 o                         
   4   4   2        212.65        211.21         2.42 o                         
   5   4   2        361.58        337.13         4.12 o                         
   6   4   2        402.67        391.55         4.84 o                         
   7   4   2         98.00        104.82         5.42 o                         
   8   4   2         98.89         99.49         7.30 o                         
   9   4   2          5.77          6.22         1.47 o                         
  -9   5   2         51.37         51.83         3.24 o                         
  -8   5   2         16.37         14.60         1.88 o                         
  -7   5   2         59.43         58.18         2.44 o                         
  -6   5   2         23.99         21.93         0.84 o                         
  -5   5   2        641.12        637.52         7.88 o                         
  -4   5   2        121.96        118.73         1.58 o                         
  -3   5   2        629.56        634.28         6.48 o                         
  -2   5   2        231.18        228.01         2.45 o                         
  -1   5   2        716.40        745.53         8.52 o                         
   0   5   2         79.38         85.95         1.54 o                         
   1   5   2        705.50        737.97         8.59 o                         
   2   5   2        238.52        231.37         3.34 o                         
   3   5   2        629.12        640.75         8.15 o                         
   4   5   2        127.70        122.47         1.67 o                         
   5   5   2        635.11        629.24         7.43 o                         
   6   5   2         26.17         24.27         0.86 o                         
   7   5   2         57.39         55.44         1.66 o                         
   8   5   2         17.41         17.21         1.88 o                         
   9   5   2         51.17         52.68         3.21 o                         
  -9   6   2         10.50          7.47         2.10 o                         
  -8   6   2          1.39          1.44         1.07 o                         
  -7   6   2         68.54         71.77         2.83 o                         
  -6   6   2         45.10         48.75         1.64 o                         
  -5   6   2         15.28         13.09         0.64 o                         
  -4   6   2        192.21        185.03         2.51 o                         
  -3   6   2        469.19        456.28         5.05 o                         
  -2   6   2        655.48        671.62         7.04 o                         
  -1   6   2        298.07        292.66         3.45 o                         
   0   6   2         37.87         32.09         0.68 o                         
   1   6   2        311.05        308.94         3.28 o                         
   2   6   2        657.85        676.94         9.14 o                         
   3   6   2        479.00        460.11         5.48 o                         
   4   6   2        187.63        180.58         2.37 o                         
   5   6   2         15.71         15.16         0.65 o                         
   6   6   2         45.08         45.46         1.21 o                         
   7   6   2         67.91         71.76         2.33 o                         
   8   6   2          1.70          1.11         1.33 o                         
   9   6   2         12.00         14.60         1.99 o                         
  -8   7   2         58.94         60.11         2.73 o                         
  -7   7   2        208.92        203.69         5.29 o                         
  -6   7   2         28.58         29.33         1.32 o                         
  -5   7   2        217.89        202.70         3.06 o                         
  -4   7   2        276.30        259.90         3.69 o                         
  -3   7   2         81.35         73.22         1.23 o                         
  -2   7   2         33.35         30.71         0.54 o                         
  -1   7   2        243.23        235.37         2.62 o                         
   0   7   2        648.00        653.46         7.16 o                         
   1   7   2        237.05        224.49         3.29 o                         
   2   7   2         34.38         31.73         0.62 o                         
   3   7   2         80.27         71.21         1.19 o                         
   4   7   2        284.52        274.10         3.27 o                         
   5   7   2        224.51        210.65         3.01 o                         
   6   7   2         29.71         31.72         1.08 o                         
   7   7   2        210.24        204.11         4.19 o                         
   8   7   2         61.19         54.63         3.32 o                         
  -8   8   2        103.36        100.64         6.41 o                         
  -7   8   2         58.60         57.87         1.85 o                         
  -6   8   2        277.65        263.21         5.36 o                         
  -5   8   2         66.12         65.96         1.61 o                         
  -4   8   2        475.55        455.15         6.38 o                         
  -3   8   2         24.00         21.95         0.80 o                         
  -2   8   2        149.21        142.08         1.53 o                         
  -1   8   2        128.47        144.35         1.77 o                         
   0   8   2        117.13        135.00         1.64 o                         
   1   8   2        126.32        138.26         1.93 o                         
   2   8   2        145.18        138.63         1.75 o                         
   3   8   2         23.99         24.65         0.80 o                         
   4   8   2        485.52        467.06         5.90 o                         
   5   8   2         66.04         69.08         1.45 o                         
   6   8   2        283.00        281.92         5.42 o                         
   7   8   2         59.57         57.27         2.21 o                         
   8   8   2        102.52        101.53         4.65 o                         
  -8   9   2         20.42         19.74         2.12 o                         
  -7   9   2         18.02         19.56         1.22 o                         
  -6   9   2         50.01         51.25         1.75 o                         
  -5   9   2         78.32         73.21         1.61 o                         
  -4   9   2        122.17        125.37         2.29 o                         
  -3   9   2        117.66        110.15         2.08 o                         
  -2   9   2        114.38        110.23         1.46 o                         
  -1   9   2        295.82        302.03         3.13 o                         
   0   9   2        394.15        408.27         4.11 o                         
   1   9   2        298.24        306.04         3.12 o                         
   2   9   2        124.16        118.37         1.67 o                         
   3   9   2        122.53        118.55         2.00 o                         
   4   9   2        117.30        117.15         2.22 o                         
   5   9   2         82.42         77.46         1.89 o                         
   6   9   2         50.54         50.25         1.71 o                         
   7   9   2         19.39         20.83         1.47 o                         
   8   9   2         20.28         19.74         1.31 o                         
  -8  10   2        116.94        113.69         4.62 o                         
  -7  10   2         79.55         81.12         2.48 o                         
  -6  10   2        287.36        280.98         5.54 o                         
  -5  10   2         19.80         20.90         1.01 o                         
  -4  10   2         25.91         23.89         1.14 o                         
  -3  10   2        314.85        303.34         4.42 o                         
  -2  10   2         41.92         41.34         0.82 o                         
  -1  10   2         98.40         98.08         1.29 o                         
   0  10   2          4.56          6.21         0.37 o                         
   1  10   2        105.42        104.90         1.32 o                         
   2  10   2         45.06         44.88         0.97 o                         
   3  10   2        322.46        312.81         4.39 o                         
   4  10   2         24.02         21.02         0.98 o                         
   5  10   2         20.40         18.44         1.12 o                         
   6  10   2        284.77        271.13         5.54 o                         
   7  10   2         82.16         80.80         2.83 o                         
   8  10   2        118.37        120.02         2.85 o                         
  -8  11   2          0.37          0.63         1.59 o                         
  -7  11   2        121.25        116.20         3.67 o                         
  -6  11   2         11.07         11.63         1.30 o                         
  -5  11   2        183.02        183.99         3.35 o                         
  -4  11   2        103.33         99.42         2.45 o                         
  -3  11   2         28.68         29.08         1.04 o                         
  -2  11   2        419.20        418.37         4.44 o                         
  -1  11   2         66.98         71.77         1.23 o                         
   0  11   2         47.30         43.71         0.88 o                         
   1  11   2         66.66         70.05         1.08 o                         
   2  11   2        419.90        409.19         5.54 o                         
   3  11   2         25.25         26.09         1.41 o                         
   4  11   2        101.91        100.40         2.11 o                         
   5  11   2        180.86        180.65         3.65 o                         
   6  11   2         10.26          8.61         1.15 o                         
   7  11   2        121.28        116.97         3.55 o                         
   8  11   2          0.30          1.18         0.79 o                         
  -7  12   2         19.60         18.10         1.71 o                         
  -6  12   2         80.20         78.44         2.85 o                         
  -5  12   2         36.98         37.58         1.66 o                         
  -4  12   2         39.17         38.45         1.99 o                         
  -3  12   2        242.96        247.19         4.43 o                         
  -2  12   2         46.72         47.82         1.01 o                         
  -1  12   2         86.67         83.70         1.31 o                         
   0  12   2         71.88         70.45         1.23 o                         
   1  12   2         79.17         75.47         1.25 o                         
   2  12   2         43.76         43.68         1.22 o                         
   3  12   2        236.84        236.13         4.02 o                         
   4  12   2         36.83         36.27         1.38 o                         
   5  12   2         35.53         32.92         1.75 o                         
   6  12   2         81.05         78.96         2.86 o                         
   7  12   2         18.69         19.45         2.24 o                         
  -7  13   2         17.71         18.09         1.71 o                         
  -6  13   2         39.37         42.37         2.45 o                         
  -5  13   2         18.94         18.35         2.04 o                         
  -4  13   2         11.45         13.37         1.14 o                         
  -3  13   2         86.79         90.70         2.37 o                         
  -2  13   2        122.12        119.24         1.87 o                         
  -1  13   2        189.30        190.88         2.51 o                         
   0  13   2        452.11        456.35         4.92 o                         
   1  13   2        186.49        187.57         2.48 o                         
   2  13   2        114.14        112.80         2.47 o                         
   3  13   2         84.69         85.97         2.33 o                         
   4  13   2         10.78         12.83         1.10 o                         
   5  13   2         18.35         17.42         1.59 o                         
   6  13   2         38.70         41.05         2.31 o                         
   7  13   2         18.00         16.89         1.60 o                         
  -7  14   2         31.42         27.94         2.07 o                         
  -6  14   2         66.43         73.35         3.10 o                         
  -5  14   2         53.61         55.40         2.32 o                         
  -4  14   2        132.77        139.07         4.21 o                         
  -3  14   2        105.49        105.95         2.94 o                         
  -2  14   2         41.65         41.85         1.50 o                         
  -1  14   2         14.03         15.95         0.71 o                         
   0  14   2         25.02         24.33         0.91 o                         
   1  14   2         13.92         15.47         1.04 o                         
   2  14   2         41.42         42.62         1.74 o                         
   3  14   2        102.66        101.71         2.42 o                         
   4  14   2        130.69        135.32         5.96 o                         
   5  14   2         51.54         46.74         4.34 o                         
   6  14   2         66.13         70.75         2.96 o                         
   7  14   2         29.99         28.50         6.53 o                         
  -6  15   2         38.14         39.68         2.46 o                         
  -5  15   2         36.90         37.28         2.27 o                         
  -4  15   2         55.36         54.04         2.72 o                         
  -3  15   2         56.18         53.60         2.64 o                         
  -2  15   2         50.61         50.08         1.39 o                         
  -1  15   2         51.86         52.38         1.33 o                         
   0  15   2        200.16        204.36         2.88 o                         
   1  15   2         51.79         52.02         1.26 o                         
   2  15   2         51.06         51.27         1.77 o                         
   3  15   2         56.06         52.49         2.23 o                         
   4  15   2         53.02         51.69         2.36 o                         
   5  15   2         34.71         34.20         2.38 o                         
   6  15   2         37.06         39.77         3.24 o                         
  -6  16   2         21.94         22.23         2.07 o                         
  -5  16   2          0.89          0.01         1.40 o                         
  -4  16   2         22.64         23.57         1.99 o                         
  -3  16   2        150.39        149.67         4.43 o                         
  -2  16   2         85.52         85.70         3.27 o                         
  -1  16   2        291.11        291.02         4.11 o                         
   0  16   2         32.08         31.87         1.70 o                         
   1  16   2        289.37        293.71         4.06 o                         
   2  16   2         87.14         84.54         3.29 o                         
   3  16   2        148.40        139.22         4.34 o                         
   4  16   2         22.93         24.84         2.27 o                         
   5  16   2          0.72          0.76         1.23 o                         
   6  16   2         21.94         25.73         3.01 o                         
  -5  17   2         36.05         42.65         2.37 o                         
  -4  17   2         29.34         28.75         2.25 o                         
  -3  17   2         11.42         15.79         1.79 o                         
  -2  17   2        108.74        105.16         4.46 o                         
  -1  17   2         37.36         36.18         1.45 o                         
   0  17   2         96.62         96.03         2.52 o                         
   1  17   2         38.52         36.81         1.36 o                         
   2  17   2        106.76        102.71         2.84 o                         
   3  17   2         11.00         12.24         1.65 o                         
   4  17   2         28.12         28.97         1.96 o                         
   5  17   2         36.01         36.38         2.50 o                         
  -4  18   2         22.67         22.63         2.88 o                         
  -3  18   2         12.26         12.47         1.79 o                         
  -2  18   2          4.44          6.20         1.79 o                         
  -1  18   2          3.93          6.41         1.52 o                         
   0  18   2          3.10          2.47         1.12 o                         
   1  18   2          4.10          4.96         1.32 o                         
   2  18   2          4.55          5.96         1.14 o                         
   3  18   2         12.87         15.09         2.18 o                         
   4  18   2         20.78         22.33         1.82 o                         
  -3  19   2         11.43         14.12         2.67 o                         
  -2  19   2         35.74         33.91         3.32 o                         
  -1  19   2          2.05          2.17         0.87 o                         
   0  19   2        223.34        218.73         4.28 o                         
   1  19   2          1.67          0.84         1.12 o                         
   2  19   2         37.07         39.83         2.23 o                         
   3  19   2         11.33         14.07         1.87 o                         
  -2  20   2          4.02          1.53         2.88 o                         
  -1  20   2         17.70         17.27         1.98 o                         
   0  20   2         21.90         26.27         1.65 o                         
   1  20   2         18.36         17.23         2.19 o                         
   2  20   2          3.47          4.75         2.76 o                         
   1   0   3       1801.50       1961.89        23.36 o                         
   2   0   3       1842.66       2144.69        31.75 o                         
   3   0   3       1078.82       1119.25        11.23 o                         
   4   0   3        815.00        794.64         7.72 o                         
   5   0   3         68.66         74.16         1.36 o                         
   6   0   3         22.70         15.25         1.15 o                         
   7   0   3          7.53          7.43         1.32 o                         
   8   0   3         65.27         67.26         3.27 o                         
   9   0   3         10.84         12.56         1.86 o                         
  -9   1   3        117.09        113.66         4.68 o                         
  -8   1   3         34.21         34.12         2.42 o                         
  -7   1   3        195.90        177.74         5.71 o                         
  -6   1   3         11.74         11.66         1.04 o                         
  -5   1   3        102.17         96.61         1.74 o                         
  -4   1   3        312.60        310.45         3.10 o                         
  -3   1   3        231.90        247.89         2.45 o                         
  -2   1   3        718.17        782.42         8.59 o                         
  -1   1   3       3917.54       4100.87        47.01 o                         
   0   1   3       1576.70       1736.57        20.63 o                         
   1   1   3       3971.22       4095.23        60.50 o                         
   2   1   3        719.09        749.40        12.17 o                         
   3   1   3        231.22        245.99         3.13 o                         
   4   1   3        319.57        315.41         3.22 o                         
   5   1   3        100.67         97.75         1.46 o                         
   6   1   3         13.31         10.40         0.87 o                         
   7   1   3        195.64        187.65         5.69 o                         
   8   1   3         34.23         33.43         2.39 o                         
   9   1   3        119.90        117.20         4.66 o                         
  -9   2   3         97.17         98.24         4.38 o                         
  -8   2   3        102.47        103.74         4.14 o                         
  -7   2   3         78.96         72.55         6.97 o                         
  -6   2   3         96.92         90.92         2.76 o                         
  -5   2   3        599.26        581.90         7.31 o                         
  -4   2   3         57.94         68.42         0.91 o                         
  -3   2   3         33.27         28.41         0.41 o                         
  -2   2   3       2107.23       2301.24        36.50 o                         
  -1   2   3        407.60        398.69         5.14 o                         
   0   2   3      10044.98      10237.75       106.93 o                         
   1   2   3        409.08        396.45         7.11 o                         
   2   2   3       2106.42       2279.31        45.00 o                         
   3   2   3         31.10         26.30         0.57 o                         
   4   2   3         60.30         69.71         0.91 o                         
   5   2   3        587.79        571.47         6.39 o                         
   6   2   3         96.69         90.07         1.86 o                         
   7   2   3         78.43         73.77         3.14 o                         
   8   2   3        102.09         97.14         7.85 o                         
   9   2   3         98.42         99.50         5.53 o                         
  -9   3   3          8.91         10.60         1.79 o                         
  -8   3   3         15.98         19.55         1.95 o                         
  -7   3   3         24.21         22.94         1.61 o                         
  -6   3   3        258.54        260.43         5.87 o                         
  -5   3   3          7.99          9.04         0.52 o                         
  -4   3   3        630.02        610.95         6.50 o                         
  -3   3   3        341.62        373.22         3.26 o                         
  -2   3   3        239.39        248.95         3.18 o                         
  -1   3   3       2644.68       2934.39        42.03 o                         
   0   3   3       2310.66       2462.86        37.77 o                         
   1   3   3       2645.68       2818.92        65.35 o                         
   2   3   3        228.21        229.11         3.25 o                         
   3   3   3        344.54        381.31         4.63 o                         
   4   3   3        610.79        594.23         5.96 o                         
   5   3   3          8.48          8.62         0.45 o                         
   6   3   3        254.35        255.00         3.83 o                         
   7   3   3         23.89         21.51         1.77 o                         
   8   3   3         16.56         16.07         4.09 o                         
   9   3   3          9.18          9.54         1.64 o                         
  -9   4   3          1.01          0.55         1.41 o                         
  -8   4   3         30.74         33.05         2.49 o                         
  -7   4   3         25.01         25.98         1.74 o                         
  -6   4   3         73.60         73.59         2.34 o                         
  -5   4   3        210.98        212.41         2.95 o                         
  -4   4   3         16.33         16.78         0.54 o                         
  -3   4   3        281.89        269.10         2.60 o                         
  -2   4   3        426.80        463.42         4.79 o                         
  -1   4   3        170.79        176.45         2.79 o                         
   0   4   3        108.84         83.57         1.84 o                         
   1   4   3        172.01        182.21         2.41 o                         
   2   4   3        405.90        437.44         5.31 o                         
   3   4   3        277.43        258.99         3.51 o                         
   4   4   3         14.67         16.16         0.48 o                         
   5   4   3        204.57        207.88         2.63 o                         
   6   4   3         72.47         71.88         1.51 o                         
   7   4   3         26.23         27.56         1.15 o                         
   8   4   3         30.23         30.64         2.17 o                         
   9   4   3          1.31         -0.14         1.66 o                         
  -9   5   3         34.50         34.62         5.75 o                         
  -8   5   3         18.39         17.62         3.21 o                         
  -7   5   3         17.03         18.91         1.56 o                         
  -6   5   3          2.56          3.46         0.87 o                         
  -5   5   3         79.19         79.04         1.39 o                         
  -4   5   3         28.32         29.98         0.68 o                         
  -3   5   3        850.69        854.39         9.44 o                         
  -2   5   3          7.49         10.66         0.43 o                         
  -1   5   3       2530.27       2615.89        33.90 o                         
   0   5   3        314.38        338.39         4.79 o                         
   1   5   3       2468.99       2620.38        27.91 o                         
   2   5   3          6.86          9.11         0.47 o                         
   3   5   3        832.10        830.62         9.22 o                         
   4   5   3         29.77         31.84         0.70 o                         
   5   5   3         80.39         81.81         1.40 o                         
   6   5   3          2.24          3.12         0.45 o                         
   7   5   3         15.79         16.72         0.88 o                         
   8   5   3         17.67         17.37         1.71 o                         
   9   5   3         32.04         33.62         2.88 o                         
  -9   6   3         32.22         30.75         2.60 o                         
  -8   6   3        134.49        138.96         4.20 o                         
  -7   6   3         85.30         81.22         2.95 o                         
  -6   6   3         59.96         56.39         1.40 o                         
  -5   6   3        113.48        111.66         1.82 o                         
  -4   6   3        798.11        785.66         8.45 o                         
  -3   6   3        153.56        153.04         1.75 o                         
  -2   6   3        256.75        278.59         2.81 o                         
  -1   6   3         78.61         83.22         1.24 o                         
   0   6   3        249.78        267.60         3.55 o                         
   1   6   3         77.58         82.23         1.44 o                         
   2   6   3        252.53        268.32         3.67 o                         
   3   6   3        155.19        153.64         2.46 o                         
   4   6   3        791.79        768.47         8.97 o                         
   5   6   3        121.23        122.16         2.05 o                         
   6   6   3         60.83         56.35         1.38 o                         
   7   6   3         82.24         76.48         1.81 o                         
   8   6   3        133.79        129.84         5.75 o                         
   9   6   3         31.23         31.19         2.43 o                         
  -8   7   3         51.86         54.63         2.70 o                         
  -7   7   3         37.05         38.27         2.24 o                         
  -6   7   3        131.46        129.43         2.49 o                         
  -5   7   3         95.74         93.24         1.75 o                         
  -4   7   3        294.69        287.96         3.70 o                         
  -3   7   3        793.26        784.91         8.09 o                         
  -2   7   3        191.82        183.75         1.98 o                         
  -1   7   3       1694.35       1768.27        18.99 o                         
   0   7   3        310.70        359.03         3.73 o                         
   1   7   3       1724.43       1751.01        22.56 o                         
   2   7   3        196.98        185.92         2.66 o                         
   3   7   3        801.95        794.94         8.29 o                         
   4   7   3        302.82        304.00         3.97 o                         
   5   7   3         93.95         93.95         1.69 o                         
   6   7   3        130.95        130.07         2.39 o                         
   7   7   3         37.88         36.00         1.30 o                         
   8   7   3         52.87         50.21         3.10 o                         
  -8   8   3         21.86         20.04         2.23 o                         
  -7   8   3         28.36         29.17         1.30 o                         
  -6   8   3         34.55         32.84         1.37 o                         
  -5   8   3        256.18        247.51         3.51 o                         
  -4   8   3        512.02        500.74         6.85 o                         
  -3   8   3         27.82         31.81         0.78 o                         
  -2   8   3       1339.19       1339.42        13.20 o                         
  -1   8   3         27.68         23.29         0.54 o                         
   0   8   3       1749.41       1792.94        21.08 o                         
   1   8   3         27.06         23.72         0.52 o                         
   2   8   3       1355.47       1357.60        14.53 o                         
   3   8   3         27.79         32.65         0.81 o                         
   4   8   3        515.17        498.27         5.99 o                         
   5   8   3        254.51        241.18         3.51 o                         
   6   8   3         34.44         34.18         1.34 o                         
   7   8   3         28.68         29.11         1.29 o                         
   8   8   3         21.53         22.80         1.73 o                         
  -8   9   3         22.59         22.56         3.54 o                         
  -7   9   3          3.46          4.38         1.16 o                         
  -6   9   3         25.86         29.54         2.42 o                         
  -5   9   3         70.17         71.91         1.59 o                         
  -4   9   3         97.79         89.66         1.86 o                         
  -3   9   3        133.62        135.68         1.91 o                         
  -2   9   3         54.15         50.34         0.97 o                         
  -1   9   3        144.72        158.44         1.62 o                         
   0   9   3        241.70        252.75         2.49 o                         
   1   9   3        140.96        150.97         1.75 o                         
   2   9   3         50.59         48.03         0.95 o                         
   3   9   3        135.83        138.18         2.11 o                         
   4   9   3         94.19         87.85         1.92 o                         
   5   9   3         71.63         72.66         2.06 o                         
   6   9   3         28.61         31.26         1.29 o                         
   7   9   3          3.61          4.68         0.69 o                         
   8   9   3         20.46         24.47         1.23 o                         
  -8  10   3          6.40          5.11         1.70 o                         
  -7  10   3         14.59         14.62         1.22 o                         
  -6  10   3         12.18         11.83         1.04 o                         
  -5  10   3         61.81         59.61         1.57 o                         
  -4  10   3         94.26         85.74         2.40 o                         
  -3  10   3        210.39        203.88         3.18 o                         
  -2  10   3        483.84        472.81         6.44 o                         
  -1  10   3         37.50         39.98         0.72 o                         
   0  10   3       1168.66       1115.73        10.31 o                         
   1  10   3         37.31         37.58         0.74 o                         
   2  10   3        475.91        468.58         5.45 o                         
   3  10   3        216.94        209.12         3.18 o                         
   4  10   3         94.40         87.36         1.87 o                         
   5  10   3         60.75         59.18         1.82 o                         
   6  10   3         11.71         11.84         1.44 o                         
   7  10   3         14.60         13.99         1.05 o                         
   8  10   3          6.95          9.02         1.26 o                         
  -8  11   3          3.26          2.21         1.59 o                         
  -7  11   3         12.39         15.88         1.53 o                         
  -6  11   3          4.63          6.05         1.07 o                         
  -5  11   3         44.37         42.32         1.52 o                         
  -4  11   3         20.77         20.10         1.17 o                         
  -3  11   3        506.42        491.93         7.05 o                         
  -2  11   3         24.05         24.47         0.76 o                         
  -1  11   3       1202.21       1169.61        11.11 o                         
   0  11   3         74.22         76.38         1.16 o                         
   1  11   3       1198.78       1161.24        11.07 o                         
   2  11   3         23.64         23.88         0.77 o                         
   3  11   3        499.52        485.29         6.61 o                         
   4  11   3         20.58         19.89         1.05 o                         
   5  11   3         43.60         38.24         1.57 o                         
   6  11   3          4.79          4.45         1.07 o                         
   7  11   3         11.66         11.07         1.31 o                         
   8  11   3          3.20          0.43         1.43 o                         
  -7  12   3         19.28         17.59         1.66 o                         
  -6  12   3         13.76         14.01         1.65 o                         
  -5  12   3         38.72         40.51         1.93 o                         
  -4  12   3         91.62         90.70         2.37 o                         
  -3  12   3         57.26         57.96         2.01 o                         
  -2  12   3        107.68        104.68         1.69 o                         
  -1  12   3         35.47         35.64         0.91 o                         
   0  12   3        322.90        311.38         3.37 o                         
   1  12   3         34.83         34.78         0.94 o                         
   2  12   3        106.43        106.06         2.05 o                         
   3  12   3         55.56         55.54         1.61 o                         
   4  12   3         88.70         87.65         2.15 o                         
   5  12   3         39.88         39.23         1.87 o                         
   6  12   3         13.57         14.16         1.42 o                         
   7  12   3         19.77         19.54         1.51 o                         
  -7  13   3          4.96          5.90         1.40 o                         
  -6  13   3        101.95        102.39         3.09 o                         
  -5  13   3         85.38         88.02         3.06 o                         
  -4  13   3        125.08        123.20         3.01 o                         
  -3  13   3        186.64        189.07         5.29 o                         
  -2  13   3         35.48         36.69         1.09 o                         
  -1  13   3         47.63         48.50         1.12 o                         
   0  13   3         71.26         71.28         1.28 o                         
   1  13   3         49.50         48.09         1.07 o                         
   2  13   3         34.96         34.30         1.37 o                         
   3  13   3        186.84        179.31         3.31 o                         
   4  13   3        127.02        130.60         3.56 o                         
   5  13   3         84.33         80.15         2.95 o                         
   6  13   3        103.38        103.89         3.42 o                         
   7  13   3          4.64          6.11         1.34 o                         
  -6  14   3         42.22         39.18         2.45 o                         
  -5  14   3         80.58         82.90         2.84 o                         
  -4  14   3         80.39         80.87         3.11 o                         
  -3  14   3         20.43         18.70         1.28 o                         
  -2  14   3         84.91         82.65         1.67 o                         
  -1  14   3         10.32         10.47         0.69 o                         
   0  14   3         63.26         65.72         1.32 o                         
   1  14   3          9.94          9.65         0.61 o                         
   2  14   3         82.09         82.54         2.09 o                         
   3  14   3         19.97         19.05         1.15 o                         
   4  14   3         80.05         74.16         2.53 o                         
   5  14   3         81.64         80.15         4.21 o                         
   6  14   3         41.63         38.78         2.34 o                         
  -6  15   3         12.49         14.18         1.73 o                         
  -5  15   3         25.22         27.65         1.85 o                         
  -4  15   3         18.91         18.85         1.79 o                         
  -3  15   3         44.21         44.58         2.58 o                         
  -2  15   3          4.98          5.94         0.63 o                         
  -1  15   3        161.05        154.97         2.34 o                         
   0  15   3         49.51         52.85         1.31 o                         
   1  15   3        152.76        148.33         2.28 o                         
   2  15   3          4.71          5.56         0.89 o                         
   3  15   3         41.42         40.68         2.03 o                         
   4  15   3         17.88         20.21         1.53 o                         
   5  15   3         25.76         23.58         1.92 o                         
   6  15   3         13.43         12.74         1.58 o                         
  -6  16   3         10.76         10.62         2.17 o                         
  -5  16   3         40.09         45.89         3.22 o                         
  -4  16   3         86.43         84.92         3.44 o                         
  -3  16   3         37.54         40.82         3.83 o                         
  -2  16   3         85.09         86.48         1.88 o                         
  -1  16   3         13.95         15.69         0.97 o                         
   0  16   3        183.46        184.71         3.35 o                         
   1  16   3         14.41         14.43         0.93 o                         
   2  16   3         85.33         85.02         2.79 o                         
   3  16   3         38.63         38.57         2.01 o                         
   4  16   3         86.69         83.34         2.90 o                         
   5  16   3         39.25         38.98         2.50 o                         
   6  16   3         10.73         13.33         2.35 o                         
  -5  17   3          1.96          1.38         1.20 o                         
  -4  17   3         19.81         23.75         2.13 o                         
  -3  17   3         44.26         46.87         2.68 o                         
  -2  17   3          4.13          5.86         1.72 o                         
  -1  17   3        107.49        108.98         3.08 o                         
   0  17   3         31.78         32.26         1.40 o                         
   1  17   3        112.57        114.63         3.99 o                         
   2  17   3          4.28          4.19         1.16 o                         
   3  17   3         45.93         49.56         4.70 o                         
   4  17   3         18.84         20.41         1.76 o                         
   5  17   3          1.79          3.36         1.46 o                         
  -4  18   3          0.12          0.21         1.43 o                         
  -3  18   3         19.07         20.42         3.04 o                         
  -2  18   3          5.19          0.24         1.48 o                         
  -1  18   3         44.05         45.30         1.85 o                         
   0  18   3          0.14         -0.10         0.78 o                         
   1  18   3         43.48         45.70         2.59 o                         
   2  18   3          6.45          7.20         1.14 o                         
   3  18   3         20.22         22.50         2.07 o                         
   4  18   3          0.19          0.35         1.16 o                         
  -3  19   3          8.09          7.38         2.65 o                         
  -2  19   3         15.91         15.11         3.87 o                         
  -1  19   3         25.87         28.88         1.98 o                         
   0  19   3         62.60         60.21         2.73 o                         
   1  19   3         25.72         23.49         2.07 o                         
   2  19   3         14.86         16.19         1.46 o                         
   3  19   3          7.89          8.05         1.90 o                         
  -2  20   3         23.68         24.43         2.73 o                         
  -1  20   3         36.16         37.34         2.01 o                         
   0  20   3         81.85         83.40         4.43 o                         
   1  20   3         35.61         30.27         2.33 o                         
   2  20   3         23.44         26.70         2.25 o                         
   0   0   4       6094.90       6466.93       247.15 o                         
   1   0   4        759.67        918.71        10.96 o                         
   2   0   4        804.68        824.64        13.02 o                         
   3   0   4        826.98        819.06        10.93 o                         
   4   0   4         91.99         95.24         1.20 o                         
   5   0   4        224.80        220.12         2.54 o                         
   6   0   4          9.40          9.73         0.76 o                         
   7   0   4         18.40         16.72         1.70 o                         
   8   0   4        126.03        133.65         4.82 o                         
   9   0   4         31.54         35.10         2.60 o                         
  -9   1   4         21.06         21.64         2.26 o                         
  -8   1   4         96.83         93.00         3.97 o                         
  -7   1   4        249.19        248.18         7.35 o                         
  -6   1   4        240.28        227.36         5.00 o                         
  -5   1   4        191.09        187.72         2.87 o                         
  -4   1   4        322.52        329.06         3.60 o                         
  -3   1   4       1137.77       1137.51        10.72 o                         
  -2   1   4        200.28        209.66         2.53 o                         
  -1   1   4        330.33        351.12         4.48 o                         
   0   1   4         68.88         82.48         1.14 o                         
   1   1   4        343.65        353.46         6.12 o                         
   2   1   4        209.91        217.44         5.40 o                         
   3   1   4       1123.26       1131.70        13.28 o                         
   4   1   4        332.24        340.93         3.45 o                         
   5   1   4        195.07        188.60         2.36 o                         
   6   1   4        243.15        243.07         3.80 o                         
   7   1   4        253.92        259.28         8.63 o                         
   8   1   4         95.66         97.24         3.87 o                         
   9   1   4         20.70         22.52         2.12 o                         
  -9   2   4         37.33         36.18         2.73 o                         
  -8   2   4         95.00         89.08         3.91 o                         
  -7   2   4        166.28        167.86         4.38 o                         
  -6   2   4        175.83        174.73         4.43 o                         
  -5   2   4        447.34        409.15         5.61 o                         
  -4   2   4        328.90        326.21         3.26 o                         
  -3   2   4        310.54        322.81         2.84 o                         
  -2   2   4        705.87        757.55         8.65 o                         
  -1   2   4        396.24        499.07         6.77 o                         
   0   2   4       3939.97       4150.18        53.20 o                         
   1   2   4        387.74        493.92        13.79 o                         
   2   2   4        716.91        785.85        21.26 o                         
   3   2   4        324.40        330.74         3.83 o                         
   4   2   4        328.91        328.18         3.23 o                         
   5   2   4        438.51        405.08         4.64 o                         
   6   2   4        180.66        182.79         2.84 o                         
   7   2   4        161.42        158.85         5.20 o                         
   8   2   4         98.84         94.20         3.83 o                         
   9   2   4         36.18         37.29         2.60 o                         
  -9   3   4         19.85         18.24         2.21 o                         
  -8   3   4         96.62         89.65         3.91 o                         
  -7   3   4          2.16          3.39         1.06 o                         
  -6   3   4        108.17        107.98         3.15 o                         
  -5   3   4         38.46         40.57         1.06 o                         
  -4   3   4        283.18        258.35         2.53 o                         
  -3   3   4        680.95        699.94         5.93 o                         
  -2   3   4        951.06        996.33        12.00 o                         
  -1   3   4       1897.89       1942.67        38.56 o                         
   0   3   4       2137.65       2261.89        40.91 o                         
   1   3   4       1915.96       1986.66        32.74 o                         
   2   3   4        952.79       1002.48        14.99 o                         
   3   3   4        690.23        699.67         8.97 o                         
   4   3   4        283.49        260.11         2.75 o                         
   5   3   4         39.96         41.53         1.02 o                         
   6   3   4        107.02        108.45         1.96 o                         
   7   3   4          2.02          1.74         0.97 o                         
   8   3   4         94.61         95.55         4.53 o                         
   9   3   4         21.49         22.46         2.04 o                         
  -9   4   4         63.34         67.57         3.75 o                         
  -8   4   4         11.64         10.55         2.43 o                         
  -7   4   4         29.51         28.44         1.83 o                         
  -6   4   4        207.46        206.40         5.06 o                         
  -5   4   4        167.98        149.59         2.09 o                         
  -4   4   4       1380.19       1340.40        13.08 o                         
  -3   4   4        257.50        288.49         2.62 o                         
  -2   4   4        258.16        264.56         3.41 o                         
  -1   4   4          3.98          4.70         0.40 o                         
   0   4   4        580.34        608.55         8.74 o                         
   1   4   4          5.81          6.02         0.33 o                         
   2   4   4        267.23        269.11         3.64 o                         
   3   4   4        248.95        277.12         4.07 o                         
   4   4   4       1392.10       1381.16        13.12 o                         
   5   4   4        176.40        158.93         2.35 o                         
   6   4   4        205.91        207.56         3.65 o                         
   7   4   4         32.10         32.70         1.19 o                         
   8   4   4         11.58         10.87         2.54 o                         
   9   4   4         63.24         65.13         3.21 o                         
  -9   5   4          7.11          9.66         1.79 o                         
  -8   5   4         47.19         51.92         2.55 o                         
  -7   5   4        388.03        373.96         8.55 o                         
  -6   5   4         50.56         50.62         1.92 o                         
  -5   5   4        455.52        445.15         5.73 o                         
  -4   5   4         28.84         32.45         0.70 o                         
  -3   5   4        724.26        741.15         6.44 o                         
  -2   5   4        177.77        192.79         2.43 o                         
  -1   5   4       1585.52       1662.68        21.54 o                         
   0   5   4        735.68        840.47        10.14 o                         
   1   5   4       1584.98       1673.86        17.20 o                         
   2   5   4        169.59        182.63         2.86 o                         
   3   5   4        732.34        749.02         8.67 o                         
   4   5   4         25.19         27.77         0.66 o                         
   5   5   4        452.35        442.81         5.40 o                         
   6   5   4         52.48         54.65         1.24 o                         
   7   5   4        387.62        388.33         5.66 o                         
   8   5   4         47.78         44.24         2.88 o                         
   9   5   4          7.85          6.41         1.33 o                         
  -9   6   4         17.20         20.48         2.33 o                         
  -8   6   4         28.42         30.05         2.04 o                         
  -7   6   4         33.46         38.12         2.11 o                         
  -6   6   4         37.65         37.99         1.12 o                         
  -5   6   4          1.58          1.60         0.46 o                         
  -4   6   4        243.84        240.80         2.91 o                         
  -3   6   4         44.15         43.74         0.67 o                         
  -2   6   4        358.20        360.02         3.98 o                         
  -1   6   4        180.87        150.72         2.47 o                         
   0   6   4       2772.41       2888.96        27.70 o                         
   1   6   4        176.18        150.46         1.64 o                         
   2   6   4        369.00        356.33         5.90 o                         
   3   6   4         39.47         38.79         0.76 o                         
   4   6   4        236.73        234.70         2.90 o                         
   5   6   4          1.62          1.98         0.50 o                         
   6   6   4         38.09         37.17         1.13 o                         
   7   6   4         33.89         37.37         1.18 o                         
   8   6   4         28.37         27.90         1.56 o                         
  -8   7   4         50.47         55.19         2.71 o                         
  -7   7   4         21.41         21.68         1.72 o                         
  -6   7   4        157.20        154.82         2.65 o                         
  -5   7   4        117.81        117.78         1.91 o                         
  -4   7   4         47.52         44.01         1.03 o                         
  -3   7   4        612.74        613.64         6.37 o                         
  -2   7   4        107.25        104.25         1.30 o                         
  -1   7   4        186.43        199.75         2.80 o                         
   0   7   4         19.63         26.10         0.57 o                         
   1   7   4        189.49        203.52         2.21 o                         
   2   7   4        101.45         98.14         1.68 o                         
   3   7   4        617.35        611.26         6.51 o                         
   4   7   4         45.70         44.30         0.96 o                         
   5   7   4        121.55        117.65         1.97 o                         
   6   7   4        153.39        149.29         2.67 o                         
   7   7   4         23.12         24.97         1.17 o                         
   8   7   4         49.65         48.66         2.65 o                         
  -8   8   4         16.86         17.67         2.07 o                         
  -7   8   4         41.53         42.27         2.80 o                         
  -6   8   4        105.77        108.04         2.11 o                         
  -5   8   4         73.93         78.98         1.52 o                         
  -4   8   4        249.39        246.56         3.42 o                         
  -3   8   4        197.56        198.59         2.32 o                         
  -2   8   4        430.44        427.05         4.54 o                         
  -1   8   4          4.13          4.30         0.32 o                         
   0   8   4          6.79          9.08         0.41 o                         
   1   8   4          3.90          4.46         0.30 o                         
   2   8   4        430.13        426.65         5.23 o                         
   3   8   4        199.42        198.75         2.46 o                         
   4   8   4        247.83        243.21         3.56 o                         
   5   8   4         70.53         72.57         1.58 o                         
   6   8   4        102.29        100.86         2.05 o                         
   7   8   4         38.57         37.15         1.34 o                         
   8   8   4         16.49         21.29         1.56 o                         
  -8   9   4         20.94         25.05         6.19 o                         
  -7   9   4        105.19        107.68         2.62 o                         
  -6   9   4         10.49         12.14         1.30 o                         
  -5   9   4         64.15         67.31         1.59 o                         
  -4   9   4         23.76         25.12         1.01 o                         
  -3   9   4         98.59         90.03         1.45 o                         
  -2   9   4        159.11        164.26         2.13 o                         
  -1   9   4         50.39         51.51         0.84 o                         
   0   9   4         49.75         55.81         0.87 o                         
   1   9   4         51.63         50.98         0.81 o                         
   2   9   4        166.40        168.12         2.56 o                         
   3   9   4         98.51         90.96         1.73 o                         
   4   9   4         21.77         22.26         0.86 o                         
   5   9   4         61.24         61.68         1.53 o                         
   6   9   4         11.23         12.08         0.78 o                         
   7   9   4        102.56         97.21         2.41 o                         
   8   9   4         19.61         20.31         1.72 o                         
  -8  10   4         22.69         22.92         2.43 o                         
  -7  10   4         39.00         41.78         1.83 o                         
  -6  10   4         42.92         42.68         2.58 o                         
  -5  10   4         76.73         71.81         1.75 o                         
  -4  10   4        374.51        370.42         6.19 o                         
  -3  10   4          2.78          3.18         0.40 o                         
  -2  10   4         36.36         38.07         0.96 o                         
  -1  10   4        101.01         97.99         1.29 o                         
   0  10   4        300.42        298.20         2.94 o                         
   1  10   4         99.94         95.45         1.27 o                         
   2  10   4         38.71         43.78         1.08 o                         
   3  10   4          2.28          3.38         0.55 o                         
   4  10   4        381.72        373.40         6.07 o                         
   5  10   4         77.21         75.44         1.78 o                         
   6  10   4         43.67         44.65         1.57 o                         
   7  10   4         40.33         41.91         1.86 o                         
   8  10   4         23.75         28.37         8.18 o                         
  -7  11   4         81.67         83.75         2.56 o                         
  -6  11   4        212.31        201.24         5.27 o                         
  -5  11   4        112.63        112.64         2.28 o                         
  -4  11   4        237.57        236.17         4.33 o                         
  -3  11   4        167.49        167.50         2.45 o                         
  -2  11   4         32.57         30.50         1.05 o                         
  -1  11   4        197.04        202.94         2.58 o                         
   0  11   4         62.06         61.97         1.00 o                         
   1  11   4        199.41        206.56         2.44 o                         
   2  11   4         35.27         33.19         1.04 o                         
   3  11   4        167.76        166.79         2.88 o                         
   4  11   4        241.67        229.87         3.92 o                         
   5  11   4        111.02        106.42         2.64 o                         
   6  11   4        214.63        202.79         7.10 o                         
   7  11   4         80.32         77.31         2.37 o                         
  -7  12   4         43.81         45.85         4.68 o                         
  -6  12   4         26.77         29.31         1.73 o                         
  -5  12   4        170.81        168.85         4.59 o                         
  -4  12   4        101.28        102.23         2.51 o                         
  -3  12   4        109.75        107.70         2.10 o                         
  -2  12   4         81.33         76.24         1.50 o                         
  -1  12   4         45.60         45.25         1.00 o                         
   0  12   4        440.00        435.25         4.32 o                         
   1  12   4         46.28         44.78         1.06 o                         
   2  12   4         84.85         80.94         1.74 o                         
   3  12   4        115.65        113.35         2.31 o                         
   4  12   4         97.43         94.63         2.26 o                         
   5  12   4        173.14        163.46         3.90 o                         
   6  12   4         25.08         24.01         1.63 o                         
   7  12   4         43.82         44.63         1.98 o                         
  -7  13   4         47.25         49.81         3.30 o                         
  -6  13   4         47.51         43.78         3.22 o                         
  -5  13   4         68.73         73.72         3.04 o                         
  -4  13   4         47.02         48.05         2.15 o                         
  -3  13   4        233.90        240.39         4.02 o                         
  -2  13   4        203.47        208.60         3.05 o                         
  -1  13   4        228.34        222.76         2.98 o                         
   0  13   4         86.16         85.88         1.54 o                         
   1  13   4        230.10        222.38         2.68 o                         
   2  13   4        206.98        210.37         4.76 o                         
   3  13   4        236.58        234.64         4.03 o                         
   4  13   4         49.56         48.02         1.82 o                         
   5  13   4         70.53         70.02         2.77 o                         
   6  13   4         46.54         46.72         2.98 o                         
   7  13   4         48.05         46.53         3.36 o                         
  -6  14   4         33.12         29.12         1.92 o                         
  -5  14   4          6.61          5.78         1.35 o                         
  -4  14   4        138.66        141.16         4.21 o                         
  -3  14   4          8.92          7.41         1.34 o                         
  -2  14   4        205.15        200.62         3.00 o                         
  -1  14   4        269.24        266.92         3.70 o                         
   0  14   4         36.79         37.51         1.08 o                         
   1  14   4        271.82        268.37         3.47 o                         
   2  14   4        205.53        203.03         3.90 o                         
   3  14   4          9.87         11.53         0.99 o                         
   4  14   4        138.39        137.18         3.56 o                         
   5  14   4          7.96          9.17         1.39 o                         
   6  14   4         33.80         33.36         2.20 o                         
  -6  15   4          2.50          1.98         1.37 o                         
  -5  15   4          5.77          7.07         1.44 o                         
  -4  15   4         14.18         15.90         1.74 o                         
  -3  15   4         65.08         67.05         2.93 o                         
  -2  15   4         17.89         19.09         0.95 o                         
  -1  15   4         48.74         45.40         1.47 o                         
   0  15   4         25.40         22.17         0.92 o                         
   1  15   4         47.78         45.68         1.11 o                         
   2  15   4         20.05         19.73         1.30 o                         
   3  15   4         65.51         66.03         2.25 o                         
   4  15   4         12.72         14.34         1.39 o                         
   5  15   4          5.36          6.94         1.36 o                         
   6  15   4          2.27          0.05         1.15 o                         
  -5  16   4         13.18         15.31         1.59 o                         
  -4  16   4         39.46         44.22         2.59 o                         
  -3  16   4         43.30         42.29         2.51 o                         
  -2  16   4         56.31         57.36         2.00 o                         
  -1  16   4         60.34         65.14         2.09 o                         
   0  16   4        276.78        270.87         3.87 o                         
   1  16   4         59.93         60.64         2.37 o                         
   2  16   4         56.71         61.22         2.40 o                         
   3  16   4         44.08         40.81         2.07 o                         
   4  16   4         40.57         39.34         2.09 o                         
   5  16   4         13.40         14.24         1.69 o                         
  -5  17   4         52.51         59.16         2.69 o                         
  -4  17   4         23.30         27.23         2.46 o                         
  -3  17   4         92.03         88.02         4.49 o                         
  -2  17   4         28.23         27.42         1.23 o                         
  -1  17   4         28.65         27.35         2.22 o                         
   0  17   4         53.27         53.82         1.68 o                         
   1  17   4         29.50         30.40         1.82 o                         
   2  17   4         29.66         27.82         1.81 o                         
   3  17   4         91.52         92.15         3.07 o                         
   4  17   4         24.42         25.41         1.84 o                         
   5  17   4         51.57         52.64         3.23 o                         
  -4  18   4         53.76         60.04         3.22 o                         
  -3  18   4         24.94         23.98         4.31 o                         
  -2  18   4         27.01         31.97         2.99 o                         
  -1  18   4         19.74         19.11         1.60 o                         
   0  18   4         71.99         75.80         2.26 o                         
   1  18   4         20.28         17.89         1.83 o                         
   2  18   4         27.10         25.20         1.65 o                         
   3  18   4         26.34         25.31         2.16 o                         
   4  18   4         52.10         55.13         5.04 o                         
  -3  19   4          9.41          8.22         2.02 o                         
  -2  19   4        102.57        100.61         3.78 o                         
  -1  19   4         59.41         59.83         2.22 o                         
   0  19   4         34.16         38.30         1.82 o                         
   1  19   4         58.92         54.67         2.85 o                         
   2  19   4        104.92        108.50         3.10 o                         
   3  19   4          8.93         11.76         1.54 o                         
  -2  20   4          0.77          0.66         1.72 o                         
  -1  20   4         69.45         69.25         2.66 o                         
   0  20   4         14.43         11.77         1.74 o                         
   1  20   4         70.38         72.17         3.27 o                         
   2  20   4          0.53          0.26         1.08 o                         
   1   0   5         53.03         42.69         0.86 o                         
   2   0   5       1059.49       1078.35        17.06 o                         
   3   0   5          0.71          2.80         0.30 o                         
   4   0   5        204.74        198.12         2.29 o                         
   5   0   5         52.69         54.57         0.94 o                         
   6   0   5        805.21        783.05        10.39 o                         
   7   0   5          6.10          6.77         1.22 o                         
   8   0   5        251.25        246.66         7.40 o                         
   9   0   5          5.62          3.69         1.38 o                         
  -9   1   5         90.92        102.41         4.35 o                         
  -8   1   5         86.69         86.50         3.81 o                         
  -7   1   5         91.59         87.38         3.59 o                         
  -6   1   5         18.29         19.75         1.01 o                         
  -5   1   5        360.76        352.41         4.36 o                         
  -4   1   5         69.32         68.66         0.96 o                         
  -3   1   5        192.52        193.79         2.03 o                         
  -2   1   5        377.08        439.90         6.31 o                         
  -1   1   5        413.93        440.22         8.27 o                         
   0   1   5         74.52         75.16         1.29 o                         
   1   1   5        406.25        426.41         6.23 o                         
   2   1   5        355.88        426.79         7.55 o                         
   3   1   5        191.88        192.41         2.38 o                         
   4   1   5         65.06         65.66         0.95 o                         
   5   1   5        366.51        361.08         4.14 o                         
   6   1   5         17.55         17.04         1.08 o                         
   7   1   5         92.40         91.42         5.09 o                         
   8   1   5         87.77         88.03         3.67 o                         
   9   1   5         90.11         97.40         4.20 o                         
  -9   2   5          8.89         13.62         1.86 o                         
  -8   2   5         23.08         26.35         2.19 o                         
  -7   2   5         55.73         56.05         2.42 o                         
  -6   2   5         13.59         15.13         1.23 o                         
  -5   2   5         28.36         31.10         0.72 o                         
  -4   2   5        336.46        338.78         3.64 o                         
  -3   2   5        546.36        543.55         5.26 o                         
  -2   2   5        270.87        282.16         3.45 o                         
  -1   2   5       2582.34       2773.93        58.90 o                         
   0   2   5         19.09         14.89         0.58 o                         
   1   2   5       2508.40       2723.04        45.78 o                         
   2   2   5        269.86        278.21         4.73 o                         
   3   2   5        529.31        524.78         7.70 o                         
   4   2   5        334.27        340.14         3.37 o                         
   5   2   5         29.72         31.79         0.78 o                         
   6   2   5         12.97         15.70         0.72 o                         
   7   2   5         56.96         56.15         2.70 o                         
   8   2   5         21.64         22.12         2.00 o                         
   9   2   5          8.16         10.88         1.55 o                         
  -9   3   5          0.66          0.00         1.41 o                         
  -8   3   5         85.40         91.98         3.99 o                         
  -7   3   5         88.39         90.02         3.02 o                         
  -6   3   5         82.26         73.81         2.51 o                         
  -5   3   5        602.45        599.39         7.70 o                         
  -4   3   5        904.95        855.11         8.14 o                         
  -3   3   5       1119.38       1170.11        10.09 o                         
  -2   3   5         31.63         29.10         0.67 o                         
  -1   3   5        627.50        643.27        12.65 o                         
   0   3   5         19.15         20.35         2.71 o                         
   1   3   5        622.23        642.95        12.00 o                         
   2   3   5         29.66         25.55         0.82 o                         
   3   3   5       1117.48       1154.38        15.78 o                         
   4   3   5        898.16        857.51         8.73 o                         
   5   3   5        607.90        599.03         7.06 o                         
   6   3   5         80.46         73.14         1.43 o                         
   7   3   5         90.05         88.80         1.90 o                         
   8   3   5         85.05         93.02         7.30 o                         
   9   3   5          1.03          1.52         1.17 o                         
  -9   4   5         24.64         28.20         3.43 o                         
  -8   4   5         55.32         57.53         3.80 o                         
  -7   4   5         45.92         48.49         2.30 o                         
  -6   4   5        132.68        129.83         3.66 o                         
  -5   4   5        134.73        130.55         2.26 o                         
  -4   4   5        550.01        543.18         4.83 o                         
  -3   4   5        174.67        175.79         1.89 o                         
  -2   4   5        421.62        448.47         5.20 o                         
  -1   4   5       2539.13       2765.85        41.00 o                         
   0   4   5       3340.10       3516.21        44.91 o                         
   1   4   5       2588.84       2836.52        31.00 o                         
   2   4   5        419.86        447.14         5.82 o                         
   3   4   5        184.40        186.90         2.74 o                         
   4   4   5        553.55        552.78         6.07 o                         
   5   4   5        131.60        126.41         1.78 o                         
   6   4   5        135.66        130.92         2.16 o                         
   7   4   5         45.34         48.16         1.18 o                         
   8   4   5         58.69         59.50         3.32 o                         
   9   4   5         26.17         25.22         2.21 o                         
  -9   5   5         36.84         38.80         2.89 o                         
  -8   5   5          4.21          4.48         1.26 o                         
  -7   5   5          4.92          6.19         1.19 o                         
  -6   5   5         39.29         39.56         2.00 o                         
  -5   5   5        114.90        104.09         1.60 o                         
  -4   5   5         19.21         19.01         0.51 o                         
  -3   5   5        416.88        450.07         4.22 o                         
  -2   5   5       1474.59       1558.35        18.99 o                         
  -1   5   5       1022.62       1105.76        14.05 o                         
   0   5   5       4720.08       5119.58        65.33 o                         
   1   5   5       1025.76       1106.52        16.39 o                         
   2   5   5       1479.35       1554.97        19.42 o                         
   3   5   5        420.92        459.84         5.45 o                         
   4   5   5         21.94         21.25         0.60 o                         
   5   5   5        111.69        100.28         1.96 o                         
   6   5   5         39.84         41.29         1.20 o                         
   7   5   5          4.81          4.27         0.59 o                         
   8   5   5          5.16          5.27         1.22 o                         
  -8   6   5         63.02         67.20         2.97 o                         
  -7   6   5         11.42          9.89         1.36 o                         
  -6   6   5        175.07        171.28         3.23 o                         
  -5   6   5         16.54         18.26         0.77 o                         
  -4   6   5        192.76        181.99         2.09 o                         
  -3   6   5        127.98        147.61         1.63 o                         
  -2   6   5        745.26        746.80        10.61 o                         
  -1   6   5       2408.02       2581.86        31.47 o                         
   0   6   5        966.50       1047.90        10.67 o                         
   1   6   5       2397.64       2548.00        22.92 o                         
   2   6   5        746.02        725.99        14.01 o                         
   3   6   5        124.71        141.40         1.92 o                         
   4   6   5        192.84        188.11         2.45 o                         
   5   6   5         16.92         18.19         0.65 o                         
   6   6   5        179.93        177.02         2.91 o                         
   7   6   5         11.61          9.48         0.73 o                         
  -8   7   5         26.26         26.02         2.07 o                         
  -7   7   5         14.71         16.93         1.90 o                         
  -6   7   5         52.00         49.99         1.36 o                         
  -5   7   5        107.11        102.73         1.83 o                         
  -4   7   5         62.53         59.22         1.24 o                         
  -3   7   5        500.66        464.33         4.74 o                         
  -2   7   5         75.38         86.75         1.15 o                         
  -1   7   5        242.15        234.07         3.22 o                         
   0   7   5         58.49         45.72         0.73 o                         
   1   7   5        241.38        233.19         2.56 o                         
   2   7   5         69.30         78.18         1.28 o                         
   3   7   5        504.53        469.07         5.09 o                         
   4   7   5         64.96         60.14         1.17 o                         
   5   7   5        106.16        102.03         1.87 o                         
   6   7   5         53.15         54.23         1.53 o                         
   7   7   5         17.29         17.47         2.43 o                         
   8   7   5         26.03         33.35         1.95 o                         
  -8   8   5         53.99         61.96         2.99 o                         
  -7   8   5          4.09          4.58         1.26 o                         
  -6   8   5        133.99        132.79         2.42 o                         
  -5   8   5         23.57         22.41         0.90 o                         
  -4   8   5         70.81         69.81         1.34 o                         
  -3   8   5        860.78        817.50         8.43 o                         
  -2   8   5        245.03        237.91         3.30 o                         
  -1   8   5        521.34        508.40         4.97 o                         
   0   8   5         85.34         89.94         1.21 o                         
   1   8   5        511.59        494.06         5.24 o                         
   2   8   5        249.02        246.37         3.32 o                         
   3   8   5        853.86        828.34         8.69 o                         
   4   8   5         71.58         69.18         1.41 o                         
   5   8   5         23.54         21.58         1.27 o                         
   6   8   5        133.66        131.17         2.43 o                         
   7   8   5          3.59          6.75         1.88 o                         
   8   8   5         54.53         58.88         2.82 o                         
  -8   9   5         71.22         70.12         3.97 o                         
  -7   9   5        237.53        231.90         7.27 o                         
  -6   9   5         10.31         10.20         0.87 o                         
  -5   9   5        413.15        403.61         5.63 o                         
  -4   9   5         83.62         84.16         1.66 o                         
  -3   9   5         78.39         81.28         1.39 o                         
  -2   9   5        155.68        147.43         1.96 o                         
  -1   9   5         11.68         12.79         0.55 o                         
   0   9   5        968.59        973.50         8.93 o                         
   1   9   5         10.67         11.58         0.40 o                         
   2   9   5        155.20        148.99         2.21 o                         
   3   9   5         80.12         82.66         1.47 o                         
   4   9   5         80.22         81.67         1.46 o                         
   5   9   5        418.79        408.03         6.54 o                         
   6   9   5         10.19         10.78         0.77 o                         
   7   9   5        237.02        228.03         7.12 o                         
   8   9   5         70.26         77.40         3.36 o                         
  -8  10   5         87.16         84.54         4.21 o                         
  -7  10   5         21.39         22.64         2.49 o                         
  -6  10   5        266.78        257.56         6.21 o                         
  -5  10   5        202.67        206.22         3.62 o                         
  -4  10   5        131.87        128.23         2.61 o                         
  -3  10   5         59.23         58.34         1.36 o                         
  -2  10   5        123.70        118.34         1.82 o                         
  -1  10   5         71.90         75.16         1.15 o                         
   0  10   5        761.13        777.10         7.24 o                         
   1  10   5         77.17         81.05         1.26 o                         
   2  10   5        120.29        116.39         1.94 o                         
   3  10   5         61.38         61.88         1.35 o                         
   4  10   5        136.92        140.50         2.44 o                         
   5  10   5        204.72        205.88         3.47 o                         
   6  10   5        269.06        251.08         4.94 o                         
   7  10   5         22.22         22.74         2.23 o                         
   8  10   5         87.09         83.17         5.09 o                         
  -7  11   5          0.07          0.44         0.87 o                         
  -6  11   5        105.42        103.17         3.43 o                         
  -5  11   5        131.67        131.35         2.76 o                         
  -4  11   5        200.70        205.29         3.91 o                         
  -3  11   5         28.48         27.80         0.99 o                         
  -2  11   5        121.19        126.11         1.90 o                         
  -1  11   5        290.90        287.36         3.43 o                         
   0  11   5         32.32         36.68         0.81 o                         
   1  11   5        290.33        288.32         3.40 o                         
   2  11   5        119.25        127.68         2.80 o                         
   3  11   5         28.70         27.00         1.07 o                         
   4  11   5        198.84        201.34         3.86 o                         
   5  11   5        132.84        136.38         5.65 o                         
   6  11   5        105.21        100.49         2.53 o                         
   7  11   5          0.07          1.52         1.23 o                         
  -7  12   5          8.20         10.28         1.31 o                         
  -6  12   5        119.68        113.88         3.81 o                         
  -5  12   5         82.34         85.13         3.10 o                         
  -4  12   5        118.57        115.49         2.75 o                         
  -3  12   5         23.54         26.08         0.99 o                         
  -2  12   5         30.48         27.79         0.88 o                         
  -1  12   5         81.10         83.64         1.47 o                         
   0  12   5        136.05        130.73         1.71 o                         
   1  12   5         75.26         77.32         1.18 o                         
   2  12   5         27.81         26.28         1.57 o                         
   3  12   5         21.63         24.21         1.15 o                         
   4  12   5        112.88        108.66         2.21 o                         
   5  12   5         80.80         82.04         2.54 o                         
   6  12   5        119.69        118.72         3.77 o                         
   7  12   5          8.39          5.45         1.79 o                         
  -7  13   5        120.19        122.64         4.98 o                         
  -6  13   5          7.91          6.76         1.39 o                         
  -5  13   5        135.07        138.71         4.21 o                         
  -4  13   5         12.26         10.13         1.48 o                         
  -3  13   5         33.01         30.56         0.94 o                         
  -2  13   5        139.98        140.17         2.12 o                         
  -1  13   5        133.02        134.22         2.08 o                         
   0  13   5        427.29        428.69         5.26 o                         
   1  13   5        129.26        132.53         1.81 o                         
   2  13   5        139.34        137.14         2.54 o                         
   3  13   5         29.11         27.20         1.29 o                         
   4  13   5         12.90         11.51         1.20 o                         
   5  13   5        131.31        132.06         3.90 o                         
   6  13   5          7.90          7.20         1.19 o                         
   7  13   5        120.78        122.99         5.15 o                         
  -6  14   5         20.11         21.35         1.98 o                         
  -5  14   5         21.13         21.99         1.94 o                         
  -4  14   5         38.09         41.60         2.38 o                         
  -3  14   5        187.90        189.94         4.41 o                         
  -2  14   5        185.56        185.52         2.84 o                         
  -1  14   5        208.48        218.65         2.99 o                         
   0  14   5         33.47         37.93         1.08 o                         
   1  14   5        208.65        216.21         2.98 o                         
   2  14   5        181.76        179.92         3.37 o                         
   3  14   5        184.61        185.09         3.49 o                         
   4  14   5         36.57         36.13         1.89 o                         
   5  14   5         20.48         20.65         1.72 o                         
   6  14   5         20.53         20.10         1.66 o                         
  -6  15   5          8.64         10.56         2.19 o                         
  -5  15   5         45.18         47.94         2.71 o                         
  -4  15   5         26.61         29.37         2.16 o                         
  -3  15   5        244.12        258.04         9.82 o                         
  -2  15   5         41.67         42.65         1.47 o                         
  -1  15   5         49.92         51.79         1.32 o                         
   0  15   5         93.91         91.90         1.83 o                         
   1  15   5         48.98         49.78         2.92 o                         
   2  15   5         40.14         41.34         1.80 o                         
   3  15   5        243.64        236.20         5.22 o                         
   4  15   5         24.92         24.93         1.66 o                         
   5  15   5         45.27         43.63         2.47 o                         
   6  15   5          9.00          7.99         2.51 o                         
  -5  16   5          2.32          1.11         2.03 o                         
  -4  16   5         49.23         51.29         2.85 o                         
  -3  16   5          5.24          3.64         1.32 o                         
  -2  16   5        198.47        190.17         6.18 o                         
  -1  16   5          5.00          5.44         0.83 o                         
   0  16   5         93.63         90.77         2.38 o                         
   1  16   5          5.31          6.82         1.16 o                         
   2  16   5        197.60        196.28         4.50 o                         
   3  16   5          5.12          3.14         0.94 o                         
   4  16   5         50.62         51.68         2.38 o                         
   5  16   5          2.09          2.03         1.30 o                         
  -5  17   5         29.91         32.69         2.64 o                         
  -4  17   5         11.42         12.53         1.78 o                         
  -3  17   5         14.38         16.81         2.99 o                         
  -2  17   5         18.05         18.72         1.55 o                         
  -1  17   5         65.94         65.35         2.40 o                         
   0  17   5         95.27         99.60         2.27 o                         
   1  17   5         65.55         66.53         2.53 o                         
   2  17   5         16.16         17.51         1.54 o                         
   3  17   5         14.96         13.85         1.35 o                         
   4  17   5         11.07          9.91         1.42 o                         
   5  17   5         31.36         30.90         2.31 o                         
  -4  18   5         45.31         57.89         3.14 o                         
  -3  18   5         11.93         10.66         2.03 o                         
  -2  18   5          1.15          1.02         1.00 o                         
  -1  18   5         89.09         83.52         3.16 o                         
   0  18   5         18.04         17.83         1.09 o                         
   1  18   5         85.25         87.54         3.40 o                         
   2  18   5          0.98          0.60         1.10 o                         
   3  18   5         10.53         10.57         1.28 o                         
   4  18   5         44.08         51.31         2.89 o                         
  -3  19   5         17.98         22.38         2.58 o                         
  -2  19   5         14.64          6.66         2.88 o                         
  -1  19   5          8.24          8.82         1.71 o                         
   0  19   5         36.18         32.31         3.54 o                         
   1  19   5          7.95          8.58         1.81 o                         
   2  19   5         14.29         15.02         1.68 o                         
   3  19   5         18.19         16.84         1.71 o                         
  -2  20   5          0.33          0.44         2.21 o                         
  -1  20   5          3.68          4.20         1.12 o                         
   0  20   5          0.65          0.10         1.36 o                         
   1  20   5          4.54          3.65         1.43 o                         
   0   0   6         40.07         28.76         1.25 o                         
   1   0   6        517.50        492.93         9.36 o                         
   2   0   6       6992.65       7517.03       100.75 o                         
   3   0   6        413.73        428.55         5.25 o                         
   4   0   6       2018.67       1993.78        24.69 o                         
   5   0   6         40.90         44.67         0.86 o                         
   6   0   6          6.69         10.89         0.62 o                         
   7   0   6          3.28          2.57         1.10 o                         
   8   0   6          0.75          2.67         1.27 o                         
   9   0   6          4.20          5.09         1.47 o                         
  -9   1   6        130.98        130.32         4.98 o                         
  -8   1   6          4.69          7.26         1.54 o                         
  -7   1   6         41.01         39.43         2.04 o                         
  -6   1   6         73.84         73.01         1.45 o                         
  -5   1   6        507.24        474.70         5.41 o                         
  -4   1   6        552.21        546.31         6.04 o                         
  -3   1   6         96.07        103.55         1.31 o                         
  -2   1   6        168.33        184.52         2.04 o                         
  -1   1   6       1595.36       1670.78        26.60 o                         
   0   1   6       1110.22       1126.95        20.56 o                         
   1   1   6       1609.32       1705.26        23.83 o                         
   2   1   6        162.29        177.05         2.51 o                         
   3   1   6        102.05        106.90         1.46 o                         
   4   1   6        552.27        548.54         5.77 o                         
   5   1   6        515.24        482.32         5.17 o                         
   6   1   6         67.54         68.34         1.32 o                         
   7   1   6         41.37         39.21         3.54 o                         
   8   1   6          4.52          5.03         1.31 o                         
   9   1   6        131.01        134.52         4.89 o                         
  -9   2   6         31.39         36.62         2.80 o                         
  -8   2   6         26.35         26.58         2.23 o                         
  -7   2   6         99.45         98.71         3.22 o                         
  -6   2   6         68.11         69.91         1.86 o                         
  -5   2   6        109.42        115.33         1.87 o                         
  -4   2   6        154.42        156.82         1.88 o                         
  -3   2   6        269.45        253.43         2.67 o                         
  -2   2   6       1285.83       1400.74        14.24 o                         
  -1   2   6        457.22        489.56         8.54 o                         
   0   2   6       4504.43       4632.83        84.11 o                         
   1   2   6        452.92        488.46         6.69 o                         
   2   2   6       1263.22       1360.53        20.80 o                         
   3   2   6        272.40        264.26         3.56 o                         
   4   2   6        148.56        152.06         1.87 o                         
   5   2   6        109.37        117.22         1.67 o                         
   6   2   6         66.76         67.10         1.30 o                         
   7   2   6         95.32         99.33         3.26 o                         
   8   2   6         25.39         24.91         3.43 o                         
   9   2   6         31.04         42.58         4.20 o                         
  -9   3   6         45.78         57.63         3.43 o                         
  -8   3   6         18.05         17.68         1.95 o                         
  -7   3   6         11.64         11.44         1.36 o                         
  -6   3   6          1.49          2.82         0.84 o                         
  -5   3   6         66.74         65.19         1.08 o                         
  -4   3   6        186.50        190.75         2.09 o                         
  -3   3   6        657.55        664.18         6.18 o                         
  -2   3   6        140.79        133.96         1.64 o                         
  -1   3   6       4653.48       4791.94       105.63 o                         
   0   3   6        250.37        228.44         3.90 o                         
   1   3   6       4618.32       4792.70        54.19 o                         
   2   3   6        144.95        134.03         2.94 o                         
   3   3   6        640.40        653.32         9.63 o                         
   4   3   6        185.22        190.57         2.26 o                         
   5   3   6         65.25         62.94         1.17 o                         
   6   3   6          1.61          2.57         0.43 o                         
   7   3   6         10.70         11.15         0.67 o                         
   8   3   6         17.32         17.62         1.74 o                         
   9   3   6         45.02         46.23         3.10 o                         
  -9   4   6         39.59         43.10         3.13 o                         
  -8   4   6         59.31         61.13         2.76 o                         
  -7   4   6         26.48         24.40         1.74 o                         
  -6   4   6         78.21         73.44         2.64 o                         
  -5   4   6        118.79        115.16         1.63 o                         
  -4   4   6        172.17        158.44         1.68 o                         
  -3   4   6        322.51        304.83         2.97 o                         
  -2   4   6        224.81        229.61         2.82 o                         
  -1   4   6        166.92        187.32         3.29 o                         
   0   4   6        568.99        549.91         7.97 o                         
   1   4   6        173.36        191.17         2.26 o                         
   2   4   6        217.06        221.59         3.00 o                         
   3   4   6        317.40        305.28         4.38 o                         
   4   4   6        168.06        154.58         2.07 o                         
   5   4   6        112.34        107.36         1.61 o                         
   6   4   6         76.52         74.77         1.66 o                         
   7   4   6         28.39         27.35         1.14 o                         
   8   4   6         58.37         56.63         3.54 o                         
  -9   5   6         26.97         29.53         2.66 o                         
  -8   5   6         28.85         30.51         3.55 o                         
  -7   5   6         85.66         85.87         3.06 o                         
  -6   5   6        116.96        114.67         3.36 o                         
  -5   5   6        341.69        318.50         4.09 o                         
  -4   5   6        329.74        325.91         3.23 o                         
  -3   5   6        160.81        151.13         1.69 o                         
  -2   5   6        407.46        415.60         5.15 o                         
  -1   5   6        734.74        774.96        10.73 o                         
   0   5   6        676.80        741.32         9.77 o                         
   1   5   6        739.66        773.54         7.66 o                         
   2   5   6        414.11        412.53         5.76 o                         
   3   5   6        161.52        151.84         2.10 o                         
   4   5   6        317.72        313.15         3.99 o                         
   5   5   6        334.98        317.09         4.65 o                         
   6   5   6        112.14        109.09         2.18 o                         
   7   5   6         83.17         84.04         1.85 o                         
  -8   6   6         24.02         26.59         2.04 o                         
  -7   6   6         41.64         44.54         2.38 o                         
  -6   6   6         14.20         16.53         1.16 o                         
  -5   6   6        136.26        135.55         2.02 o                         
  -4   6   6        339.29        324.96         3.63 o                         
  -3   6   6         63.04         64.20         0.93 o                         
  -2   6   6        838.86        853.10         9.59 o                         
  -1   6   6        330.83        343.77         4.56 o                         
   0   6   6         19.20         18.54         0.64 o                         
   1   6   6        333.60        344.77         3.77 o                         
   2   6   6        845.83        854.05         9.05 o                         
   3   6   6         62.66         62.98         1.16 o                         
   4   6   6        339.54        324.52         4.84 o                         
   5   6   6        132.31        136.94         2.69 o                         
   6   6   6         13.94         14.30         1.13 o                         
   7   6   6         40.78         38.27         3.54 o                         
   8   6   6         22.08         26.27         1.64 o                         
  -8   7   6         15.68         17.40         2.22 o                         
  -7   7   6          3.84          3.62         1.19 o                         
  -6   7   6         14.84         15.54         0.75 o                         
  -5   7   6         44.18         43.01         1.05 o                         
  -4   7   6        384.00        371.61         4.13 o                         
  -3   7   6        127.67        125.37         1.57 o                         
  -2   7   6         10.79         10.16         0.49 o                         
  -1   7   6         50.43         44.19         1.02 o                         
   0   7   6        220.52        232.79         2.43 o                         
   1   7   6         54.26         47.99         0.75 o                         
   2   7   6         11.15         10.27         0.45 o                         
   3   7   6        127.79        125.77         1.97 o                         
   4   7   6        392.96        380.49         4.75 o                         
   5   7   6         45.43         42.65         1.84 o                         
   6   7   6         16.84         15.76         1.21 o                         
   7   7   6          4.07          4.87         1.99 o                         
   8   7   6         16.38         16.81         1.56 o                         
  -8   8   6         40.12         36.94         2.44 o                         
  -7   8   6         68.56         66.77         2.97 o                         
  -6   8   6         57.48         57.54         1.92 o                         
  -5   8   6         40.84         41.01         1.17 o                         
  -4   8   6         68.86         66.47         1.23 o                         
  -3   8   6        295.57        295.58         3.50 o                         
  -2   8   6        212.95        210.65         2.47 o                         
  -1   8   6        639.31        658.68         5.86 o                         
   0   8   6        375.69        375.30         3.78 o                         
   1   8   6        642.72        669.12         6.38 o                         
   2   8   6        208.77        207.02         2.68 o                         
   3   8   6        301.81        299.23         3.47 o                         
   4   8   6         66.43         63.76         1.27 o                         
   5   8   6         42.52         42.36         1.16 o                         
   6   8   6         58.27         56.79         2.15 o                         
   7   8   6         67.28         62.60         4.87 o                         
   8   8   6         41.31         45.90         2.66 o                         
  -8   9   6          6.50          8.94         1.91 o                         
  -7   9   6        103.92        103.62         4.46 o                         
  -6   9   6          3.73          4.35         0.71 o                         
  -5   9   6         51.61         53.64         1.45 o                         
  -4   9   6        282.51        279.75         4.05 o                         
  -3   9   6         58.59         53.96         1.16 o                         
  -2   9   6        118.08        114.76         1.72 o                         
  -1   9   6        689.77        656.49         6.13 o                         
   0   9   6        388.64        402.09         4.04 o                         
   1   9   6        685.08        645.26         6.30 o                         
   2   9   6        119.32        113.41         1.86 o                         
   3   9   6         56.98         52.74         1.06 o                         
   4   9   6        280.22        279.19         3.79 o                         
   5   9   6         51.99         50.94         1.41 o                         
   6   9   6          3.04          1.81         1.32 o                         
   7   9   6        104.53        105.58         3.53 o                         
   8   9   6          5.92          8.18         1.99 o                         
  -8  10   6         42.79         48.39         3.43 o                         
  -7  10   6         10.29         12.98         2.02 o                         
  -6  10   6        119.88        117.35         3.73 o                         
  -5  10   6         43.78         46.01         1.75 o                         
  -4  10   6         51.11         47.55         1.33 o                         
  -3  10   6         89.38         83.30         1.50 o                         
  -2  10   6        394.12        364.76         4.39 o                         
  -1  10   6        136.37        142.30         1.73 o                         
   0  10   6        128.02        118.47         1.52 o                         
   1  10   6        131.99        131.87         1.71 o                         
   2  10   6        396.28        364.58         4.72 o                         
   3  10   6         85.85         77.97         1.57 o                         
   4  10   6         51.56         49.04         1.90 o                         
   5  10   6         44.38         44.64         1.42 o                         
   6  10   6        118.79        119.65         3.27 o                         
   7  10   6         11.41         14.00         1.61 o                         
   8  10   6         42.00         41.58         3.76 o                         
  -7  11   6          4.11          6.81         0.98 o                         
  -6  11   6         87.49         88.29         3.50 o                         
  -5  11   6         22.18         24.74         1.29 o                         
  -4  11   6         94.65         93.81         2.39 o                         
  -3  11   6         14.31         10.86         0.64 o                         
  -2  11   6         26.66         25.54         0.86 o                         
  -1  11   6        128.78        126.92         1.82 o                         
   0  11   6          7.25          6.49         0.44 o                         
   1  11   6        129.38        122.96         1.91 o                         
   2  11   6         26.27         24.38         0.93 o                         
   3  11   6         14.37         11.62         0.73 o                         
   4  11   6         91.80         90.52         2.09 o                         
   5  11   6         22.23         22.93         1.24 o                         
   6  11   6         85.60         87.08         2.21 o                         
   7  11   6          3.78          4.12         1.64 o                         
  -7  12   6         38.38         39.14         1.90 o                         
  -6  12   6          5.85          6.36         1.78 o                         
  -5  12   6         77.94         78.23         2.58 o                         
  -4  12   6         77.96         78.61         2.27 o                         
  -3  12   6         12.95         12.78         0.78 o                         
  -2  12   6         48.61         50.34         1.25 o                         
  -1  12   6         29.46         29.34         0.92 o                         
   0  12   6          0.56          0.63         0.38 o                         
   1  12   6         30.92         33.65         0.80 o                         
   2  12   6         50.21         50.32         1.34 o                         
   3  12   6         13.73         13.74         1.11 o                         
   4  12   6         75.94         79.33         1.97 o                         
   5  12   6         76.20         74.75         2.52 o                         
   6  12   6          6.28          5.62         1.12 o                         
   7  12   6         36.98         33.67         2.82 o                         
  -7  13   6         10.74         12.17         1.58 o                         
  -6  13   6         13.98         13.74         1.65 o                         
  -5  13   6         55.95         57.39         2.72 o                         
  -4  13   6         38.36         38.07         2.25 o                         
  -3  13   6         61.02         65.51         1.58 o                         
  -2  13   6         69.53         69.09         1.53 o                         
  -1  13   6        122.45        118.41         2.04 o                         
   0  13   6         80.08         80.11         1.41 o                         
   1  13   6        122.33        121.21         1.98 o                         
   2  13   6         70.33         66.93         1.73 o                         
   3  13   6         61.13         63.74         1.71 o                         
   4  13   6         39.40         40.92         2.10 o                         
   5  13   6         55.64         55.48         2.47 o                         
   6  13   6         14.52         14.19         1.28 o                         
   7  13   6         11.32         14.92         2.26 o                         
  -6  14   6         46.06         47.11         2.71 o                         
  -5  14   6         34.34         40.94         2.42 o                         
  -4  14   6         71.34         72.24         2.97 o                         
  -3  14   6        130.52        134.18         2.50 o                         
  -2  14   6         12.28         11.52         0.89 o                         
  -1  14   6        108.13        110.62         2.41 o                         
   0  14   6          6.43          7.09         0.60 o                         
   1  14   6        109.80        111.97         2.27 o                         
   2  14   6         13.07         14.47         1.05 o                         
   3  14   6        129.79        128.62         2.58 o                         
   4  14   6         71.87         67.42         2.31 o                         
   5  14   6         32.30         33.51         2.11 o                         
   6  14   6         46.49         48.36         7.02 o                         
  -6  15   6         30.87         32.68         2.46 o                         
  -5  15   6         56.02         58.85         2.97 o                         
  -4  15   6        191.14        190.32         5.28 o                         
  -3  15   6         30.67         30.66         4.88 o                         
  -2  15   6         27.32         28.95         1.33 o                         
  -1  15   6        123.09        121.24         2.05 o                         
   0  15   6        115.21        120.64         2.04 o                         
   1  15   6        123.19        119.37         2.91 o                         
   2  15   6         27.27         28.51         1.52 o                         
   3  15   6         32.89         30.64         1.56 o                         
   4  15   6        187.25        185.80         5.79 o                         
   5  15   6         55.67         50.51         2.57 o                         
   6  15   6         29.79         30.95         3.64 o                         
  -5  16   6         37.49         34.82         2.42 o                         
  -4  16   6         61.73         62.05         4.20 o                         
  -3  16   6          3.00          1.77         1.56 o                         
  -2  16   6        171.28        177.92         3.96 o                         
  -1  16   6         62.53         64.19         2.03 o                         
   0  16   6         32.71         34.56         1.24 o                         
   1  16   6         61.70         67.24         2.48 o                         
   2  16   6        173.75        168.44         4.57 o                         
   3  16   6          2.64          1.13         0.95 o                         
   4  16   6         62.76         62.56         2.93 o                         
   5  16   6         38.08         37.23         2.69 o                         
  -5  17   6         11.77         14.90         1.96 o                         
  -4  17   6         30.25         36.24         2.55 o                         
  -3  17   6          8.74          7.08         1.88 o                         
  -2  17   6         14.74         14.18         1.14 o                         
  -1  17   6         18.80         17.96         1.66 o                         
   0  17   6         49.08         47.61         2.25 o                         
   1  17   6         18.20         17.19         1.53 o                         
   2  17   6         15.01         14.37         1.49 o                         
   3  17   6          8.13          9.87         1.08 o                         
   4  17   6         33.36         35.09         2.34 o                         
   5  17   6         12.42         13.04         1.76 o                         
  -4  18   6         50.15         56.65         3.75 o                         
  -3  18   6         29.68         39.15         3.05 o                         
  -2  18   6         83.39         84.57         2.24 o                         
  -1  18   6          7.98          7.76         1.37 o                         
   0  18   6         82.06         90.32         2.10 o                         
   1  18   6          7.77          8.25         1.32 o                         
   2  18   6         84.31         83.30         3.01 o                         
   3  18   6         31.62         32.44         1.68 o                         
   4  18   6         49.52         49.26         2.88 o                         
  -3  19   6         78.71         84.24         4.30 o                         
  -2  19   6         14.12         14.74         4.65 o                         
  -1  19   6        113.31        113.55         6.75 o                         
   0  19   6          6.64          7.55         1.57 o                         
   1  19   6        115.07        115.06         4.04 o                         
   2  19   6         14.42         14.04         1.78 o                         
   3  19   6         81.46         85.99         3.42 o                         
  -1  20   6          6.64          5.91         0.90 o                         
   0  20   6          9.68          9.39         2.94 o                         
   1  20   6          7.04          8.38         1.65 o                         
   1   0   7        153.91        147.00         3.60 o                         
   2   0   7          0.18          0.86         0.17 o                         
   3   0   7        564.40        541.73         7.08 o                         
   4   0   7         58.18         56.02         1.09 o                         
   5   0   7        772.90        781.82         8.15 o                         
   6   0   7        306.01        298.79         4.40 o                         
   7   0   7        103.61        105.69         3.25 o                         
   8   0   7        273.00        291.35        12.39 o                         
   9   0   7         21.79         23.55         2.17 o                         
  -9   1   7         24.71         24.63         2.28 o                         
  -8   1   7         45.78         49.05         4.20 o                         
  -7   1   7        112.95        115.20         3.50 o                         
  -6   1   7        141.45        146.12         2.45 o                         
  -5   1   7        146.72        141.66         1.91 o                         
  -4   1   7        647.47        649.82         7.20 o                         
  -3   1   7        253.28        261.67         2.88 o                         
  -2   1   7         88.71         91.51         1.18 o                         
  -1   1   7       1212.39       1315.75        16.92 o                         
   0   1   7         46.18         59.62         1.30 o                         
   1   1   7       1248.15       1308.31        20.82 o                         
   2   1   7         96.27        100.01         1.51 o                         
   3   1   7        266.07        278.68         3.27 o                         
   4   1   7        654.30        660.52         8.35 o                         
   5   1   7        142.24        137.19         1.83 o                         
   6   1   7        142.74        147.05         2.18 o                         
   7   1   7        112.01        104.89         3.99 o                         
   8   1   7         48.11         51.24         4.20 o                         
   9   1   7         25.82         27.59         4.20 o                         
  -9   2   7        122.15        129.13         5.04 o                         
  -8   2   7         74.25         73.62         3.56 o                         
  -7   2   7         12.77         14.66         1.39 o                         
  -6   2   7         71.67         67.05         1.37 o                         
  -5   2   7          1.57          2.62         0.40 o                         
  -4   2   7        215.84        219.18         2.88 o                         
  -3   2   7        131.74        132.61         1.49 o                         
  -2   2   7        524.96        581.76         7.39 o                         
  -1   2   7        498.68        528.69        10.10 o                         
   0   2   7       2264.15       2495.36        39.18 o                         
   1   2   7        519.05        556.87         6.90 o                         
   2   2   7        541.72        593.72         8.19 o                         
   3   2   7        134.94        135.51         2.07 o                         
   4   2   7        223.09        228.31         2.90 o                         
   5   2   7          2.14          2.41         0.40 o                         
   6   2   7         72.75         67.40         1.26 o                         
   7   2   7         11.72         12.77         0.81 o                         
   8   2   7         73.05         73.87         4.31 o                         
   9   2   7        124.65        124.53         5.53 o                         
  -9   3   7         47.34         46.65         3.20 o                         
  -8   3   7        149.52        147.52         5.27 o                         
  -7   3   7        212.09        206.96         5.35 o                         
  -6   3   7        178.76        179.52         3.86 o                         
  -5   3   7        563.10        547.36         7.01 o                         
  -4   3   7        438.72        427.81         4.69 o                         
  -3   3   7        158.14        169.17         1.73 o                         
  -2   3   7        672.03        645.90         7.26 o                         
  -1   3   7        474.59        531.08         6.74 o                         
   0   3   7        157.32        147.93         2.20 o                         
   1   3   7        467.52        533.57         5.98 o                         
   2   3   7        676.07        652.51         8.65 o                         
   3   3   7        159.71        171.03         2.87 o                         
   4   3   7        456.87        453.68         5.28 o                         
   5   3   7        564.24        559.93         6.62 o                         
   6   3   7        186.19        180.80         2.84 o                         
   7   3   7        212.34        213.50         3.69 o                         
   8   3   7        148.00        148.43         4.22 o                         
   9   3   7         46.40         44.02         1.88 o                         
  -9   4   7         81.42         86.82         4.30 o                         
  -8   4   7        175.45        173.29         4.98 o                         
  -7   4   7          3.19          4.51         1.85 o                         
  -6   4   7        121.51        115.30         4.05 o                         
  -5   4   7        288.32        283.50         3.39 o                         
  -4   4   7         33.41         36.09         0.70 o                         
  -3   4   7        328.06        317.46         3.09 o                         
  -2   4   7         30.25         31.21         0.60 o                         
  -1   4   7        134.86        136.10         1.91 o                         
   0   4   7        657.53        651.83         8.65 o                         
   1   4   7        126.55        130.05         1.88 o                         
   2   4   7         27.70         27.17         0.80 o                         
   3   4   7        341.96        334.09         4.63 o                         
   4   4   7         33.76         36.44         0.93 o                         
   5   4   7        299.66        307.46         4.76 o                         
   6   4   7        124.01        123.84         2.35 o                         
   7   4   7          4.10          5.23         0.52 o                         
   8   4   7        176.03        175.42         4.76 o                         
  -8   5   7          4.36          3.37         1.71 o                         
  -7   5   7          7.17          9.62         1.36 o                         
  -6   5   7         14.76         17.00         1.42 o                         
  -5   5   7         65.93         67.09         1.03 o                         
  -4   5   7         65.86         70.35         0.98 o                         
  -3   5   7       1335.87       1304.48        12.35 o                         
  -2   5   7        101.99         94.56         1.29 o                         
  -1   5   7        277.42        274.27         3.96 o                         
   0   5   7        116.31         96.54         1.43 o                         
   1   5   7        280.20        287.61         3.08 o                         
   2   5   7        107.68         99.46         1.46 o                         
   3   5   7       1338.14       1307.61        14.16 o                         
   4   5   7         62.47         65.47         1.36 o                         
   5   5   7         66.89         67.50         1.56 o                         
   6   5   7         14.49         18.05         1.36 o                         
   7   5   7          7.33          6.19         1.77 o                         
   8   5   7          4.56          3.62         1.11 o                         
  -8   6   7        177.29        182.58         5.24 o                         
  -7   6   7         64.90         61.90         2.82 o                         
  -6   6   7        213.65        208.60         4.11 o                         
  -5   6   7        200.54        203.94         2.88 o                         
  -4   6   7        202.45        201.28         2.75 o                         
  -3   6   7         94.32         95.46         1.29 o                         
  -2   6   7        722.60        700.35         6.61 o                         
  -1   6   7         60.14         48.41         1.02 o                         
   0   6   7        729.57        771.97         7.99 o                         
   1   6   7         63.33         53.32         0.85 o                         
   2   6   7        728.92        701.25         7.95 o                         
   3   6   7         95.71         99.19         1.45 o                         
   4   6   7        195.68        195.99         3.01 o                         
   5   6   7        204.41        208.81         3.61 o                         
   6   6   7        208.77        204.55         5.06 o                         
   7   6   7         68.23         55.96         4.20 o                         
   8   6   7        177.53        183.44         7.30 o                         
  -8   7   7         32.80         29.05         2.16 o                         
  -7   7   7         31.39         29.34         2.07 o                         
  -6   7   7        106.67        108.39         2.73 o                         
  -5   7   7        165.18        168.64         2.53 o                         
  -4   7   7         43.26         44.73         0.92 o                         
  -3   7   7         98.46         98.96         1.40 o                         
  -2   7   7        124.65        124.88         1.70 o                         
  -1   7   7        204.13        199.11         2.48 o                         
   0   7   7        332.51        364.98         4.01 o                         
   1   7   7        208.15        201.06         2.50 o                         
   2   7   7        122.59        123.11         1.66 o                         
   3   7   7         94.35         94.48         1.48 o                         
   4   7   7         45.70         46.26         0.97 o                         
   5   7   7        163.79        165.65         3.44 o                         
   6   7   7        110.64        109.20         2.90 o                         
   7   7   7         31.71         34.95         3.54 o                         
   8   7   7         33.27         35.11         2.17 o                         
  -8   8   7         11.57         13.38         1.74 o                         
  -7   8   7          0.04          1.15         1.14 o                         
  -6   8   7         18.82         19.27         0.88 o                         
  -5   8   7         23.00         22.89         0.90 o                         
  -4   8   7         28.27         29.51         0.80 o                         
  -3   8   7        144.31        147.34         2.08 o                         
  -2   8   7        433.23        455.82         5.32 o                         
  -1   8   7        671.48        674.35         6.26 o                         
   0   8   7        848.09        886.05         8.43 o                         
   1   8   7        671.90        665.41         7.49 o                         
   2   8   7        429.60        458.71         5.05 o                         
   3   8   7        143.65        147.57         2.08 o                         
   4   8   7         29.57         30.91         0.88 o                         
   5   8   7         22.63         23.21         1.57 o                         
   6   8   7         18.39         17.10         1.88 o                         
   7   8   7          0.03         -1.23         1.88 o                         
   8   8   7         11.85         10.62         2.21 o                         
  -8   9   7         46.94         47.18         3.54 o                         
  -7   9   7         43.51         42.70         3.12 o                         
  -6   9   7         99.29        100.67         2.14 o                         
  -5   9   7        231.14        231.36         3.86 o                         
  -4   9   7         39.05         42.47         1.00 o                         
  -3   9   7         28.88         31.20         0.90 o                         
  -2   9   7        138.32        140.73         2.00 o                         
  -1   9   7        197.82        212.30         2.37 o                         
   0   9   7        322.58        317.37         3.30 o                         
   1   9   7        192.16        206.48         2.60 o                         
   2   9   7        138.59        138.33         2.04 o                         
   3   9   7         30.39         32.58         0.87 o                         
   4   9   7         39.46         43.29         1.15 o                         
   5   9   7        229.54        225.09         4.00 o                         
   6   9   7        100.77        102.29         4.14 o                         
   7   9   7         41.12         41.26         2.64 o                         
   8   9   7         46.92         48.22         4.20 o                         
  -8  10   7         65.82         68.30         5.31 o                         
  -7  10   7         35.26         34.19         2.87 o                         
  -6  10   7         19.78         19.05         1.35 o                         
  -5  10   7        162.45        166.76         3.12 o                         
  -4  10   7         25.33         23.41         0.80 o                         
  -3  10   7         81.73         83.12         1.54 o                         
  -2  10   7        110.35         98.85         1.70 o                         
  -1  10   7        160.11        156.80         1.98 o                         
   0  10   7        459.35        468.09         4.71 o                         
   1  10   7        157.32        153.18         2.17 o                         
   2  10   7        110.49         93.57         1.73 o                         
   3  10   7         82.78         82.13         1.63 o                         
   4  10   7         27.32         25.41         0.96 o                         
   5  10   7        162.59        162.20         3.38 o                         
   6  10   7         19.70         17.01         2.11 o                         
   7  10   7         34.98         37.45         2.52 o                         
   8  10   7         64.03         73.88         5.09 o                         
  -7  11   7         76.77         79.95         5.86 o                         
  -6  11   7         14.07         15.02         1.55 o                         
  -5  11   7         32.21         31.62         1.65 o                         
  -4  11   7         72.92         70.69         2.01 o                         
  -3  11   7        533.69        511.49         6.78 o                         
  -2  11   7        268.67        265.41         3.61 o                         
  -1  11   7        266.03        259.09         3.19 o                         
   0  11   7        224.44        228.72         2.56 o                         
   1  11   7        266.87        263.58         3.35 o                         
   2  11   7        268.08        262.47         3.69 o                         
   3  11   7        534.40        496.95         6.78 o                         
   4  11   7         72.85         72.24         1.96 o                         
   5  11   7         32.92         31.77         1.33 o                         
   6  11   7         14.33         15.71         2.19 o                         
   7  11   7         76.08         80.84         3.99 o                         
  -7  12   7         11.54         14.69         1.20 o                         
  -6  12   7        100.01         98.59         4.87 o                         
  -5  12   7         48.69         49.21         2.39 o                         
  -4  12   7         53.84         55.21         1.97 o                         
  -3  12   7        123.90        120.20         2.85 o                         
  -2  12   7         87.98         84.99         1.69 o                         
  -1  12   7         65.99         67.92         1.40 o                         
   0  12   7        198.34        198.84         2.45 o                         
   1  12   7         67.72         70.61         1.41 o                         
   2  12   7         90.29         88.43         1.77 o                         
   3  12   7        125.13        120.14         2.32 o                         
   4  12   7         54.52         54.24         1.68 o                         
   5  12   7         49.29         50.43         2.14 o                         
   6  12   7        101.37         97.88         8.07 o                         
   7  12   7         10.34         11.88         3.10 o                         
  -7  13   7         44.33         43.81         2.33 o                         
  -6  13   7         50.40         50.42         2.75 o                         
  -5  13   7        134.86        138.48         4.20 o                         
  -4  13   7         37.73         35.89         2.46 o                         
  -3  13   7         13.47         16.36         0.91 o                         
  -2  13   7        179.56        177.66         2.91 o                         
  -1  13   7         64.90         61.64         1.36 o                         
   0  13   7         40.53         38.73         1.07 o                         
   1  13   7         66.86         67.24         1.56 o                         
   2  13   7        182.24        177.98         3.26 o                         
   3  13   7         13.66         14.40         0.95 o                         
   4  13   7         40.34         40.23         1.69 o                         
   5  13   7        137.10        132.74         3.87 o                         
   6  13   7         51.52         49.45         1.65 o                         
   7  13   7         46.43         48.74         3.44 o                         
  -6  14   7         14.09         12.87         1.76 o                         
  -5  14   7         74.60         77.97         3.36 o                         
  -4  14   7          8.45          8.49         1.49 o                         
  -3  14   7         78.70         78.52         2.81 o                         
  -2  14   7         60.61         62.11         1.61 o                         
  -1  14   7        112.60        110.84         1.92 o                         
   0  14   7        176.19        171.36         3.02 o                         
   1  14   7        113.02        111.66         2.47 o                         
   2  14   7         62.58         60.49         1.83 o                         
   3  14   7         82.68         80.73         2.16 o                         
   4  14   7          9.08          9.54         1.13 o                         
   5  14   7         76.71         73.36         2.92 o                         
   6  14   7         14.14         13.80         1.60 o                         
  -6  15   7         26.17         26.02         4.10 o                         
  -5  15   7         70.25         73.95         3.30 o                         
  -4  15   7          9.28         10.51         1.61 o                         
  -3  15   7         59.74         62.78         1.95 o                         
  -2  15   7         24.70         25.86         1.46 o                         
  -1  15   7         17.04         17.40         0.91 o                         
   0  15   7         57.65         58.35         1.40 o                         
   1  15   7         17.48         18.53         1.43 o                         
   2  15   7         26.33         27.55         1.54 o                         
   3  15   7         62.28         60.45         2.11 o                         
   4  15   7          8.20          8.02         1.09 o                         
   5  15   7         70.65         76.14         3.02 o                         
   6  15   7         25.08         23.60         3.22 o                         
  -5  16   7         23.84         23.95         2.16 o                         
  -4  16   7         21.93         24.68         2.95 o                         
  -3  16   7          7.05          6.38         1.72 o                         
  -2  16   7        131.43        138.39         3.47 o                         
  -1  16   7         15.53         16.41         1.32 o                         
   0  16   7         24.82         24.41         1.00 o                         
   1  16   7         14.44         13.90         1.44 o                         
   2  16   7        131.81        131.95         3.65 o                         
   3  16   7          7.97          9.86         1.19 o                         
   4  16   7         21.87         22.96         1.89 o                         
   5  16   7         23.25         26.00         2.04 o                         
  -5  17   7          7.82         10.69         2.17 o                         
  -4  17   7          3.59          3.65         1.79 o                         
  -3  17   7         54.48         58.05         3.50 o                         
  -2  17   7         29.16         29.76         1.46 o                         
  -1  17   7         26.29         24.59         1.59 o                         
   0  17   7         22.64         23.84         1.26 o                         
   1  17   7         24.96         23.62         1.73 o                         
   2  17   7         26.83         26.15         1.82 o                         
   3  17   7         52.77         50.82         2.19 o                         
   4  17   7          4.11          2.36         1.33 o                         
   5  17   7          7.53          7.52         3.10 o                         
  -4  18   7          0.12          3.25         1.79 o                         
  -3  18   7         47.96         44.59         3.28 o                         
  -2  18   7         11.23         10.88         1.21 o                         
  -1  18   7         35.78         33.34         2.10 o                         
   0  18   7         24.32         24.51         2.04 o                         
   1  18   7         35.52         35.01         2.07 o                         
   2  18   7          9.78          9.24         1.71 o                         
   3  18   7         46.30         46.49         1.94 o                         
   4  18   7          0.03          0.05         1.30 o                         
  -3  19   7          3.33          2.55         1.79 o                         
  -2  19   7         81.11         79.68         2.92 o                         
  -1  19   7          4.10          2.24         1.09 o                         
   0  19   7         21.62         24.33         1.82 o                         
   1  19   7          3.90          1.42         1.32 o                         
   2  19   7         81.98         82.70         2.82 o                         
   3  19   7          2.95          2.67         1.05 o                         
  -1  20   7          5.60          4.38         1.05 o                         
   0  20   7         20.40         18.64         3.01 o                         
   1  20   7          5.99          7.18         1.66 o                         
   0   0   8        421.85        477.91        11.10 o                         
   1   0   8       1559.08       1589.87        19.09 o                         
   2   0   8          9.43          9.47         0.34 o                         
   3   0   8         93.17         88.28         1.53 o                         
   4   0   8         92.14         88.29         1.44 o                         
   5   0   8         26.79         26.61         0.90 o                         
   6   0   8         25.03         25.99         1.01 o                         
   7   0   8         54.19         51.98         2.71 o                         
   8   0   8         61.25         64.43         3.23 o                         
   9   0   8          0.02          0.43         1.27 o                         
  -9   1   8          2.31          2.04         2.43 o                         
  -8   1   8          0.68          0.31         1.22 o                         
  -7   1   8        129.82        131.39         3.76 o                         
  -6   1   8          2.01          2.59         0.53 o                         
  -5   1   8        421.26        418.29         5.13 o                         
  -4   1   8         49.28         42.29         1.21 o                         
  -3   1   8        790.49        767.12         8.62 o                         
  -2   1   8         64.05         59.23         0.82 o                         
  -1   1   8        532.54        553.73         6.33 o                         
   0   1   8        228.83        228.58         4.12 o                         
   1   1   8        530.38        542.07         6.72 o                         
   2   1   8         67.88         60.82         1.20 o                         
   3   1   8        800.51        784.38         9.35 o                         
   4   1   8         46.76         39.97         0.89 o                         
   5   1   8        418.43        419.63         4.85 o                         
   6   1   8          2.08          2.63         0.46 o                         
   7   1   8        129.03        128.45         2.48 o                         
   8   1   8          0.65          1.68         1.44 o                         
   9   1   8          2.30          2.43         1.55 o                         
  -9   2   8         26.38         30.02         2.60 o                         
  -8   2   8         38.77         38.78         3.40 o                         
  -7   2   8         12.14         12.89         1.39 o                         
  -6   2   8        302.00        292.97         4.36 o                         
  -5   2   8        434.47        417.66         5.16 o                         
  -4   2   8        962.72        933.25        11.74 o                         
  -3   2   8        123.63        115.51         1.56 o                         
  -2   2   8        745.85        780.09         8.99 o                         
  -1   2   8       1265.96       1374.58        21.65 o                         
   0   2   8         35.66         39.41         0.85 o                         
   1   2   8       1281.53       1368.29        16.50 o                         
   2   2   8        739.58        772.69        10.78 o                         
   3   2   8        126.10        120.19         1.77 o                         
   4   2   8        958.46        935.97        10.64 o                         
   5   2   8        435.77        424.72         4.88 o                         
   6   2   8        301.75        295.69         3.95 o                         
   7   2   8         11.87         13.22         0.87 o                         
   8   2   8         37.09         38.05         2.65 o                         
   9   2   8         25.85         28.76         2.43 o                         
  -9   3   8         13.81         13.64         2.02 o                         
  -8   3   8          4.81          5.81         1.29 o                         
  -7   3   8         38.62         43.32         3.02 o                         
  -6   3   8         45.90         48.20         1.11 o                         
  -5   3   8        107.40        107.97         1.72 o                         
  -4   3   8        842.87        833.57         9.03 o                         
  -3   3   8         33.74         39.81         0.69 o                         
  -2   3   8       1781.60       1806.50        21.02 o                         
  -1   3   8        312.93        354.49         5.84 o                         
   0   3   8          0.86          0.88         0.25 o                         
   1   3   8        311.15        356.06         4.66 o                         
   2   3   8       1786.35       1808.60        23.47 o                         
   3   3   8         33.21         39.53         0.80 o                         
   4   3   8        844.74        836.61         9.03 o                         
   5   3   8        106.68        108.03         1.75 o                         
   6   3   8         46.57         50.56         1.37 o                         
   7   3   8         38.19         38.23         1.41 o                         
   8   3   8          5.67          6.03         0.85 o                         
  -9   4   8         84.42         89.66         4.37 o                         
  -8   4   8          5.91          8.61         1.44 o                         
  -7   4   8         69.57         63.42         2.68 o                         
  -6   4   8          1.35          2.37         0.87 o                         
  -5   4   8         96.99         88.46         1.69 o                         
  -4   4   8        642.57        640.40         6.12 o                         
  -3   4   8         43.65         43.10         0.74 o                         
  -2   4   8        415.18        435.88         4.78 o                         
  -1   4   8        235.34        208.53         2.73 o                         
   0   4   8         49.59         51.50         1.28 o                         
   1   4   8        240.39        217.24         2.52 o                         
   2   4   8        415.33        438.33         6.43 o                         
   3   4   8         46.45         44.46         0.96 o                         
   4   4   8        646.53        636.80         8.47 o                         
   5   4   8         95.57         90.77         2.02 o                         
   6   4   8          1.11          3.12         0.80 o                         
   7   4   8         71.59         57.73         3.98 o                         
  -8   5   8         14.25         13.79         2.48 o                         
  -7   5   8         25.71         27.73         2.00 o                         
  -6   5   8        122.73        119.88         3.15 o                         
  -5   5   8        159.67        155.58         2.31 o                         
  -4   5   8         33.42         32.93         0.76 o                         
  -3   5   8        991.24        963.73         8.91 o                         
  -2   5   8        391.53        397.90         4.33 o                         
  -1   5   8       1399.39       1510.39        18.08 o                         
   0   5   8        691.32        718.19         7.23 o                         
   1   5   8       1397.45       1492.08        15.92 o                         
   2   5   8        387.82        395.58         4.81 o                         
   3   5   8        986.06        975.54        11.55 o                         
   4   5   8         33.61         32.64         1.02 o                         
   5   5   8        164.23        160.02         2.74 o                         
   6   5   8        123.29        121.14         3.44 o                         
   7   5   8         24.94         21.23         2.65 o                         
   8   5   8         13.96         17.16         1.41 o                         
  -8   6   8         55.59         57.28         2.97 o                         
  -7   6   8          5.56          8.46         1.81 o                         
  -6   6   8         53.51         51.76         1.93 o                         
  -5   6   8          5.28          6.69         0.42 o                         
  -4   6   8        234.39        221.91         2.28 o                         
  -3   6   8         66.06         60.61         1.00 o                         
  -2   6   8        205.58        217.70         2.51 o                         
  -1   6   8       1126.90       1084.45        13.42 o                         
   0   6   8        583.79        601.96         6.68 o                         
   1   6   8       1112.83       1082.61        11.01 o                         
   2   6   8        205.45        221.88         2.89 o                         
   3   6   8         60.73         54.52         1.02 o                         
   4   6   8        235.93        223.10         3.29 o                         
   5   6   8          5.61          7.02         0.77 o                         
   6   6   8         53.55         50.03         2.28 o                         
   7   6   8          4.92          3.98         1.77 o                         
   8   6   8         56.79         62.94         2.30 o                         
  -8   7   8         40.52         42.31         3.58 o                         
  -7   7   8        142.96        135.76         4.21 o                         
  -6   7   8        149.29        157.86         3.92 o                         
  -5   7   8        420.51        414.30         4.47 o                         
  -4   7   8        108.76        100.89         1.38 o                         
  -3   7   8         74.95         75.19         1.25 o                         
  -2   7   8        341.60        326.19         3.58 o                         
  -1   7   8        126.62        143.40         1.69 o                         
   0   7   8        470.61        456.16         5.16 o                         
   1   7   8        129.34        145.49         1.93 o                         
   2   7   8        342.70        327.66         3.92 o                         
   3   7   8         73.73         73.48         1.25 o                         
   4   7   8        104.43         98.68         2.06 o                         
   5   7   8        413.55        405.15         7.46 o                         
   6   7   8        150.73        154.97         4.21 o                         
   7   7   8        142.29        135.67         4.84 o                         
   8   7   8         40.08         40.48         3.76 o                         
  -8   8   8         45.83         48.41         2.79 o                         
  -7   8   8         66.31         67.04         3.02 o                         
  -6   8   8        336.98        328.22         5.69 o                         
  -5   8   8        176.12        179.17         2.79 o                         
  -4   8   8        459.21        444.46         4.98 o                         
  -3   8   8          1.16          0.53         0.35 o                         
  -2   8   8        135.45        128.28         1.98 o                         
  -1   8   8        555.42        543.32         5.35 o                         
   0   8   8         99.59        114.44         1.40 o                         
   1   8   8        556.77        540.66         6.16 o                         
   2   8   8        136.69        128.88         1.78 o                         
   3   8   8          1.17          0.61         0.35 o                         
   4   8   8        447.67        432.53         5.51 o                         
   5   8   8        177.54        176.72         4.31 o                         
   6   8   8        331.53        324.82         8.92 o                         
   7   8   8         66.40         67.26         3.43 o                         
   8   8   8         46.64         50.43         4.20 o                         
  -8   9   8          1.51          1.85         3.32 o                         
  -7   9   8         12.12         13.41         2.11 o                         
  -6   9   8          7.02          7.07         1.15 o                         
  -5   9   8        105.37        105.54         2.27 o                         
  -4   9   8        160.41        164.00         2.33 o                         
  -3   9   8         56.44         51.27         1.13 o                         
  -2   9   8         54.10         56.80         1.13 o                         
  -1   9   8         40.47         44.25         0.94 o                         
   0   9   8        808.27        769.07         7.12 o                         
   1   9   8         41.06         45.19         0.98 o                         
   2   9   8         47.56         47.86         1.12 o                         
   3   9   8         54.51         50.10         1.24 o                         
   4   9   8        161.15        164.42         2.63 o                         
   5   9   8        102.32         99.22         3.28 o                         
   6   9   8          7.02          6.95         1.64 o                         
   7   9   8         11.37         13.49         1.95 o                         
   8   9   8          1.81          3.54         1.99 o                         
  -7  10   8          9.46         10.52         2.02 o                         
  -6  10   8         37.36         37.06         1.80 o                         
  -5  10   8         82.02         86.70         2.10 o                         
  -4  10   8        198.36        199.37         2.75 o                         
  -3  10   8         29.44         30.89         0.93 o                         
  -2  10   8        110.67        106.55         1.84 o                         
  -1  10   8         13.85         14.94         0.58 o                         
   0  10   8         70.45         76.57         1.11 o                         
   1  10   8         10.15         11.26         0.57 o                         
   2  10   8        108.80        106.18         1.79 o                         
   3  10   8         26.30         28.74         1.11 o                         
   4  10   8        200.94        196.06         3.15 o                         
   5  10   8         81.13         84.59         2.03 o                         
   6  10   8         39.18         35.22         2.73 o                         
   7  10   8          8.88         10.60         1.95 o                         
  -7  11   8        168.05        163.01         6.18 o                         
  -6  11   8          8.61         10.72         1.49 o                         
  -5  11   8        108.79        110.72         3.08 o                         
  -4  11   8         14.76         15.14         0.88 o                         
  -3  11   8        184.91        184.42         2.58 o                         
  -2  11   8         10.42         13.57         0.78 o                         
  -1  11   8        265.98        270.79         3.29 o                         
   0  11   8          2.98          2.70         0.38 o                         
   1  11   8        264.29        270.35         3.48 o                         
   2  11   8         10.01         13.82         0.76 o                         
   3  11   8        184.57        179.18         2.99 o                         
   4  11   8         14.28         15.60         0.98 o                         
   5  11   8        109.39        111.12         2.64 o                         
   6  11   8          8.39          7.47         1.88 o                         
   7  11   8        169.66        171.26         6.02 o                         
  -7  12   8         23.78         25.62         2.73 o                         
  -6  12   8         10.59         10.97         1.56 o                         
  -5  12   8         25.81         24.84         1.57 o                         
  -4  12   8        128.49        130.94         2.09 o                         
  -3  12   8         12.95         11.87         0.75 o                         
  -2  12   8         38.33         38.67         1.24 o                         
  -1  12   8         20.56         22.03         0.86 o                         
   0  12   8          2.23          3.53         0.42 o                         
   1  12   8         21.59         24.52         1.06 o                         
   2  12   8         36.75         36.00         1.29 o                         
   3  12   8         14.85         12.95         0.90 o                         
   4  12   8        126.51        123.41         2.64 o                         
   5  12   8         25.39         24.89         1.60 o                         
   6  12   8         11.11          9.61         1.95 o                         
   7  12   8         24.70         22.87         2.58 o                         
  -6  13   8         12.92         12.38         1.63 o                         
  -5  13   8         51.95         54.68         2.34 o                         
  -4  13   8        167.05        173.50         5.25 o                         
  -3  13   8         30.90         32.84         1.25 o                         
  -2  13   8        213.84        209.64         3.33 o                         
  -1  13   8          3.72          4.08         0.59 o                         
   0  13   8          0.07         -0.06         0.41 o                         
   1  13   8          3.77          4.34         0.65 o                         
   2  13   8        217.50        208.17         3.41 o                         
   3  13   8         31.22         30.02         1.73 o                         
   4  13   8        164.17        160.06         3.83 o                         
   5  13   8         52.74         50.89         2.30 o                         
   6  13   8         13.23         11.40         2.11 o                         
  -6  14   8         38.66         37.42         2.40 o                         
  -5  14   8         63.74         67.72         3.10 o                         
  -4  14   8         63.57         67.58         2.97 o                         
  -3  14   8         36.94         35.56         1.63 o                         
  -2  14   8         32.42         34.35         1.19 o                         
  -1  14   8         67.59         66.19         1.61 o                         
   0  14   8         83.00         80.64         1.64 o                         
   1  14   8         66.05         66.16         1.92 o                         
   2  14   8         32.00         30.85         1.41 o                         
   3  14   8         36.30         31.41         1.55 o                         
   4  14   8         65.83         61.75         2.31 o                         
   5  14   8         62.97         64.06         2.76 o                         
   6  14   8         39.45         42.56         3.36 o                         
  -6  15   8          0.72         -0.04         1.37 o                         
  -5  15   8         23.37         26.00         2.20 o                         
  -4  15   8          9.93         11.96         1.65 o                         
  -3  15   8          6.61          7.15         1.15 o                         
  -2  15   8         19.13         21.28         1.82 o                         
  -1  15   8         55.93         58.15         2.05 o                         
   0  15   8         44.06         46.95         1.22 o                         
   1  15   8         54.13         55.50         2.05 o                         
   2  15   8         19.61         21.62         1.29 o                         
   3  15   8          5.45          5.56         1.00 o                         
   4  15   8         10.53          9.44         1.11 o                         
   5  15   8         25.28         25.31         1.95 o                         
   6  15   8          0.77          0.54         0.94 o                         
  -5  16   8         18.11         16.57         1.91 o                         
  -4  16   8         58.86         56.72         3.76 o                         
  -3  16   8         61.46         65.74         2.49 o                         
  -2  16   8        115.33        114.22         3.17 o                         
  -1  16   8        296.66        295.67         6.00 o                         
   0  16   8         44.03         43.01         1.58 o                         
   1  16   8        297.81        301.13         6.24 o                         
   2  16   8        114.87        116.25         2.99 o                         
   3  16   8         63.01         60.28         2.21 o                         
   4  16   8         58.52         59.74         2.91 o                         
   5  16   8         17.66         16.43         1.74 o                         
  -4  17   8         12.59         13.41         2.32 o                         
  -3  17   8        157.91        155.92         6.64 o                         
  -2  17   8        141.50        141.03         3.60 o                         
  -1  17   8         69.24         69.36         2.42 o                         
   0  17   8        195.81        186.92         5.11 o                         
   1  17   8         69.80         66.82         3.48 o                         
   2  17   8        143.53        141.71         3.44 o                         
   3  17   8        158.20        162.58         3.80 o                         
   4  17   8         12.57         11.88         1.69 o                         
  -4  18   8         65.98         72.62         4.14 o                         
  -3  18   8         30.58         29.58         2.80 o                         
  -2  18   8         47.25         47.71         2.67 o                         
  -1  18   8          8.22          9.32         1.42 o                         
   0  18   8          0.89          0.77         1.23 o                         
   1  18   8          7.13          9.30         1.37 o                         
   2  18   8         47.04         49.36         2.19 o                         
   3  18   8         29.28         33.32         1.83 o                         
   4  18   8         65.02         61.75         4.18 o                         
  -2  19   8         74.49         74.31         4.12 o                         
  -1  19   8          3.08          3.61         1.04 o                         
   0  19   8          0.09         -1.15         1.29 o                         
   1  19   8          3.16          3.76         1.26 o                         
   2  19   8         71.63         72.59         2.69 o                         
   0  20   8          4.39         -1.12         1.36 o                         
   1   0   9        485.87        522.04         6.09 o                         
   2   0   9         32.25         24.79         0.71 o                         
   3   0   9          8.76         10.91         0.46 o                         
   4   0   9        973.35        952.55        14.31 o                         
   5   0   9        337.05        345.98         4.15 o                         
   6   0   9          3.04          2.26         0.56 o                         
   7   0   9        125.32        128.56         3.54 o                         
   8   0   9        133.67        136.03         6.19 o                         
   9   0   9          3.05          5.75         1.77 o                         
  -9   1   9        166.92        167.80         7.52 o                         
  -8   1   9         54.23         57.73         2.64 o                         
  -7   1   9         79.17         81.41         2.86 o                         
  -6   1   9        127.50        121.29         2.35 o                         
  -5   1   9         48.90         49.29         1.23 o                         
  -4   1   9          0.83          2.47         0.40 o                         
  -3   1   9        118.74        117.75         2.97 o                         
  -2   1   9         49.37         52.17         0.85 o                         
  -1   1   9       1600.25       1673.90        18.69 o                         
   0   1   9        954.41        980.02        11.82 o                         
   1   1   9       1564.14       1657.64        16.86 o                         
   2   1   9         53.79         56.11         1.22 o                         
   3   1   9        110.30        107.36         1.75 o                         
   4   1   9          0.85          2.79         0.38 o                         
   5   1   9         49.85         49.78         1.41 o                         
   6   1   9        129.67        130.15         2.76 o                         
   7   1   9         81.79         81.37         1.93 o                         
   8   1   9         53.62         52.20         3.32 o                         
   9   1   9        163.55        168.11         7.08 o                         
  -9   2   9          8.29         10.11         1.80 o                         
  -8   2   9         66.47         72.29         3.07 o                         
  -7   2   9          2.75          2.21         1.15 o                         
  -6   2   9         83.71         88.13         1.87 o                         
  -5   2   9          4.69          3.12         0.48 o                         
  -4   2   9        373.55        361.76         4.74 o                         
  -3   2   9        516.70        508.64         5.88 o                         
  -2   2   9        486.02        485.55         5.27 o                         
  -1   2   9        248.63        262.42         3.73 o                         
   0   2   9        927.91        892.04        10.85 o                         
   1   2   9        253.02        265.59         4.10 o                         
   2   2   9        486.53        484.92         6.34 o                         
   3   2   9        510.79        498.43         5.96 o                         
   4   2   9        366.82        360.38         4.69 o                         
   5   2   9          5.52          4.43         0.44 o                         
   6   2   9         83.09         84.55         1.64 o                         
   7   2   9          2.53          2.72         0.59 o                         
   8   2   9         65.23         68.35         3.54 o                         
  -9   3   9          4.12          5.05         1.70 o                         
  -8   3   9         73.49         79.45         3.18 o                         
  -7   3   9         44.08         43.61         2.33 o                         
  -6   3   9        109.57        108.27         2.06 o                         
  -5   3   9        222.74        224.33         3.05 o                         
  -4   3   9         70.36         74.21         1.59 o                         
  -3   3   9        146.79        137.08         1.62 o                         
  -2   3   9        194.39        195.97         2.42 o                         
  -1   3   9        229.23        219.29         3.40 o                         
   0   3   9        401.31        430.44         4.56 o                         
   1   3   9        232.39        220.19         2.47 o                         
   2   3   9        193.39        193.18         2.93 o                         
   3   3   9        150.77        139.98         1.94 o                         
   4   3   9         64.73         66.32         1.28 o                         
   5   3   9        223.77        226.88         3.18 o                         
   6   3   9        100.99        100.95         1.99 o                         
   7   3   9         45.22         45.15         2.00 o                         
  -8   4   9         61.50         64.46         3.01 o                         
  -7   4   9         94.07         93.64         3.27 o                         
  -6   4   9        105.49        106.11         1.92 o                         
  -5   4   9         66.71         69.19         1.38 o                         
  -4   4   9         76.62         71.96         1.08 o                         
  -3   4   9         24.52         24.27         0.59 o                         
  -2   4   9        211.83        212.12         3.27 o                         
  -1   4   9          7.52          5.29         0.36 o                         
   0   4   9        172.19        187.45         2.27 o                         
   1   4   9          7.40          5.22         0.31 o                         
   2   4   9        210.46        217.21         2.79 o                         
   3   4   9         24.81         24.12         0.97 o                         
   4   4   9         77.08         75.12         1.57 o                         
   5   4   9         63.19         64.21         1.75 o                         
   6   4   9        107.93        105.53         2.79 o                         
   7   4   9         90.61         86.93         5.09 o                         
   8   4   9         61.76         65.12         2.64 o                         
  -8   5   9          9.33         12.23         1.65 o                         
  -7   5   9         10.56         12.13         1.49 o                         
  -6   5   9          7.25          7.87         1.06 o                         
  -5   5   9         68.17         66.86         1.25 o                         
  -4   5   9          3.13          4.47         0.38 o                         
  -3   5   9        218.48        218.68         2.42 o                         
  -2   5   9        102.02         96.41         1.80 o                         
  -1   5   9       1303.15       1313.27        19.54 o                         
   0   5   9        136.88        156.39         1.88 o                         
   1   5   9       1316.70       1323.67        14.08 o                         
   2   5   9         98.73         93.39         1.48 o                         
   3   5   9        218.97        217.75         2.88 o                         
   4   5   9          2.65          3.96         0.55 o                         
   5   5   9         68.28         69.00         1.77 o                         
   6   5   9          7.55          7.71         1.02 o                         
   7   5   9          9.85         14.82         2.43 o                         
   8   5   9          9.64         11.91         1.38 o                         
  -8   6   9         57.99         59.16         3.06 o                         
  -7   6   9         45.61         45.51         2.51 o                         
  -6   6   9        153.54        151.74         3.86 o                         
  -5   6   9        173.74        168.43         2.25 o                         
  -4   6   9        222.50        219.74         2.31 o                         
  -3   6   9          0.34          0.28         0.31 o                         
  -2   6   9        196.65        190.04         2.28 o                         
  -1   6   9         41.54         50.54         0.87 o                         
   0   6   9          9.62          6.71         0.37 o                         
   1   6   9         39.80         50.21         0.91 o                         
   2   6   9        197.72        197.82         2.64 o                         
   3   6   9          0.44          0.33         0.32 o                         
   4   6   9        229.41        228.94         3.62 o                         
   5   6   9        168.62        166.62         3.65 o                         
   6   6   9        156.31        151.57         4.17 o                         
   7   6   9         45.08         44.16         2.80 o                         
   8   6   9         58.85         65.21         2.97 o                         
  -8   7   9         96.40        104.88         5.80 o                         
  -7   7   9         32.17         32.61         2.25 o                         
  -6   7   9         55.64         54.57         2.29 o                         
  -5   7   9        251.36        259.74         3.03 o                         
  -4   7   9          9.44         11.13         0.48 o                         
  -3   7   9         35.95         31.36         0.76 o                         
  -2   7   9         58.88         54.75         0.95 o                         
  -1   7   9       1241.24       1231.81        11.96 o                         
   0   7   9       1269.66       1328.70        12.39 o                         
   1   7   9       1227.40       1214.73        13.18 o                         
   2   7   9         61.55         59.43         1.15 o                         
   3   7   9         35.72         31.09         0.83 o                         
   4   7   9          8.59         10.70         0.82 o                         
   5   7   9        256.52        258.12         5.17 o                         
   6   7   9         55.39         58.17         4.20 o                         
   7   7   9         32.17         34.84         3.32 o                         
   8   7   9         94.74         88.26         5.53 o                         
  -8   8   9         34.33         36.80         2.51 o                         
  -7   8   9         36.59         37.36         4.44 o                         
  -6   8   9         84.51         87.40         3.01 o                         
  -5   8   9         48.63         48.22         1.04 o                         
  -4   8   9         78.64         70.61         1.18 o                         
  -3   8   9        532.66        515.03         5.67 o                         
  -2   8   9        901.01        856.53         9.05 o                         
  -1   8   9        251.41        264.00         3.24 o                         
   0   8   9       2042.88       1999.36        19.38 o                         
   1   8   9        250.92        261.24         3.23 o                         
   2   8   9        899.35        849.15         9.55 o                         
   3   8   9        531.45        511.81         5.98 o                         
   4   8   9         79.76         68.91         1.43 o                         
   5   8   9         49.38         49.45         1.96 o                         
   6   8   9         84.58         91.36         3.91 o                         
   7   8   9         37.41         48.82         3.05 o                         
   8   8   9         32.45         35.39         3.54 o                         
  -8   9   9         67.73         73.11         4.30 o                         
  -7   9   9         49.56         47.73         3.36 o                         
  -6   9   9         17.27         18.12         1.46 o                         
  -5   9   9          2.02          3.52         0.75 o                         
  -4   9   9         46.91         44.79         1.06 o                         
  -3   9   9         37.10         30.20         1.11 o                         
  -2   9   9         96.01         91.80         1.55 o                         
  -1   9   9        225.91        206.28         2.47 o                         
   0   9   9        240.87        259.68         2.80 o                         
   1   9   9        228.59        215.13         2.61 o                         
   2   9   9         98.50         90.88         1.58 o                         
   3   9   9         37.55         31.80         0.92 o                         
   4   9   9         44.74         43.77         1.18 o                         
   5   9   9          1.57          3.84         0.96 o                         
   6   9   9         16.04         13.59         1.95 o                         
   7   9   9         49.87         54.63         4.65 o                         
   8   9   9         70.90         74.54         5.31 o                         
  -7  10   9         18.08         18.21         4.20 o                         
  -6  10   9         15.25         16.57         1.27 o                         
  -5  10   9        119.46        119.97         2.42 o                         
  -4  10   9        134.03        136.43         2.10 o                         
  -3  10   9         73.50         75.66         1.53 o                         
  -2  10   9        480.20        475.54         6.33 o                         
  -1  10   9        182.19        171.34         2.18 o                         
   0  10   9        178.30        181.32         2.12 o                         
   1  10   9        185.65        174.80         2.42 o                         
   2  10   9        478.94        476.10         5.66 o                         
   3  10   9         71.64         72.15         1.63 o                         
   4  10   9        129.03        131.12         2.34 o                         
   5  10   9        120.14        122.09         3.70 o                         
   6  10   9         16.82         18.01         2.11 o                         
   7  10   9         19.52         18.92         2.26 o                         
  -7  11   9         19.52         20.07         2.58 o                         
  -6  11   9         12.98         12.27         1.24 o                         
  -5  11   9         17.77         22.80         1.69 o                         
  -4  11   9         10.93         12.14         0.70 o                         
  -3  11   9        218.65        211.43         3.54 o                         
  -2  11   9        140.77        143.94         2.46 o                         
  -1  11   9        770.59        756.37         8.54 o                         
   0  11   9        400.14        394.24         4.29 o                         
   1  11   9        769.30        752.71         8.58 o                         
   2  11   9        138.90        143.72         2.24 o                         
   3  11   9        219.53        211.67         3.64 o                         
   4  11   9         10.23         10.14         0.89 o                         
   5  11   9         17.63         18.18         1.10 o                         
   6  11   9         13.10         15.37         2.19 o                         
   7  11   9         20.30         19.99         3.65 o                         
  -7  12   9         21.99         21.39         2.65 o                         
  -6  12   9         15.27         13.31         1.66 o                         
  -5  12   9         32.04         30.19         1.80 o                         
  -4  12   9         14.22         14.86         0.87 o                         
  -3  12   9          5.01          5.63         0.61 o                         
  -2  12   9         33.93         31.50         1.13 o                         
  -1  12   9         71.60         67.57         1.47 o                         
   0  12   9          4.59          5.91         0.53 o                         
   1  12   9         69.39         67.33         1.56 o                         
   2  12   9         34.11         29.20         1.14 o                         
   3  12   9          5.45          5.68         0.77 o                         
   4  12   9         15.29         17.43         1.13 o                         
   5  12   9         30.88         31.66         1.37 o                         
   6  12   9         14.50         14.93         2.19 o                         
   7  12   9         20.32         20.18         2.49 o                         
  -6  13   9         31.14         33.48         3.32 o                         
  -5  13   9         19.52         18.05         1.56 o                         
  -4  13   9         69.59         73.67         1.84 o                         
  -3  13   9         22.75         23.26         1.50 o                         
  -2  13   9         74.13         74.63         1.65 o                         
  -1  13   9        366.77        360.76         4.71 o                         
   0  13   9         60.96         66.80         1.36 o                         
   1  13   9        364.25        347.15         5.18 o                         
   2  13   9         75.01         76.91         1.87 o                         
   3  13   9         22.31         21.97         1.19 o                         
   4  13   9         68.31         64.76         2.34 o                         
   5  13   9         19.14         21.64         2.35 o                         
   6  13   9         29.16         36.05         2.97 o                         
  -6  14   9         11.54         11.83         1.69 o                         
  -5  14   9         82.73         82.84         4.67 o                         
  -4  14   9          5.36          5.86         1.72 o                         
  -3  14   9         98.36         95.72         3.12 o                         
  -2  14   9        183.81        182.49         3.09 o                         
  -1  14   9         66.45         67.17         1.55 o                         
   0  14   9        330.52        331.68         4.22 o                         
   1  14   9         65.06         63.97         1.92 o                         
   2  14   9        184.30        182.63         3.24 o                         
   3  14   9         96.86         91.83         2.82 o                         
   4  14   9          5.65          6.22         1.18 o                         
   5  14   9         81.63         78.25         2.98 o                         
   6  14   9         12.16         11.78         2.99 o                         
  -5  15   9         59.55         57.92         3.02 o                         
  -4  15   9         16.74         20.20         5.97 o                         
  -3  15   9         19.21         19.34         1.63 o                         
  -2  15   9          2.58          2.69         0.87 o                         
  -1  15   9         33.69         37.11         2.20 o                         
   0  15   9        101.37        100.60         2.54 o                         
   1  15   9         35.43         33.70         1.63 o                         
   2  15   9          1.91          1.65         0.92 o                         
   3  15   9         17.70         16.63         1.51 o                         
   4  15   9         18.42         17.17         1.89 o                         
   5  15   9         58.25         58.33         2.75 o                         
  -5  16   9         59.04         61.58         3.81 o                         
  -4  16   9         51.64         51.75         8.07 o                         
  -3  16   9          3.55          3.85         1.00 o                         
  -2  16   9        148.28        148.38         3.69 o                         
  -1  16   9          4.88          5.53         1.07 o                         
   0  16   9         26.45         26.10         1.47 o                         
   1  16   9          4.86          4.02         1.16 o                         
   2  16   9        148.20        146.20         3.44 o                         
   3  16   9          4.22          4.51         1.17 o                         
   4  16   9         50.15         49.45         2.01 o                         
   5  16   9         61.22         66.86         4.26 o                         
  -4  17   9          9.34          9.76         2.03 o                         
  -3  17   9        105.75        113.56         4.84 o                         
  -2  17   9          9.33          7.84         1.43 o                         
  -1  17   9         74.48         78.36         2.65 o                         
   0  17   9         13.25         14.90         2.57 o                         
   1  17   9         75.04         76.18         2.62 o                         
   2  17   9          9.13          8.84         1.21 o                         
   3  17   9        109.50        106.85         3.37 o                         
   4  17   9          9.29          8.57         1.50 o                         
  -3  18   9          8.35         10.95         2.07 o                         
  -2  18   9         52.85         52.06         2.90 o                         
  -1  18   9          0.78          1.47         1.34 o                         
   0  18   9          1.68          3.17         1.28 o                         
   1  18   9          0.78         -0.32         1.01 o                         
   2  18   9         55.89         55.18         2.95 o                         
   3  18   9          7.51          6.31         1.32 o                         
  -2  19   9         19.06         19.71         3.07 o                         
  -1  19   9         26.73         29.18         1.54 o                         
   0  19   9          4.78          5.90         1.52 o                         
   1  19   9         26.15         28.86         1.85 o                         
   2  19   9         19.81         20.10         1.60 o                         
   0   0  10        982.68       1010.61        16.09 o                         
   1   0  10        453.83        461.40         4.88 o                         
   2   0  10       1736.05       1718.32        22.36 o                         
   3   0  10        124.35        147.16         2.04 o                         
   4   0  10        271.89        283.39         3.64 o                         
   5   0  10        154.84        161.08         2.38 o                         
   6   0  10         33.77         36.43         1.37 o                         
   7   0  10         37.44         37.27         1.43 o                         
   8   0  10          0.21          2.27         1.55 o                         
   9   0  10          0.22          0.00         1.33 o                         
  -8   1  10         13.34         12.95         1.67 o                         
  -7   1  10         35.62         36.80         1.32 o                         
  -6   1  10         32.23         34.17         1.25 o                         
  -5   1  10        235.16        236.16         3.44 o                         
  -4   1  10        570.92        549.95         6.98 o                         
  -3   1  10         32.41         36.01         0.83 o                         
  -2   1  10        790.47        821.30         9.46 o                         
  -1   1  10        960.24        982.28        11.25 o                         
   0   1  10          3.33          3.67         0.30 o                         
   1   1  10        950.67        983.23         9.58 o                         
   2   1  10        787.93        816.80        10.90 o                         
   3   1  10         34.54         37.58         1.13 o                         
   4   1  10        573.70        552.81         6.93 o                         
   5   1  10        236.76        240.56         3.18 o                         
   6   1  10         35.53         39.41         1.22 o                         
   7   1  10         35.55         36.28         1.52 o                         
   8   1  10         14.92         14.38         1.77 o                         
  -8   2  10         46.23         49.06         2.57 o                         
  -7   2  10          0.78         -0.18         0.99 o                         
  -6   2  10        128.13        123.06         2.62 o                         
  -5   2  10        228.52        235.82         3.42 o                         
  -4   2  10        200.90        195.50         2.92 o                         
  -3   2  10       1222.08       1143.50        14.49 o                         
  -2   2  10        262.59        259.00         2.82 o                         
  -1   2  10        579.22        617.73         7.30 o                         
   0   2  10        125.57        129.20         1.68 o                         
   1   2  10        587.43        632.81         6.51 o                         
   2   2  10        263.71        259.57         3.73 o                         
   3   2  10       1217.65       1159.56        13.18 o                         
   4   2  10        206.80        204.89         3.61 o                         
   5   2  10        234.53        235.99         3.15 o                         
   6   2  10        131.47        126.07         2.31 o                         
   7   2  10          0.87          0.50         0.53 o                         
   8   2  10         47.31         48.49         2.76 o                         
  -8   3  10         69.97         74.16         4.39 o                         
  -7   3  10         10.55         13.16         1.46 o                         
  -6   3  10         51.24         51.49         1.37 o                         
  -5   3  10         83.25         79.55         1.53 o                         
  -4   3  10        167.53        156.71         2.23 o                         
  -3   3  10        231.95        236.30         2.58 o                         
  -2   3  10        400.39        412.21         4.85 o                         
  -1   3  10        953.09        995.19        12.98 o                         
   0   3  10        450.00        423.54         5.90 o                         
   1   3  10        955.05        974.40        10.29 o                         
   2   3  10        412.47        419.49         7.87 o                         
   3   3  10        240.41        244.47         3.11 o                         
   4   3  10        169.83        162.61         2.32 o                         
   5   3  10         83.84         82.62         1.52 o                         
   6   3  10         50.02         49.61         1.27 o                         
   7   3  10         10.92         11.57         1.06 o                         
   8   3  10         71.83         80.82         2.73 o                         
  -8   4  10        132.03        127.63         4.29 o                         
  -7   4  10        114.33        115.38         3.74 o                         
  -6   4  10        183.35        182.77         2.72 o                         
  -5   4  10        213.84        212.76         2.97 o                         
  -4   4  10         33.22         41.41         0.89 o                         
  -3   4  10        137.80        126.71         1.60 o                         
  -2   4  10        934.96        958.15        10.20 o                         
  -1   4  10         99.95        101.00         1.65 o                         
   0   4  10        118.65        129.99         1.70 o                         
   1   4  10         99.65        101.23         1.43 o                         
   2   4  10        951.82        957.53        12.39 o                         
   3   4  10        144.04        136.71         1.92 o                         
   4   4  10         35.44         43.67         0.99 o                         
   5   4  10        209.03        212.23         4.13 o                         
   6   4  10        185.56        181.55         4.04 o                         
   7   4  10        112.81        106.17         5.97 o                         
   8   4  10        129.76        132.90         4.22 o                         
  -8   5  10         80.20         83.57         3.44 o                         
  -7   5  10         43.15         43.32         3.14 o                         
  -6   5  10        166.40        160.67         4.19 o                         
  -5   5  10        602.62        610.87         8.11 o                         
  -4   5  10        229.47        218.80         2.70 o                         
  -3   5  10        355.00        374.80         4.02 o                         
  -2   5  10         94.82         92.99         1.44 o                         
  -1   5  10         68.85         74.98         1.20 o                         
   0   5  10          3.35          4.64         0.31 o                         
   1   5  10         71.10         75.07         1.15 o                         
   2   5  10         91.21         90.77         1.55 o                         
   3   5  10        356.71        373.60         4.65 o                         
   4   5  10        231.25        221.53         3.56 o                         
   5   5  10        611.11        611.24        10.12 o                         
   6   5  10        163.83        164.87         3.79 o                         
   7   5  10         44.91         44.49         2.82 o                         
   8   5  10         76.26         80.96         5.20 o                         
  -8   6  10         50.45         52.34         3.10 o                         
  -7   6  10         44.45         44.61         2.51 o                         
  -6   6  10         25.20         24.36         1.62 o                         
  -5   6  10         40.12         39.40         0.98 o                         
  -4   6  10        495.38        503.19         5.10 o                         
  -3   6  10          7.56          5.65         0.42 o                         
  -2   6  10        238.42        256.20         3.30 o                         
  -1   6  10         12.65         14.96         0.70 o                         
   0   6  10        205.48        205.14         2.54 o                         
   1   6  10         11.29         12.15         0.59 o                         
   2   6  10        229.54        243.02         3.26 o                         
   3   6  10          8.76          6.45         0.44 o                         
   4   6  10        499.57        506.95         6.69 o                         
   5   6  10         41.24         41.98         3.35 o                         
   6   6  10         25.97         26.15         2.65 o                         
   7   6  10         42.56         43.17         2.82 o                         
   8   6  10         52.28         55.30         4.20 o                         
  -8   7  10          3.56          4.54         1.85 o                         
  -7   7  10         31.94         33.47         2.29 o                         
  -6   7  10         13.83         13.10         1.32 o                         
  -5   7  10        254.79        260.42         3.17 o                         
  -4   7  10        144.27        140.08         1.65 o                         
  -3   7  10         53.57         56.71         1.03 o                         
  -2   7  10        240.46        231.66         2.84 o                         
  -1   7  10          8.09          6.44         0.40 o                         
   0   7  10        131.14        145.22         1.69 o                         
   1   7  10         11.10          8.38         0.53 o                         
   2   7  10        233.01        229.36         3.14 o                         
   3   7  10         57.43         61.78         1.35 o                         
   4   7  10        140.21        134.64         2.12 o                         
   5   7  10        252.39        253.36         5.17 o                         
   6   7  10         15.36         17.45         1.95 o                         
   7   7  10         31.20         30.95         2.50 o                         
   8   7  10          3.99          3.76         1.99 o                         
  -8   8  10         15.51         14.61         1.86 o                         
  -7   8  10         71.71         72.64         3.32 o                         
  -6   8  10         52.34         54.06         2.68 o                         
  -5   8  10        142.27        146.06         2.10 o                         
  -4   8  10        145.57        148.88         1.92 o                         
  -3   8  10        259.31        261.79         3.19 o                         
  -2   8  10         70.34         65.60         1.20 o                         
  -1   8  10        247.67        247.80         3.11 o                         
   0   8  10        145.77        136.67         1.65 o                         
   1   8  10        245.25        247.39         3.09 o                         
   2   8  10         71.08         65.97         1.37 o                         
   3   8  10        256.36        259.96         3.35 o                         
   4   8  10        143.90        145.66         2.56 o                         
   5   8  10        145.56        150.65         4.05 o                         
   6   8  10         52.19         51.47         4.42 o                         
   7   8  10         74.53         85.02         6.64 o                         
   8   8  10         15.66         14.38         2.65 o                         
  -7   9  10         14.86         15.81         4.20 o                         
  -6   9  10         39.85         38.95         1.98 o                         
  -5   9  10          6.06          7.04         0.63 o                         
  -4   9  10         74.90         76.95         1.46 o                         
  -3   9  10          2.63          3.44         0.48 o                         
  -2   9  10         35.30         39.13         1.06 o                         
  -1   9  10        183.88        179.62         2.43 o                         
   0   9  10        213.40        210.81         2.36 o                         
   1   9  10        183.77        177.67         2.89 o                         
   2   9  10         34.75         39.06         1.12 o                         
   3   9  10          3.60          5.11         0.51 o                         
   4   9  10         77.46         78.36         1.59 o                         
   5   9  10          5.75          5.71         1.07 o                         
   6   9  10         41.98         43.22         2.89 o                         
   7   9  10         15.43         18.14         3.10 o                         
  -7  10  10         37.03         34.97         3.05 o                         
  -6  10  10         42.50         46.27         1.94 o                         
  -5  10  10         63.17         65.02         2.29 o                         
  -4  10  10         18.62         18.79         0.86 o                         
  -3  10  10        116.13        118.20         2.29 o                         
  -2  10  10        361.10        362.47         4.56 o                         
  -1  10  10        112.13        123.96         1.83 o                         
   0  10  10         79.16         76.61         1.23 o                         
   1  10  10        112.72        124.63         1.80 o                         
   2  10  10        371.02        384.90         4.93 o                         
   3  10  10        115.11        116.83         2.20 o                         
   4  10  10         17.81         18.54         1.11 o                         
   5  10  10         61.08         64.32         2.68 o                         
   6  10  10         43.68         45.31         3.13 o                         
   7  10  10         35.46         35.83         3.98 o                         
  -7  11  10          9.18         11.95         2.26 o                         
  -6  11  10         24.37         24.99         2.17 o                         
  -5  11  10         74.73         76.58         4.96 o                         
  -4  11  10        149.55        150.47         2.24 o                         
  -3  11  10         84.57         85.87         1.72 o                         
  -2  11  10        283.05        282.77         3.68 o                         
  -1  11  10        102.95        103.17         1.74 o                         
   0  11  10        126.65        124.93         1.83 o                         
   1  11  10        101.21         99.76         1.79 o                         
   2  11  10        288.04        289.86         3.79 o                         
   3  11  10         84.62         84.87         2.03 o                         
   4  11  10        151.55        156.79         3.92 o                         
   5  11  10         75.66         75.89         1.62 o                         
   6  11  10         23.76         23.30         2.50 o                         
   7  11  10          9.39         10.22         3.10 o                         
  -7  12  10          4.25          4.68         1.95 o                         
  -6  12  10          9.28         10.44         1.56 o                         
  -5  12  10         51.07         48.05         2.19 o                         
  -4  12  10         71.82         68.88         1.76 o                         
  -3  12  10         62.51         63.40         1.51 o                         
  -2  12  10         38.50         38.44         1.14 o                         
  -1  12  10         43.59         43.31         1.21 o                         
   0  12  10          6.64          6.55         0.53 o                         
   1  12  10         46.43         44.88         1.25 o                         
   2  12  10         35.97         33.25         1.18 o                         
   3  12  10         65.01         63.91         1.82 o                         
   4  12  10         74.07         70.46         2.33 o                         
   5  12  10         53.53         51.44         2.32 o                         
   6  12  10          9.01         10.18         2.03 o                         
   7  12  10          4.06          4.76         1.88 o                         
  -6  13  10         10.65         12.19         2.14 o                         
  -5  13  10        148.55        147.00         3.88 o                         
  -4  13  10         13.46         15.20         1.11 o                         
  -3  13  10         66.80         66.13         2.36 o                         
  -2  13  10          6.90          8.41         0.70 o                         
  -1  13  10        189.67        187.82         2.91 o                         
   0  13  10         48.09         48.71         1.18 o                         
   1  13  10        191.22        186.64         3.18 o                         
   2  13  10          6.13          5.77         0.76 o                         
   3  13  10         70.47         69.93         1.96 o                         
   4  13  10         13.77         12.82         1.63 o                         
   5  13  10        149.11        142.86         4.07 o                         
   6  13  10         11.11         11.34         2.21 o                         
  -6  14  10         53.59         50.54         3.76 o                         
  -5  14  10         37.96         37.90         2.10 o                         
  -4  14  10        105.21        106.28         4.46 o                         
  -3  14  10        125.81        121.78         3.69 o                         
  -2  14  10        143.85        148.44         3.18 o                         
  -1  14  10         22.22         23.84         1.09 o                         
   0  14  10        142.69        137.89         2.18 o                         
   1  14  10         22.91         24.63         1.21 o                         
   2  14  10        144.44        144.86         3.01 o                         
   3  14  10        130.99        126.21         3.67 o                         
   4  14  10        106.55        103.29         2.97 o                         
   5  14  10         39.65         38.15         2.95 o                         
   6  14  10         53.59         57.19         3.75 o                         
  -5  15  10         68.80         71.87         3.97 o                         
  -4  15  10         45.98         43.73         5.31 o                         
  -3  15  10         36.81         36.77         2.14 o                         
  -2  15  10          5.02          2.79         0.88 o                         
  -1  15  10          8.03          9.17         1.26 o                         
   0  15  10          0.83          0.62         0.60 o                         
   1  15  10          7.25          6.72         1.40 o                         
   2  15  10          5.79          6.19         1.05 o                         
   3  15  10         35.96         34.87         1.95 o                         
   4  15  10         49.00         46.17         2.13 o                         
   5  15  10         69.68         71.01         2.87 o                         
  -5  16  10         12.25         12.89         2.19 o                         
  -4  16  10        143.65        145.59         5.55 o                         
  -3  16  10          5.52          7.05         1.03 o                         
  -2  16  10         63.46         63.26         2.43 o                         
  -1  16  10         61.62         63.16         2.66 o                         
   0  16  10          5.48          4.31         1.35 o                         
   1  16  10         62.34         59.56         2.25 o                         
   2  16  10         64.10         63.84         2.29 o                         
   3  16  10          4.90          4.72         1.19 o                         
   4  16  10        141.15        139.64         3.32 o                         
   5  16  10         11.90         11.33         1.49 o                         
  -4  17  10         26.10         24.43         2.58 o                         
  -3  17  10         17.79         16.31         1.86 o                         
  -2  17  10         24.00         27.04         2.10 o                         
  -1  17  10          3.43          3.94         0.89 o                         
   0  17  10         40.06         41.26         2.13 o                         
   1  17  10          2.83          3.49         1.07 o                         
   2  17  10         24.94         23.07         1.62 o                         
   3  17  10         16.99         17.68         1.66 o                         
   4  17  10         24.91         23.72         1.54 o                         
  -3  18  10         34.96         34.06         4.42 o                         
  -2  18  10         16.26         19.44         1.78 o                         
  -1  18  10          2.58          4.19         1.18 o                         
   0  18  10         33.03         33.63         3.22 o                         
   1  18  10          2.10          3.93         1.12 o                         
   2  18  10         16.29         18.53         1.71 o                         
   3  18  10         32.58         31.58         2.07 o                         
  -2  19  10         69.63         73.86         2.97 o                         
  -1  19  10         63.10         61.23         5.97 o                         
   0  19  10         38.40         40.82         3.43 o                         
   1  19  10         62.72         62.56         2.53 o                         
   2  19  10         67.35         67.44         2.93 o                         
   1   0  11         23.87         23.99         0.53 o                         
   2   0  11        741.57        760.12         9.34 o                         
   3   0  11         88.01         84.99         1.61 o                         
   4   0  11        996.84        978.70        11.94 o                         
   5   0  11         67.18         70.27         1.63 o                         
   6   0  11         93.29         91.07         2.17 o                         
   7   0  11         10.88         11.54         0.96 o                         
   8   0  11        114.62        113.71        11.06 o                         
  -8   1  11         17.43         17.45         1.96 o                         
  -7   1  11         86.74         81.14         2.24 o                         
  -6   1  11        129.81        131.37         2.72 o                         
  -5   1  11         92.49         88.08         1.82 o                         
  -4   1  11         70.55         66.58         1.51 o                         
  -3   1  11        366.43        355.67         5.39 o                         
  -2   1  11        210.67        208.00         2.69 o                         
  -1   1  11        602.80        618.64         6.43 o                         
   0   1  11         15.98         19.29         0.50 o                         
   1   1  11        600.47        609.08         6.13 o                         
   2   1  11        222.83        218.67         2.88 o                         
   3   1  11        366.43        361.46         5.19 o                         
   4   1  11         74.50         69.74         1.62 o                         
   5   1  11         90.29         87.36         1.83 o                         
   6   1  11        130.40        129.18         2.44 o                         
   7   1  11         86.87         84.84         2.29 o                         
   8   1  11         16.64         18.28         2.54 o                         
  -8   2  11          9.79         11.59         1.75 o                         
  -7   2  11          6.88          7.67         0.75 o                         
  -6   2  11         98.61         93.86         2.20 o                         
  -5   2  11         32.17         33.40         1.23 o                         
  -4   2  11         18.19         18.12         0.80 o                         
  -3   2  11        126.08        118.73         1.91 o                         
  -2   2  11         38.24         44.87         0.84 o                         
  -1   2  11        841.40        831.14         9.13 o                         
   0   2  11         12.02         10.84         0.44 o                         
   1   2  11        868.52        847.98         8.66 o                         
   2   2  11         39.88         46.36         1.28 o                         
   3   2  11        133.58        128.52         1.86 o                         
   4   2  11         19.81         19.68         0.83 o                         
   5   2  11         30.99         36.17         1.09 o                         
   6   2  11         98.25         93.57         1.94 o                         
   7   2  11          7.59          7.82         1.05 o                         
   8   2  11          9.74         10.99         1.88 o                         
  -8   3  11        185.21        177.50         6.25 o                         
  -7   3  11        137.72        137.80         4.18 o                         
  -6   3  11        153.41        152.23         2.61 o                         
  -5   3  11        399.94        384.13         5.17 o                         
  -4   3  11        238.68        224.02         2.99 o                         
  -3   3  11         50.09         43.73         0.87 o                         
  -2   3  11         85.61         85.32         1.28 o                         
  -1   3  11         22.14         26.60         0.64 o                         
   0   3  11          0.06          0.38         0.24 o                         
   1   3  11         22.42         27.25         0.54 o                         
   2   3  11         87.22         88.53         1.39 o                         
   3   3  11         51.90         47.66         0.98 o                         
   4   3  11        240.72        225.55         3.38 o                         
   5   3  11        399.61        385.09         5.50 o                         
   6   3  11        153.52        146.06         2.96 o                         
   7   3  11        138.72        140.90         6.75 o                         
   8   3  11        185.88        203.54        15.26 o                         
  -8   4  11         28.59         29.98         2.16 o                         
  -7   4  11         61.82         61.98         2.79 o                         
  -6   4  11        112.59        109.69         2.13 o                         
  -5   4  11         75.54         83.78         1.71 o                         
  -4   4  11         48.85         48.69         1.10 o                         
  -3   4  11         92.86         80.04         1.15 o                         
  -2   4  11         88.94         87.56         1.32 o                         
  -1   4  11        954.28        931.09         9.28 o                         
   0   4  11        123.62        135.25         1.69 o                         
   1   4  11        931.34        906.21         9.66 o                         
   2   4  11         86.12         87.84         1.57 o                         
   3   4  11         86.86         78.01         1.35 o                         
   4   4  11         46.06         45.82         1.29 o                         
   5   4  11         77.15         80.97         2.27 o                         
   6   4  11        114.67        112.15         3.99 o                         
   7   4  11         61.22         59.70         3.28 o                         
   8   4  11         28.82         29.86         2.03 o                         
  -8   5  11         41.79         44.44         2.66 o                         
  -7   5  11         27.25         25.32         2.00 o                         
  -6   5  11         32.50         39.26         1.25 o                         
  -5   5  11         49.05         49.05         1.28 o                         
  -4   5  11        199.57        180.33         2.33 o                         
  -3   5  11         59.54         59.01         1.03 o                         
  -2   5  11        966.59        891.79         9.76 o                         
  -1   5  11         97.10         92.56         1.24 o                         
   0   5  11       1661.26       1558.82        15.15 o                         
   1   5  11         98.53         93.40         1.49 o                         
   2   5  11        959.16        870.74        10.31 o                         
   3   5  11         58.73         57.76         1.28 o                         
   4   5  11        195.54        181.22         2.57 o                         
   5   5  11         50.33         51.55         2.50 o                         
   6   5  11         32.76         40.90         2.88 o                         
   7   5  11         26.71         25.23         2.43 o                         
   8   5  11         41.41         38.93         3.76 o                         
  -8   6  11         24.82         26.74         2.24 o                         
  -7   6  11          3.84          1.36         1.24 o                         
  -6   6  11        135.95        136.06         2.61 o                         
  -5   6  11         32.97         33.14         1.07 o                         
  -4   6  11        331.33        327.39         3.86 o                         
  -3   6  11        322.82        282.55         3.21 o                         
  -2   6  11        133.78        127.90         1.87 o                         
  -1   6  11        841.00        766.46         7.71 o                         
   0   6  11         30.21         39.19         0.76 o                         
   1   6  11        842.07        771.47         8.98 o                         
   2   6  11        138.11        129.57         1.98 o                         
   3   6  11        322.89        278.42         3.68 o                         
   4   6  11        330.62        326.24         4.25 o                         
   5   6  11         32.34         34.91         1.68 o                         
   6   6  11        130.59        136.94         4.85 o                         
   7   6  11          3.93          6.88         1.56 o                         
   8   6  11         25.95         28.09         3.10 o                         
  -8   7  11         22.46         20.27         2.08 o                         
  -7   7  11         41.59         39.13         2.51 o                         
  -6   7  11         21.35         22.42         1.91 o                         
  -5   7  11        135.81        138.94         2.08 o                         
  -4   7  11         71.26         76.55         1.24 o                         
  -3   7  11        145.18        150.39         2.16 o                         
  -2   7  11         91.55        107.02         1.69 o                         
  -1   7  11         25.21         28.92         0.80 o                         
   0   7  11        123.55        104.46         1.41 o                         
   1   7  11         25.20         25.63         0.78 o                         
   2   7  11         91.59        104.64         1.76 o                         
   3   7  11        142.00        146.76         2.13 o                         
   4   7  11         69.31         75.15         1.69 o                         
   5   7  11        132.82        130.02         3.32 o                         
   6   7  11         21.52         20.81         2.11 o                         
   7   7  11         39.48         42.51         2.89 o                         
   8   7  11         21.37         24.11         3.10 o                         
  -8   8  11         54.83         55.28         3.44 o                         
  -7   8  11          0.99          1.61         1.26 o                         
  -6   8  11         23.52         24.80         1.96 o                         
  -5   8  11        166.87        163.94         3.23 o                         
  -4   8  11          6.97          7.36         0.57 o                         
  -3   8  11        105.02        109.63         1.78 o                         
  -2   8  11          1.75          4.61         0.47 o                         
  -1   8  11        668.00        669.24         7.13 o                         
   0   8  11         13.96         12.81         0.54 o                         
   1   8  11        664.24        665.64         7.95 o                         
   2   8  11          1.84          4.99         0.58 o                         
   3   8  11        100.29        112.06         1.77 o                         
   4   8  11          7.28          7.05         0.57 o                         
   5   8  11        164.86        158.51         3.78 o                         
   6   8  11         23.72         24.78         1.91 o                         
   7   8  11          0.88          1.77         1.99 o                         
   8   8  11         54.59         62.82         4.87 o                         
  -7   9  11        203.42        208.79         7.27 o                         
  -6   9  11         20.51         20.13         2.26 o                         
  -5   9  11        201.46        198.65         2.77 o                         
  -4   9  11        134.38        132.87         1.99 o                         
  -3   9  11         53.18         53.37         1.23 o                         
  -2   9  11        281.63        275.69         3.72 o                         
  -1   9  11         16.21         17.57         0.76 o                         
   0   9  11          1.97          1.72         0.33 o                         
   1   9  11         17.65         17.88         0.69 o                         
   2   9  11        277.31        270.29         3.76 o                         
   3   9  11         50.41         54.27         1.62 o                         
   4   9  11        134.05        131.95         3.00 o                         
   5   9  11        196.48        190.80         5.06 o                         
   6   9  11         20.57         20.95         2.19 o                         
   7   9  11        203.57        207.04         9.51 o                         
  -7  10  11         29.62         31.11         2.96 o                         
  -6  10  11        115.69        118.84         3.37 o                         
  -5  10  11         38.62         38.95         1.39 o                         
  -4  10  11        308.39        312.13         3.94 o                         
  -3  10  11         12.83         12.38         0.74 o                         
  -2  10  11         59.93         60.90         1.38 o                         
  -1  10  11        251.45        248.70         3.46 o                         
   0  10  11        161.43        165.64         2.09 o                         
   1  10  11        249.09        246.36         3.05 o                         
   2  10  11         57.97         58.33         1.42 o                         
   3  10  11         14.12         15.63         0.88 o                         
   4  10  11        297.44        293.58         6.44 o                         
   5  10  11         39.48         41.78         2.34 o                         
   6  10  11        111.53        115.33         4.77 o                         
   7  10  11         29.43         30.30         3.76 o                         
  -7  11  11         16.46         16.61         2.42 o                         
  -6  11  11          3.25          3.02         0.93 o                         
  -5  11  11        261.74        259.76         7.16 o                         
  -4  11  11         14.30         16.19         1.06 o                         
  -3  11  11          5.33          5.75         0.65 o                         
  -2  11  11        201.97        202.61         4.12 o                         
  -1  11  11         51.32         52.95         1.30 o                         
   0  11  11        465.64        466.51         5.04 o                         
   1  11  11         51.51         52.22         1.29 o                         
   2  11  11        202.19        198.97         3.26 o                         
   3  11  11          5.20          4.15         0.76 o                         
   4  11  11         13.21         13.86         0.94 o                         
   5  11  11        260.64        256.83         6.62 o                         
   6  11  11          3.23          3.76         1.72 o                         
   7  11  11         16.32         15.58         2.26 o                         
  -6  12  11         48.03         46.26         2.33 o                         
  -5  12  11         50.79         52.22         7.96 o                         
  -4  12  11         81.92         78.37         1.92 o                         
  -3  12  11         14.89         15.92         0.87 o                         
  -2  12  11         57.74         56.86         1.36 o                         
  -1  12  11         62.68         65.95         1.57 o                         
   0  12  11        420.45        419.89         4.63 o                         
   1  12  11         63.52         64.14         1.66 o                         
   2  12  11         57.41         56.25         1.61 o                         
   3  12  11         13.40         13.76         1.01 o                         
   4  12  11         87.05         81.79         2.31 o                         
   5  12  11         50.38         53.33         1.59 o                         
   6  12  11         49.73         49.56         3.43 o                         
  -6  13  11          5.81          6.18         1.42 o                         
  -5  13  11         77.07         79.96         3.97 o                         
  -4  13  11        116.16        121.32         2.94 o                         
  -3  13  11         61.08         61.51         2.51 o                         
  -2  13  11        223.40        224.13         3.35 o                         
  -1  13  11         88.70         87.99         1.90 o                         
   0  13  11          6.12          6.93         0.57 o                         
   1  13  11         86.46         87.74         2.01 o                         
   2  13  11        225.31        222.45         4.54 o                         
   3  13  11         59.12         56.68         3.50 o                         
   4  13  11        115.56        109.64         3.08 o                         
   5  13  11         79.96         81.96         2.22 o                         
   6  13  11          5.83          8.35         2.03 o                         
  -6  14  11          0.68          2.05         1.39 o                         
  -5  14  11         35.86         39.26         7.08 o                         
  -4  14  11          0.15          0.80         0.80 o                         
  -3  14  11         84.00         81.85         3.05 o                         
  -2  14  11         12.25         11.13         1.08 o                         
  -1  14  11        210.40        209.06         4.44 o                         
   0  14  11         16.62         19.03         1.05 o                         
   1  14  11        211.05        208.84         3.80 o                         
   2  14  11         12.06         12.12         1.29 o                         
   3  14  11         87.12         88.32         2.78 o                         
   4  14  11          0.15          1.84         0.93 o                         
   5  14  11         35.59         35.00         1.98 o                         
   6  14  11          0.63          1.30         1.86 o                         
  -5  15  11         33.46         32.32         2.96 o                         
  -4  15  11         35.62         36.57         4.42 o                         
  -3  15  11         16.72         15.69         1.59 o                         
  -2  15  11         58.96         60.77         2.05 o                         
  -1  15  11         10.82         10.73         1.36 o                         
   0  15  11          5.74          7.52         1.07 o                         
   1  15  11         10.57          8.68         1.11 o                         
   2  15  11         61.48         58.81         2.40 o                         
   3  15  11         15.34         14.64         1.46 o                         
   4  15  11         36.32         35.53         1.98 o                         
   5  15  11         32.98         35.82         2.14 o                         
  -4  16  11         56.16         55.84         3.60 o                         
  -3  16  11         14.74         14.91         1.63 o                         
  -2  16  11         19.80         20.10         1.83 o                         
  -1  16  11         25.10         24.22         1.50 o                         
   0  16  11          5.67          3.64         1.13 o                         
   1  16  11         24.57         27.42         1.64 o                         
   2  16  11         18.32         19.08         2.17 o                         
   3  16  11         14.54         13.63         1.48 o                         
   4  16  11         53.90         55.00         2.45 o                         
  -4  17  11          3.84          5.53         1.88 o                         
  -3  17  11          0.58         -0.12         1.31 o                         
  -2  17  11         29.64         31.84         2.16 o                         
  -1  17  11          2.89          2.51         0.93 o                         
   0  17  11         14.51         15.50         1.51 o                         
   1  17  11          2.97          1.99         1.05 o                         
   2  17  11         29.68         34.07         2.07 o                         
   3  17  11          0.61         -0.39         1.04 o                         
   4  17  11          3.30          2.91         1.06 o                         
  -3  18  11          3.42          1.34         1.19 o                         
  -2  18  11         13.80         13.74         1.92 o                         
  -1  18  11         41.93         43.24         1.96 o                         
   0  18  11         40.63         44.67         6.19 o                         
   1  18  11         43.44         47.75         2.21 o                         
   2  18  11         13.54         15.19         1.63 o                         
   3  18  11          3.56          0.91         1.18 o                         
  -1  19  11         14.73         13.26         2.17 o                         
   0  19  11          8.99          8.85         2.99 o                         
   1  19  11         13.85         15.31         1.71 o                         
   0   0  12       3677.86       3730.52        48.53 o                         
   1   0  12        415.98        440.59         4.72 o                         
   2   0  12        439.66        436.62         5.24 o                         
   3   0  12        208.13        212.64         3.49 o                         
   4   0  12        156.21        150.60         2.95 o                         
   5   0  12        373.76        361.25         5.27 o                         
   6   0  12         73.80         75.09         2.51 o                         
   7   0  12         22.28         22.76         1.63 o                         
   8   0  12         92.45         92.45         3.72 o                         
  -8   1  12         56.54         57.54         3.19 o                         
  -7   1  12          8.52         10.12         0.98 o                         
  -6   1  12         64.68         65.66         1.85 o                         
  -5   1  12         67.63         67.81         1.62 o                         
  -4   1  12        275.15        262.80         3.89 o                         
  -3   1  12        446.56        434.86         5.93 o                         
  -2   1  12        291.99        294.06         3.11 o                         
  -1   1  12        116.73        122.43         1.55 o                         
   0   1  12          0.99          0.52         0.24 o                         
   1   1  12        118.40        124.85         1.50 o                         
   2   1  12        291.53        294.52         3.66 o                         
   3   1  12        453.65        444.93         6.29 o                         
   4   1  12        263.16        249.63         3.79 o                         
   5   1  12         63.77         63.08         1.64 o                         
   6   1  12         60.83         60.36         1.57 o                         
   7   1  12          7.35          9.16         1.09 o                         
   8   1  12         55.92         56.40         2.78 o                         
  -8   2  12         18.13         18.59         2.76 o                         
  -7   2  12          5.44          5.38         0.78 o                         
  -6   2  12         30.87         34.63         1.44 o                         
  -5   2  12        118.20        121.81         2.30 o                         
  -4   2  12        159.24        153.41         2.60 o                         
  -3   2  12         58.86         63.06         1.31 o                         
  -2   2  12        521.17        518.49         5.66 o                         
  -1   2  12        179.61        198.64         2.89 o                         
   0   2  12        242.18        237.36         2.99 o                         
   1   2  12        185.10        195.63         2.09 o                         
   2   2  12        516.40        515.09         6.63 o                         
   3   2  12         60.30         64.06         1.40 o                         
   4   2  12        152.51        150.80         2.33 o                         
   5   2  12        115.16        120.40         3.25 o                         
   6   2  12         28.09         28.53         1.48 o                         
   7   2  12          5.78          4.29         0.69 o                         
   8   2  12         16.73         17.43         1.31 o                         
  -8   3  12         32.67         35.75         2.76 o                         
  -7   3  12          7.19          7.41         0.90 o                         
  -6   3  12          2.69          3.16         0.64 o                         
  -5   3  12        144.56        146.76         2.64 o                         
  -4   3  12         92.18        101.06         1.98 o                         
  -3   3  12        381.61        387.56         4.67 o                         
  -2   3  12        336.93        335.60         3.84 o                         
  -1   3  12        902.49        906.53         8.32 o                         
   0   3  12        147.44        150.53         1.80 o                         
   1   3  12        900.32        881.12         9.26 o                         
   2   3  12        331.87        337.37         4.22 o                         
   3   3  12        375.15        392.23         5.18 o                         
   4   3  12         94.18        101.09         1.89 o                         
   5   3  12        141.90        149.28         2.44 o                         
   6   3  12          2.80          2.52         0.63 o                         
   7   3  12          6.85          6.64         1.64 o                         
   8   3  12         33.72         35.83         2.65 o                         
  -8   4  12          0.40          1.02         1.54 o                         
  -7   4  12         18.21         18.59         2.07 o                         
  -6   4  12         71.20         71.68         1.81 o                         
  -5   4  12        105.06        106.80         2.16 o                         
  -4   4  12        137.39        140.41         2.42 o                         
  -3   4  12         11.46         13.31         0.51 o                         
  -2   4  12        274.54        276.70         3.24 o                         
  -1   4  12        158.99        163.14         1.79 o                         
   0   4  12          0.34         -0.08         0.25 o                         
   1   4  12        152.36        155.70         1.93 o                         
   2   4  12        266.18        269.17         3.81 o                         
   3   4  12          9.25         11.18         0.58 o                         
   4   4  12        135.24        137.30         2.26 o                         
   5   4  12        105.61        111.96         3.94 o                         
   6   4  12         73.18         77.45         3.44 o                         
   7   4  12         17.29         17.82         1.70 o                         
   8   4  12          0.25         -0.44         1.55 o                         
  -8   5  12         35.27         39.47         3.05 o                         
  -7   5  12         33.68         32.55         2.65 o                         
  -6   5  12         82.83         84.62         1.77 o                         
  -5   5  12        306.35        307.51         5.04 o                         
  -4   5  12         59.63         58.90         1.16 o                         
  -3   5  12        647.12        604.64         6.50 o                         
  -2   5  12         38.06         40.04         0.93 o                         
  -1   5  12        507.01        489.27         4.92 o                         
   0   5  12          1.20          2.06         0.31 o                         
   1   5  12        502.45        488.42         5.90 o                         
   2   5  12         41.62         41.75         0.99 o                         
   3   5  12        640.55        593.82        10.51 o                         
   4   5  12         64.68         65.27         1.34 o                         
   5   5  12        308.73        312.04         6.94 o                         
   6   5  12         83.30         85.17         3.67 o                         
   7   5  12         35.69         36.78         2.16 o                         
   8   5  12         34.79         31.41         3.32 o                         
  -8   6  12        184.56        191.07         5.73 o                         
  -7   6  12         59.17         58.89         2.93 o                         
  -6   6  12         91.84         89.97         2.21 o                         
  -5   6  12         46.69         49.24         1.40 o                         
  -4   6  12        145.98        139.42         2.07 o                         
  -3   6  12         77.70         79.73         1.36 o                         
  -2   6  12        270.67        255.05         3.43 o                         
  -1   6  12         93.27        105.38         1.53 o                         
   0   6  12       1416.36       1372.22        13.43 o                         
   1   6  12         96.45        107.88         1.69 o                         
   2   6  12        272.45        254.68         3.41 o                         
   3   6  12         81.60         83.51         1.63 o                         
   4   6  12        147.03        141.99         2.19 o                         
   5   6  12         47.19         52.44         2.38 o                         
   6   6  12         92.37         94.11         3.99 o                         
   7   6  12         60.06         63.63         7.08 o                         
   8   6  12        185.69        193.32         8.85 o                         
  -8   7  12         30.15         31.06         3.10 o                         
  -7   7  12        120.66        125.78         4.34 o                         
  -6   7  12         19.64         19.68         1.56 o                         
  -5   7  12         25.94         25.94         1.40 o                         
  -4   7  12         33.01         34.33         0.95 o                         
  -3   7  12        226.18        211.60         2.86 o                         
  -2   7  12        362.93        362.81         4.95 o                         
  -1   7  12         28.60         30.46         0.85 o                         
   0   7  12          5.20          4.55         0.38 o                         
   1   7  12         26.29         27.98         0.84 o                         
   2   7  12        370.85        365.22         4.99 o                         
   3   7  12        227.82        215.86         3.01 o                         
   4   7  12         29.93         31.21         0.99 o                         
   5   7  12         24.57         23.27         1.69 o                         
   6   7  12         21.79         24.89         2.35 o                         
   7   7  12        117.71        124.53         6.86 o                         
   8   7  12         31.12         31.19         3.54 o                         
  -7   8  12         12.72         11.33         1.73 o                         
  -6   8  12          2.60          2.06         1.70 o                         
  -5   8  12        123.14        123.37         2.10 o                         
  -4   8  12         69.75         67.61         1.39 o                         
  -3   8  12         93.92         96.71         1.64 o                         
  -2   8  12        194.30        188.41         2.73 o                         
  -1   8  12         62.94         65.49         1.34 o                         
   0   8  12        111.15        101.91         1.42 o                         
   1   8  12         63.50         65.25         1.28 o                         
   2   8  12        194.27        182.58         3.35 o                         
   3   8  12         96.07         93.44         1.63 o                         
   4   8  12         72.01         69.33         1.80 o                         
   5   8  12        126.38        128.10         3.74 o                         
   6   8  12          3.24          2.41         2.54 o                         
   7   8  12         14.23         19.91         3.10 o                         
  -7   9  12         18.36         15.86         2.00 o                         
  -6   9  12         23.24         20.31         2.35 o                         
  -5   9  12         79.84         77.90         1.85 o                         
  -4   9  12         95.50         91.40         1.77 o                         
  -3   9  12         56.27         54.48         1.34 o                         
  -2   9  12        147.30        144.15         2.45 o                         
  -1   9  12        244.44        246.36         3.41 o                         
   0   9  12         25.17         27.42         0.79 o                         
   1   9  12        247.94        248.13         3.37 o                         
   2   9  12        146.09        144.51         2.36 o                         
   3   9  12         59.30         57.96         1.49 o                         
   4   9  12         98.51         96.28         1.99 o                         
   5   9  12         83.05         78.52         3.75 o                         
   6   9  12         24.05         21.05         2.81 o                         
   7   9  12         18.72         18.58         3.32 o                         
  -7  10  12          3.19          1.23         1.70 o                         
  -6  10  12          2.10          2.06         1.64 o                         
  -5  10  12         56.88         61.03         1.90 o                         
  -4  10  12         20.21         23.13         1.10 o                         
  -3  10  12         51.54         51.58         1.34 o                         
  -2  10  12          9.83          9.45         0.75 o                         
  -1  10  12        158.41        153.47         2.30 o                         
   0  10  12        185.51        180.41         2.38 o                         
   1  10  12        159.87        160.89         2.53 o                         
   2  10  12          8.44          8.14         0.75 o                         
   3  10  12         52.55         51.33         1.47 o                         
   4  10  12         21.11         20.62         0.99 o                         
   5  10  12         55.12         55.99         2.63 o                         
   6  10  12          2.08          2.21         1.56 o                         
   7  10  12          2.70          1.77         2.21 o                         
  -7  11  12         15.75         18.06         2.58 o                         
  -6  11  12         11.41          8.54         1.55 o                         
  -5  11  12         20.96         24.11         1.53 o                         
  -4  11  12        126.50        128.23         2.82 o                         
  -3  11  12          6.46          6.31         0.73 o                         
  -2  11  12        165.49        162.63         3.17 o                         
  -1  11  12         46.30         46.77         1.27 o                         
   0  11  12         10.52         11.13         0.57 o                         
   1  11  12         45.11         43.18         1.38 o                         
   2  11  12        165.32        158.83         2.82 o                         
   3  11  12          7.46          7.86         0.92 o                         
   4  11  12        125.90        122.35         3.13 o                         
   5  11  12         22.42         23.01         1.96 o                         
   6  11  12         11.31         14.03         2.11 o                         
   7  11  12         17.18         21.90         3.54 o                         
  -6  12  12         50.42         49.13         2.35 o                         
  -5  12  12         50.58         49.94         3.24 o                         
  -4  12  12         17.26         19.05         1.22 o                         
  -3  12  12         90.21         94.02         2.37 o                         
  -2  12  12         90.79         93.80         1.87 o                         
  -1  12  12         38.36         37.83         1.27 o                         
   0  12  12        346.07        337.78         3.85 o                         
   1  12  12         36.57         37.26         1.48 o                         
   2  12  12         87.45         83.02         1.99 o                         
   3  12  12         88.28         91.04         2.25 o                         
   4  12  12         18.75         16.36         1.29 o                         
   5  12  12         50.59         53.25         2.91 o                         
   6  12  12         52.75         56.43         3.67 o                         
  -6  13  12          4.02          5.01         1.26 o                         
  -5  13  12         51.57         47.87         3.18 o                         
  -4  13  12         70.88         68.06         2.68 o                         
  -3  13  12         88.84         88.37         2.59 o                         
  -2  13  12         23.29         26.12         1.27 o                         
  -1  13  12        286.15        281.32         4.60 o                         
   0  13  12         29.14         28.21         0.89 o                         
   1  13  12        284.13        281.54         4.72 o                         
   2  13  12         22.46         24.09         1.32 o                         
   3  13  12         84.90         79.03         2.61 o                         
   4  13  12         67.97         65.51         2.33 o                         
   5  13  12         50.86         48.97         1.59 o                         
   6  13  12          3.56          5.27         1.95 o                         
  -5  14  12         15.76         13.58         2.11 o                         
  -4  14  12         95.92        102.41         2.69 o                         
  -3  14  12          7.39          7.44         1.30 o                         
  -2  14  12        186.72        189.81         3.77 o                         
  -1  14  12         28.41         30.06         1.56 o                         
   0  14  12         86.02         89.59         2.45 o                         
   1  14  12         26.70         28.08         1.56 o                         
   2  14  12        186.49        182.24         4.37 o                         
   3  14  12          7.26          5.77         1.28 o                         
   4  14  12         93.61         91.22         2.90 o                         
   5  14  12         15.43         16.58         1.79 o                         
  -5  15  12         47.23         49.96         8.07 o                         
  -4  15  12         12.19         14.68         2.68 o                         
  -3  15  12        188.01        190.13         5.02 o                         
  -2  15  12         73.73         74.98         3.05 o                         
  -1  15  12         35.54         40.26         1.84 o                         
   0  15  12          0.66          0.98         0.93 o                         
   1  15  12         37.62         40.60         2.87 o                         
   2  15  12         73.17         73.58         2.75 o                         
   3  15  12        188.00        182.46         4.48 o                         
   4  15  12         13.27         14.48         1.43 o                         
   5  15  12         46.90         45.25         2.30 o                         
  -4  16  12         79.30         79.09         4.31 o                         
  -3  16  12         15.79         17.43         2.30 o                         
  -2  16  12         42.51         45.23         2.74 o                         
  -1  16  12         43.63         44.63         1.87 o                         
   0  16  12        113.55        111.65         3.83 o                         
   1  16  12         42.06         38.52         2.12 o                         
   2  16  12         42.88         40.80         2.18 o                         
   3  16  12         14.46         11.63         1.39 o                         
   4  16  12         79.79         75.22         3.99 o                         
  -3  17  12         55.25         58.82         2.31 o                         
  -2  17  12          8.68         10.65         1.57 o                         
  -1  17  12          2.75          2.50         0.92 o                         
   0  17  12          0.84          2.76         1.64 o                         
   1  17  12          2.58          2.49         1.24 o                         
   2  17  12          8.14          8.51         1.40 o                         
   3  17  12         56.59         55.28         2.59 o                         
  -2  18  12         52.48         53.14         2.66 o                         
  -1  18  12          7.42          7.26         3.32 o                         
   0  18  12         65.40         56.59         3.76 o                         
   1  18  12          7.74          8.11         1.40 o                         
   2  18  12         52.24         50.77         2.54 o                         
   0  19  12         22.94         23.97         2.65 o                         
   1   0  13         12.13         12.41         0.45 o                         
   2   0  13        361.43        352.36         4.35 o                         
   3   0  13        404.52        382.54         5.79 o                         
   4   0  13        424.50        387.24         7.69 o                         
   5   0  13        136.12        131.67         2.45 o                         
   6   0  13         16.65         16.89         1.03 o                         
   7   0  13          5.02          5.85         1.05 o                         
   8   0  13         24.85         27.38         2.08 o                         
  -8   1  13          0.39          1.35         1.31 o                         
  -7   1  13         52.12         53.86         1.92 o                         
  -6   1  13          5.49          5.89         0.80 o                         
  -5   1  13         55.45         61.94         1.59 o                         
  -4   1  13         14.01         11.75         0.82 o                         
  -3   1  13        256.96        243.98         3.47 o                         
  -2   1  13        265.50        249.56         2.87 o                         
  -1   1  13        939.38        923.67         8.72 o                         
   0   1  13        112.19        117.71         1.44 o                         
   1   1  13        921.96        914.00         9.07 o                         
   2   1  13        271.88        257.25         3.26 o                         
   3   1  13        246.44        225.58         4.05 o                         
   4   1  13         15.22         15.62         0.79 o                         
   5   1  13         55.06         61.34         2.81 o                         
   6   1  13          6.24          6.54         0.81 o                         
   7   1  13         50.14         49.15         2.51 o                         
   8   1  13          0.53          0.98         0.86 o                         
  -8   2  13         47.40         48.58         3.14 o                         
  -7   2  13        124.41        127.65         3.05 o                         
  -6   2  13        319.55        317.40         5.07 o                         
  -5   2  13         61.83         59.89         1.58 o                         
  -4   2  13         58.32         59.11         1.51 o                         
  -3   2  13         10.60          9.96         0.60 o                         
  -2   2  13        552.56        521.51         5.81 o                         
  -1   2  13        118.41        120.23         1.41 o                         
   0   2  13        698.69        686.55         6.38 o                         
   1   2  13        114.56        115.54         1.46 o                         
   2   2  13        546.07        523.50         6.72 o                         
   3   2  13          9.47          8.94         0.58 o                         
   4   2  13         61.41         62.23         1.30 o                         
   5   2  13         61.82         58.18         1.45 o                         
   6   2  13        320.78        323.12         6.78 o                         
   7   2  13        125.15        124.38         2.89 o                         
   8   2  13         46.28         51.09         2.40 o                         
  -8   3  13          8.60          7.92         1.75 o                         
  -7   3  13        108.00        108.40         2.36 o                         
  -6   3  13         77.97         81.62         2.17 o                         
  -5   3  13        175.25        173.72         3.02 o                         
  -4   3  13        771.59        755.85        10.06 o                         
  -3   3  13        195.29        180.39         2.43 o                         
  -2   3  13        189.63        178.15         2.27 o                         
  -1   3  13        588.55        573.22         5.35 o                         
   0   3  13        300.90        282.26         2.85 o                         
   1   3  13        586.78        557.62         5.70 o                         
   2   3  13        196.47        181.77         3.32 o                         
   3   3  13        194.04        181.09         2.77 o                         
   4   3  13        772.91        743.43         9.99 o                         
   5   3  13        177.98        179.19         3.86 o                         
   6   3  13         76.87         77.85         2.26 o                         
   7   3  13        108.35        101.04         4.37 o                         
   8   3  13          9.11         10.54         1.41 o                         
  -8   4  13          0.15          0.00         1.47 o                         
  -7   4  13         53.01         50.64         3.18 o                         
  -6   4  13         66.61         71.72         1.88 o                         
  -5   4  13        106.68        106.22         2.28 o                         
  -4   4  13        114.21        118.25         2.11 o                         
  -3   4  13        254.07        248.41         3.21 o                         
  -2   4  13         48.07         55.44         1.04 o                         
  -1   4  13        607.35        584.59         5.62 o                         
   0   4  13        277.04        262.68         2.77 o                         
   1   4  13        618.70        590.45         6.25 o                         
   2   4  13         49.85         57.84         1.30 o                         
   3   4  13        260.22        252.37         3.59 o                         
   4   4  13        112.76        116.01         2.17 o                         
   5   4  13        104.98        109.45         3.42 o                         
   6   4  13         66.39         60.88         3.36 o                         
   7   4  13         51.31         51.24         2.55 o                         
   8   4  13          0.16         -1.11         1.77 o                         
  -8   5  13         71.53         70.02         5.64 o                         
  -7   5  13         16.94         14.63         2.02 o                         
  -6   5  13         57.42         55.93         2.98 o                         
  -5   5  13        111.83        111.67         2.37 o                         
  -4   5  13         71.45         71.68         1.31 o                         
  -3   5  13         55.93         52.78         1.12 o                         
  -2   5  13         31.45         28.30         1.22 o                         
  -1   5  13        558.47        568.95         5.90 o                         
   0   5  13        224.61        221.96         2.52 o                         
   1   5  13        563.87        571.32         6.82 o                         
   2   5  13         32.39         29.54         0.98 o                         
   3   5  13         61.66         59.59         1.25 o                         
   4   5  13         73.65         77.46         1.54 o                         
   5   5  13        111.07        114.85         3.49 o                         
   6   5  13         58.62         67.01         3.36 o                         
   7   5  13         15.81         14.75         1.61 o                         
   8   5  13         72.59         76.98         5.09 o                         
  -8   6  13         41.09         47.90         3.43 o                         
  -7   6  13        185.63        181.63         6.56 o                         
  -6   6  13         54.89         53.97         1.89 o                         
  -5   6  13        125.65        123.04         2.56 o                         
  -4   6  13        313.59        308.98         3.88 o                         
  -3   6  13          0.57          0.75         0.39 o                         
  -2   6  13        199.76        207.70         2.91 o                         
  -1   6  13          2.32          2.48         0.38 o                         
   0   6  13          7.50          7.90         0.43 o                         
   1   6  13          2.59          2.71         0.40 o                         
   2   6  13        199.27        204.18         3.12 o                         
   3   6  13          0.79          1.27         0.42 o                         
   4   6  13        315.06        310.05         4.39 o                         
   5   6  13        128.44        128.39         5.24 o                         
   6   6  13         54.86         49.92         3.21 o                         
   7   6  13        188.21        202.02         5.47 o                         
   8   6  13         39.72         42.25         3.98 o                         
  -7   7  13         60.14         64.15         3.83 o                         
  -6   7  13         89.39         88.17         2.43 o                         
  -5   7  13         10.37         11.51         1.01 o                         
  -4   7  13         83.49         84.15         1.61 o                         
  -3   7  13         74.81         70.91         1.39 o                         
  -2   7  13          5.37          7.21         0.58 o                         
  -1   7  13        182.69        171.69         2.51 o                         
   0   7  13         35.55         37.99         0.82 o                         
   1   7  13        179.14        169.50         2.46 o                         
   2   7  13          5.10          7.04         0.63 o                         
   3   7  13         74.05         68.91         1.43 o                         
   4   7  13         79.72         79.63         1.65 o                         
   5   7  13         10.10          9.83         1.19 o                         
   6   7  13         88.02         93.07         6.19 o                         
   7   7  13         61.11         69.45         5.09 o                         
  -7   8  13          4.76          4.27         1.79 o                         
  -6   8  13          0.62         -0.49         1.42 o                         
  -5   8  13        131.35        129.45         2.29 o                         
  -4   8  13        196.82        193.03         2.77 o                         
  -3   8  13         71.53         74.70         1.48 o                         
  -2   8  13        452.59        439.99         5.60 o                         
  -1   8  13          4.34          5.03         0.53 o                         
   0   8  13        399.39        389.19         4.37 o                         
   1   8  13          3.48          4.07         0.48 o                         
   2   8  13        459.61        447.60         6.03 o                         
   3   8  13         70.92         75.78         1.54 o                         
   4   8  13        196.55        195.89         3.69 o                         
   5   8  13        131.53        126.00         3.87 o                         
   6   8  13          0.66          1.43         1.48 o                         
   7   8  13          4.69          7.30         2.65 o                         
  -7   9  13          0.69         -0.88         1.56 o                         
  -6   9  13         22.02         17.03         3.32 o                         
  -5   9  13         11.34         12.02         0.93 o                         
  -4   9  13        226.71        226.17         3.31 o                         
  -3   9  13        241.34        230.03         3.36 o                         
  -2   9  13         80.49         84.48         1.78 o                         
  -1   9  13        167.56        166.32         2.66 o                         
   0   9  13         68.14         70.84         1.30 o                         
   1   9  13        171.70        167.20         2.77 o                         
   2   9  13         81.97         82.34         2.47 o                         
   3   9  13        242.99        239.64         3.66 o                         
   4   9  13        233.40        229.19         4.21 o                         
   5   9  13         11.71         10.45         1.49 o                         
   6   9  13         23.00         22.61         2.20 o                         
   7   9  13          0.93         -0.66         2.21 o                         
  -7  10  13         42.84         49.33         5.31 o                         
  -6  10  13          2.95          3.76         2.43 o                         
  -5  10  13         69.94         68.65         1.91 o                         
  -4  10  13         63.36         64.09         1.62 o                         
  -3  10  13        103.99        105.70         1.99 o                         
  -2  10  13        159.54        158.74         3.29 o                         
  -1  10  13         90.01         94.13         1.77 o                         
   0  10  13          6.62          7.01         0.55 o                         
   1  10  13         90.11         92.86         1.84 o                         
   2  10  13        160.11        158.96         2.77 o                         
   3  10  13        106.41        106.78         2.16 o                         
   4  10  13         63.63         64.71         1.78 o                         
   5  10  13         72.27         70.39         3.02 o                         
   6  10  13          2.66          3.85         1.35 o                         
   7  10  13         40.27         44.46         4.65 o                         
  -6  11  13          6.49          3.10         2.65 o                         
  -5  11  13        115.96        109.47         3.55 o                         
  -4  11  13         13.86         13.87         1.24 o                         
  -3  11  13         51.39         50.98         1.50 o                         
  -2  11  13         58.67         59.73         1.60 o                         
  -1  11  13        547.06        535.64         7.13 o                         
   0  11  13        209.49        202.92         2.65 o                         
   1  11  13        548.48        532.68         7.85 o                         
   2  11  13         60.17         59.67         1.64 o                         
   3  11  13         55.46         52.88         1.64 o                         
   4  11  13         14.65         11.86         1.50 o                         
   5  11  13        116.31        114.44         3.86 o                         
   6  11  13          6.21          4.40         1.79 o                         
  -6  12  13         37.94         36.52         2.41 o                         
  -5  12  13         34.60         29.13         2.55 o                         
  -4  12  13        174.54        172.06         4.00 o                         
  -3  12  13          4.74          3.99         0.94 o                         
  -2  12  13        174.56        179.19         3.01 o                         
  -1  12  13        115.31        119.43         2.31 o                         
   0  12  13         29.04         29.01         0.90 o                         
   1  12  13        117.80        125.12         2.62 o                         
   2  12  13        177.64        171.77         3.09 o                         
   3  12  13          3.83          3.41         0.81 o                         
   4  12  13        177.18        171.24         4.03 o                         
   5  12  13         32.64         38.81         2.42 o                         
   6  12  13         38.55         41.91         3.87 o                         
  -6  13  13         46.20         47.83         2.30 o                         
  -5  13  13          8.35         10.03         1.86 o                         
  -4  13  13        106.86        107.85         2.85 o                         
  -3  13  13         72.59         75.54         2.49 o                         
  -2  13  13          5.57          5.95         1.02 o                         
  -1  13  13         62.56         61.57         2.14 o                         
   0  13  13        128.89        124.47         2.74 o                         
   1  13  13         61.07         62.47         1.95 o                         
   2  13  13          6.36          6.01         0.99 o                         
   3  13  13         72.01         72.15         2.53 o                         
   4  13  13        102.74         94.90         3.06 o                         
   5  13  13          8.66         10.64         1.65 o                         
   6  13  13         43.33         48.13         6.64 o                         
  -5  14  13         37.39         40.46         3.02 o                         
  -4  14  13         36.41         38.40         1.84 o                         
  -3  14  13          4.29          5.67         1.26 o                         
  -2  14  13         51.39         50.93         2.14 o                         
  -1  14  13         51.12         45.27         1.88 o                         
   0  14  13         10.66         12.50         1.32 o                         
   1  14  13         52.66         47.44         2.21 o                         
   2  14  13         52.42         53.29         4.15 o                         
   3  14  13          3.76          3.54         1.10 o                         
   4  14  13         36.19         35.02         1.95 o                         
   5  14  13         36.11         37.21         1.44 o                         
  -5  15  13         28.80         28.86         5.31 o                         
  -4  15  13         13.19         13.57         1.17 o                         
  -3  15  13         35.81         33.74         2.15 o                         
  -2  15  13         17.66         19.39         1.48 o                         
  -1  15  13         15.78         16.57         1.44 o                         
   0  15  13         52.55         53.77         2.37 o                         
   1  15  13         17.51         16.34         1.54 o                         
   2  15  13         17.08         15.82         1.50 o                         
   3  15  13         37.68         34.35         2.00 o                         
   4  15  13         13.41         13.34         1.42 o                         
   5  15  13         29.31         32.85         1.82 o                         
  -4  16  13         20.74         24.12         2.50 o                         
  -3  16  13         21.87         22.33         1.66 o                         
  -2  16  13          5.47          6.26         1.68 o                         
  -1  16  13          0.09         -0.76         0.99 o                         
   0  16  13          0.01          2.32         1.56 o                         
   1  16  13          0.02         -1.05         1.05 o                         
   2  16  13          5.71          4.80         1.27 o                         
   3  16  13         20.76         21.42         1.73 o                         
   4  16  13         20.94         22.08         1.72 o                         
  -3  17  13         13.53         12.69         2.89 o                         
  -2  17  13          0.63          0.20         1.23 o                         
  -1  17  13         13.53         16.66         2.28 o                         
   0  17  13          0.67         -2.07         3.65 o                         
   1  17  13         13.37         14.61         1.60 o                         
   2  17  13          0.82          1.05         1.18 o                         
   3  17  13         14.83         15.28         1.59 o                         
  -2  18  13         16.53         18.05         1.73 o                         
  -1  18  13          7.31          7.78         2.02 o                         
   0  18  13          9.20          7.20         1.95 o                         
   1  18  13          7.00          7.45         1.43 o                         
   2  18  13         18.30         19.31         1.79 o                         
   0   0  14          1.42          1.13         0.41 o                         
   1   0  14        404.62        402.30         4.05 o                         
   2   0  14        107.07         98.10         1.71 o                         
   3   0  14        224.50        224.14         4.07 o                         
   4   0  14          0.53          1.50         0.59 o                         
   5   0  14         59.26         59.05         1.70 o                         
   6   0  14          4.13          4.00         0.84 o                         
   7   0  14         14.90         14.06         1.36 o                         
   8   0  14         19.37         20.45         2.10 o                         
  -8   1  14         29.99         28.14         4.98 o                         
  -7   1  14         66.88         61.40         2.54 o                         
  -6   1  14         83.63         83.00         2.25 o                         
  -5   1  14        286.83        275.66         4.40 o                         
  -4   1  14         40.18         39.87         1.38 o                         
  -3   1  14         97.62        104.00         1.87 o                         
  -2   1  14        164.08        162.91         2.55 o                         
  -1   1  14         10.29         10.80         0.42 o                         
   0   1  14          9.38          7.74         0.40 o                         
   1   1  14         11.11         11.62         0.46 o                         
   2   1  14        157.26        160.46         2.27 o                         
   3   1  14         98.19        107.30         3.05 o                         
   4   1  14         39.67         38.63         1.37 o                         
   5   1  14        292.87        281.92         4.66 o                         
   6   1  14         84.55         84.85         2.45 o                         
   7   1  14         66.63         65.75         2.49 o                         
   8   1  14         31.23         31.11         1.46 o                         
  -8   2  14        125.47        129.14         6.86 o                         
  -7   2  14         29.15         28.78         1.44 o                         
  -6   2  14        173.09        171.58         3.53 o                         
  -5   2  14        285.46        284.89         4.45 o                         
  -4   2  14        150.09        153.87         2.98 o                         
  -3   2  14        409.58        387.17         5.38 o                         
  -2   2  14        216.88        210.21         2.58 o                         
  -1   2  14        585.54        577.50         5.43 o                         
   0   2  14        326.62        323.34         3.21 o                         
   1   2  14        580.26        568.71         5.82 o                         
   2   2  14        215.60        209.48         3.10 o                         
   3   2  14        407.93        382.96         5.63 o                         
   4   2  14        156.85        167.46         2.55 o                         
   5   2  14        287.71        289.78         4.54 o                         
   6   2  14        176.42        173.41         3.37 o                         
   7   2  14         28.94         29.19         1.32 o                         
   8   2  14        126.79        129.56         3.71 o                         
  -8   3  14         54.96         55.17         3.40 o                         
  -7   3  14         32.24         33.12         1.59 o                         
  -6   3  14         97.54         90.80         2.77 o                         
  -5   3  14        163.37        158.36         3.03 o                         
  -4   3  14         39.13         36.07         1.70 o                         
  -3   3  14         16.37         15.50         0.61 o                         
  -2   3  14        404.37        377.62         4.32 o                         
  -1   3  14        181.30        162.17         1.90 o                         
   0   3  14       2204.51       2137.74        19.17 o                         
   1   3  14        179.62        158.83         1.99 o                         
   2   3  14        401.06        372.84         5.09 o                         
   3   3  14         15.61         16.61         0.75 o                         
   4   3  14         39.13         38.90         1.19 o                         
   5   3  14        165.31        165.78         2.90 o                         
   6   3  14         97.43         94.68         2.68 o                         
   7   3  14         33.10         35.28         2.16 o                         
   8   3  14         54.34         59.54         6.41 o                         
  -8   4  14         22.49         19.54         2.23 o                         
  -7   4  14         38.69         38.33         2.57 o                         
  -6   4  14        113.83        106.67         3.39 o                         
  -5   4  14         86.22         86.59         2.31 o                         
  -4   4  14        167.77        175.03         3.39 o                         
  -3   4  14        180.94        164.59         2.42 o                         
  -2   4  14         82.80         80.41         1.38 o                         
  -1   4  14        122.03        114.86         1.55 o                         
   0   4  14        432.21        409.91         4.14 o                         
   1   4  14        118.06        111.74         1.53 o                         
   2   4  14         85.57         83.13         1.62 o                         
   3   4  14        177.83        164.12         2.60 o                         
   4   4  14        159.19        165.30         2.94 o                         
   5   4  14         84.99         86.37         1.86 o                         
   6   4  14        110.08        110.02         4.37 o                         
   7   4  14         37.68         44.85         2.47 o                         
   8   4  14         22.44         23.00         2.88 o                         
  -8   5  14         20.35         22.17         2.55 o                         
  -7   5  14         19.73         16.96         3.10 o                         
  -6   5  14         24.33         26.65         1.50 o                         
  -5   5  14        315.83        310.35         4.98 o                         
  -4   5  14         72.50         72.18         1.42 o                         
  -3   5  14         71.01         72.39         1.31 o                         
  -2   5  14        263.49        264.14         3.54 o                         
  -1   5  14         65.17         68.03         1.15 o                         
   0   5  14         40.98         42.41         0.85 o                         
   1   5  14         65.53         68.37         1.31 o                         
   2   5  14        265.44        264.32         3.81 o                         
   3   5  14         67.54         68.46         1.51 o                         
   4   5  14         70.84         67.70         1.66 o                         
   5   5  14        307.44        309.15         5.92 o                         
   6   5  14         23.81         24.34         2.35 o                         
   7   5  14         20.74         18.41         2.02 o                         
   8   5  14         19.75         18.58         2.88 o                         
  -7   6  14         15.80         16.44         2.17 o                         
  -6   6  14         15.69         13.44         1.42 o                         
  -5   6  14         36.83         37.93         1.80 o                         
  -4   6  14         25.64         28.56         0.89 o                         
  -3   6  14        142.09        140.19         2.07 o                         
  -2   6  14          9.85          8.44         0.62 o                         
  -1   6  14        268.45        262.16         3.18 o                         
   0   6  14         28.34         25.94         0.68 o                         
   1   6  14        272.30        272.43         3.56 o                         
   2   6  14          9.05          7.47         0.66 o                         
   3   6  14        138.03        138.68         2.36 o                         
   4   6  14         25.22         26.41         0.96 o                         
   5   6  14         35.75         40.56         2.25 o                         
   6   6  14         16.39         16.74         2.03 o                         
   7   6  14         16.05         20.05         2.19 o                         
  -7   7  14         87.18         87.22         4.46 o                         
  -6   7  14         59.90         59.33         2.05 o                         
  -5   7  14        129.10        128.53         2.64 o                         
  -4   7  14         17.61         17.05         0.78 o                         
  -3   7  14         87.52         90.52         1.70 o                         
  -2   7  14        200.02        192.61         2.78 o                         
  -1   7  14         78.11         77.12         1.50 o                         
   0   7  14        100.06         93.41         1.43 o                         
   1   7  14         78.37         76.77         1.45 o                         
   2   7  14        190.79        182.51         3.00 o                         
   3   7  14         88.86         87.91         1.87 o                         
   4   7  14         16.43         16.99         0.82 o                         
   5   7  14        129.13        126.93         3.91 o                         
   6   7  14         60.19         62.16         3.76 o                         
   7   7  14         84.45         92.54         4.30 o                         
  -7   8  14          1.12          2.33         1.70 o                         
  -6   8  14        110.01        111.33         3.06 o                         
  -5   8  14        167.33        162.08         3.68 o                         
  -4   8  14        161.60        157.39         2.42 o                         
  -3   8  14         57.18         57.58         1.45 o                         
  -2   8  14        188.95        190.91         2.85 o                         
  -1   8  14         59.35         59.88         1.34 o                         
   0   8  14        136.09        127.48         1.92 o                         
   1   8  14         58.33         57.37         1.46 o                         
   2   8  14        186.78        190.66         3.07 o                         
   3   8  14         58.24         56.05         1.48 o                         
   4   8  14        161.18        163.47         2.72 o                         
   5   8  14        168.53        164.44         4.51 o                         
   6   8  14        107.52        104.27         4.54 o                         
   7   8  14          1.05          3.76         2.43 o                         
  -7   9  14          3.76          4.52         1.95 o                         
  -6   9  14         33.82         40.70         4.42 o                         
  -5   9  14         28.18         29.09         1.41 o                         
  -4   9  14         61.14         61.84         1.63 o                         
  -3   9  14         28.83         28.52         1.05 o                         
  -2   9  14          8.46          7.76         0.73 o                         
  -1   9  14         53.65         51.77         1.30 o                         
   0   9  14        200.30        206.20         2.77 o                         
   1   9  14         52.47         51.66         1.43 o                         
   2   9  14          7.20          7.40         0.73 o                         
   3   9  14         27.87         28.86         1.15 o                         
   4   9  14         60.75         55.89         2.12 o                         
   5   9  14         27.53         33.39         3.07 o                         
   6   9  14         34.55         37.05         2.97 o                         
   7   9  14          3.77          2.43         2.43 o                         
  -7  10  14         24.42         22.12         3.98 o                         
  -6  10  14         43.88         45.12         5.09 o                         
  -5  10  14        102.80         99.98         2.96 o                         
  -4  10  14          8.98          9.46         1.11 o                         
  -3  10  14        194.22        195.71         3.00 o                         
  -2  10  14         35.18         34.63         1.40 o                         
  -1  10  14        115.54        122.01         3.20 o                         
   0  10  14          0.10          0.20         0.40 o                         
   1  10  14        108.85        116.77         2.47 o                         
   2  10  14         36.61         35.77         1.30 o                         
   3  10  14        186.51        186.45         3.22 o                         
   4  10  14          7.97          7.13         0.82 o                         
   5  10  14        102.24         96.92         3.53 o                         
   6  10  14         43.74         46.07         2.63 o                         
   7  10  14         24.22         31.19         4.20 o                         
  -6  11  14          7.54          5.09         2.88 o                         
  -5  11  14        128.82        125.53         5.40 o                         
  -4  11  14        170.24        172.99         5.71 o                         
  -3  11  14         69.08         70.66         2.38 o                         
  -2  11  14        314.58        311.72         4.56 o                         
  -1  11  14         24.94         26.66         1.08 o                         
   0  11  14         19.38         22.41         0.81 o                         
   1  11  14         23.36         22.59         1.21 o                         
   2  11  14        313.98        307.27         4.66 o                         
   3  11  14         67.58         69.52         1.83 o                         
   4  11  14        169.76        167.73         4.09 o                         
   5  11  14        129.51        136.81         5.40 o                         
   6  11  14          7.86          8.23         1.61 o                         
  -6  12  14         24.01         24.99         3.98 o                         
  -5  12  14         46.85         42.88         2.03 o                         
  -4  12  14          0.74          0.86         0.93 o                         
  -3  12  14        112.20        114.23         3.54 o                         
  -2  12  14         44.58         46.01         1.76 o                         
  -1  12  14         94.27         97.23         2.56 o                         
   0  12  14         30.67         30.67         1.17 o                         
   1  12  14         99.00        102.07         2.39 o                         
   2  12  14         44.24         47.48         1.94 o                         
   3  12  14        116.63        110.19         3.10 o                         
   4  12  14          1.10          0.80         0.86 o                         
   5  12  14         48.28         50.57         2.80 o                         
   6  12  14         23.63         30.06         2.89 o                         
  -5  13  14          6.75          6.00         1.75 o                         
  -4  13  14         32.35         31.44         1.73 o                         
  -3  13  14          2.82          4.35         1.05 o                         
  -2  13  14         50.91         55.60         2.12 o                         
  -1  13  14         24.10         24.88         1.24 o                         
   0  13  14        288.34        266.60         5.58 o                         
   1  13  14         24.08         20.96         1.54 o                         
   2  13  14         50.59         52.19         2.49 o                         
   3  13  14          2.66          2.40         1.00 o                         
   4  13  14         33.85         35.44         1.92 o                         
   5  13  14          6.84          6.14         1.57 o                         
  -5  14  14         22.89         20.85         2.28 o                         
  -4  14  14         33.88         35.54         2.51 o                         
  -3  14  14         48.89         50.54         2.55 o                         
  -2  14  14         79.87         79.59         2.98 o                         
  -1  14  14         40.92         37.87         2.09 o                         
   0  14  14         21.83         22.92         1.60 o                         
   1  14  14         41.87         40.00         2.49 o                         
   2  14  14         77.71         75.87         2.71 o                         
   3  14  14         49.54         48.11         2.59 o                         
   4  14  14         33.28         33.41         2.55 o                         
   5  14  14         22.95         22.79         2.20 o                         
  -4  15  14          2.18          0.84         0.99 o                         
  -3  15  14         21.09         18.62         2.41 o                         
  -2  15  14         31.30         35.46         2.28 o                         
  -1  15  14         22.24         23.56         2.68 o                         
   0  15  14         40.88         37.65         2.38 o                         
   1  15  14         21.73         20.07         1.62 o                         
   2  15  14         30.29         27.80         1.81 o                         
   3  15  14         20.50         19.50         1.64 o                         
   4  15  14          1.76          1.78         1.04 o                         
  -4  16  14          0.24         -0.40         1.01 o                         
  -3  16  14        118.46        121.90         4.92 o                         
  -2  16  14          1.19          0.90         1.02 o                         
  -1  16  14        162.46        165.21         4.25 o                         
   0  16  14         25.93         26.68         2.66 o                         
   1  16  14        160.12        164.62         4.28 o                         
   2  16  14          1.03          1.87         1.14 o                         
   3  16  14        114.90        110.45         3.48 o                         
   4  16  14          0.18         -0.56         1.04 o                         
  -3  17  14          7.85         11.35         1.59 o                         
  -2  17  14        116.74        120.15         3.93 o                         
  -1  17  14         65.58         72.58         5.75 o                         
   0  17  14         69.13         71.68         5.75 o                         
   1  17  14         63.65         63.27         2.80 o                         
   2  17  14        115.05        113.08         3.59 o                         
   3  17  14          6.90          7.68         1.42 o                         
  -1  18  14          8.78          9.75         2.11 o                         
   0  18  14         99.16         91.78         4.61 o                         
   1  18  14          9.32         10.98         1.54 o                         
   1   0  15        122.63        117.99         1.47 o                         
   2   0  15        136.86        135.21         2.18 o                         
   3   0  15        123.75        123.02         2.89 o                         
   4   0  15        212.01        199.20         3.56 o                         
   5   0  15         32.36         32.90         2.52 o                         
   6   0  15         11.14         11.13         1.09 o                         
   7   0  15         46.44         45.81         2.26 o                         
   8   0  15          7.21          7.69         1.08 o                         
  -8   1  15         14.37         18.68         2.00 o                         
  -7   1  15         67.60         68.39         2.91 o                         
  -6   1  15         56.06         55.02         1.89 o                         
  -5   1  15         27.25         26.06         1.49 o                         
  -4   1  15        152.01        154.23         2.98 o                         
  -3   1  15         56.74         59.63         1.62 o                         
  -2   1  15        234.80        232.69         2.93 o                         
  -1   1  15         23.20         24.37         0.62 o                         
   0   1  15          2.27          2.83         0.34 o                         
   1   1  15         26.96         26.50         0.66 o                         
   2   1  15        236.53        235.07         3.34 o                         
   3   1  15         52.53         56.63         1.67 o                         
   4   1  15        152.41        154.79         3.35 o                         
   5   1  15         26.25         22.30         1.60 o                         
   6   1  15         54.28         51.20         2.78 o                         
   7   1  15         67.08         70.29         2.62 o                         
   8   1  15         14.37         14.45         1.30 o                         
  -8   2  15         10.14         13.48         1.84 o                         
  -7   2  15          6.19          6.37         1.87 o                         
  -6   2  15         24.03         23.53         1.51 o                         
  -5   2  15         61.43         62.78         1.78 o                         
  -4   2  15         40.08         41.38         2.26 o                         
  -3   2  15          9.21          8.56         0.63 o                         
  -2   2  15        191.59        192.98         2.41 o                         
  -1   2  15        444.11        432.21         4.22 o                         
   0   2  15          2.03          2.13         0.32 o                         
   1   2  15        440.94        432.49         4.51 o                         
   2   2  15        183.14        184.73         2.63 o                         
   3   2  15         10.06          9.29         0.80 o                         
   4   2  15         41.84         44.83         1.47 o                         
   5   2  15         59.23         61.09         1.86 o                         
   6   2  15         25.25         27.63         1.30 o                         
   7   2  15          6.85          7.15         0.76 o                         
   8   2  15         10.40         10.25         1.75 o                         
  -8   3  15          5.71          7.26         1.80 o                         
  -7   3  15         33.10         33.53         1.67 o                         
  -6   3  15         18.26         18.12         1.40 o                         
  -5   3  15         60.45         59.88         1.78 o                         
  -4   3  15        100.93         96.04         2.31 o                         
  -3   3  15         95.30         92.24         1.54 o                         
  -2   3  15         78.07         74.54         1.29 o                         
  -1   3  15         23.72         21.48         0.85 o                         
   0   3  15          0.25          0.47         0.29 o                         
   1   3  15         22.86         21.58         0.71 o                         
   2   3  15         75.14         70.85         1.75 o                         
   3   3  15         94.42         93.24         2.52 o                         
   4   3  15         96.20         91.58         2.83 o                         
   5   3  15         65.10         68.35         1.66 o                         
   6   3  15         16.76         18.29         1.02 o                         
   7   3  15         35.90         36.21         2.25 o                         
   8   3  15          4.92          4.83         1.59 o                         
  -8   4  15         83.37         83.32         4.28 o                         
  -7   4  15         22.61         22.33         1.28 o                         
  -6   4  15          4.41          4.79         1.09 o                         
  -5   4  15         35.49         33.66         1.38 o                         
  -4   4  15         44.62         46.28         1.64 o                         
  -3   4  15          3.28          3.63         0.48 o                         
  -2   4  15        136.73        138.00         2.01 o                         
  -1   4  15        213.78        214.26         2.54 o                         
   0   4  15        233.59        231.66         2.56 o                         
   1   4  15        215.50        214.58         2.57 o                         
   2   4  15        138.24        137.37         2.31 o                         
   3   4  15          2.63          3.24         0.60 o                         
   4   4  15         42.44         42.43         1.32 o                         
   5   4  15         33.05         29.54         1.09 o                         
   6   4  15          4.64          5.75         1.56 o                         
   7   4  15         22.02         22.69         1.96 o                         
   8   4  15         85.02         90.83         4.19 o                         
  -7   5  15          4.25          4.44         0.91 o                         
  -6   5  15         54.45         60.38         2.66 o                         
  -5   5  15         68.42         69.93         2.03 o                         
  -4   5  15         70.33         68.95         1.75 o                         
  -3   5  15        421.85        426.10         5.47 o                         
  -2   5  15        344.02        337.77         4.40 o                         
  -1   5  15        266.58        269.01         3.21 o                         
   0   5  15        311.17        304.43         3.35 o                         
   1   5  15        263.87        264.92         3.55 o                         
   2   5  15        346.40        340.83         4.75 o                         
   3   5  15        422.43        434.77         6.34 o                         
   4   5  15         71.44         68.42         1.52 o                         
   5   5  15         68.86         68.97         1.59 o                         
   6   5  15         55.98         57.50         4.09 o                         
   7   5  15          4.28          3.68         1.70 o                         
  -7   6  15          7.57          7.55         1.88 o                         
  -6   6  15         29.33         27.28         2.73 o                         
  -5   6  15         33.48         37.20         2.53 o                         
  -4   6  15        375.64        368.72         4.58 o                         
  -3   6  15        149.99        141.33         2.10 o                         
  -2   6  15        122.28        128.92         2.11 o                         
  -1   6  15        150.87        146.58         2.17 o                         
   0   6  15         95.32         89.16         1.39 o                         
   1   6  15        151.34        150.95         2.27 o                         
   2   6  15        124.04        131.61         2.64 o                         
   3   6  15        149.42        137.89         3.36 o                         
   4   6  15        380.05        373.50         5.23 o                         
   5   6  15         36.38         32.60         2.58 o                         
   6   6  15         32.14         32.41         2.66 o                         
   7   6  15          8.66         10.01         2.54 o                         
  -7   7  15         22.32         25.61         2.65 o                         
  -6   7  15          6.98          8.23         1.15 o                         
  -5   7  15         64.78         67.11         2.08 o                         
  -4   7  15         97.01         92.90         1.82 o                         
  -3   7  15        254.61        250.89         3.61 o                         
  -2   7  15        169.07        169.93         2.63 o                         
  -1   7  15        268.47        264.67         3.65 o                         
   0   7  15          0.15          0.09         0.38 o                         
   1   7  15        274.71        270.91         3.77 o                         
   2   7  15        172.32        175.09         2.85 o                         
   3   7  15        257.48        250.32         4.12 o                         
   4   7  15         98.92         94.21         1.94 o                         
   5   7  15         64.28         62.72         4.65 o                         
   6   7  15          6.81          4.42         1.72 o                         
   7   7  15         22.42         22.65         2.58 o                         
  -7   8  15         14.96         16.74         2.33 o                         
  -6   8  15         29.39         28.23         1.56 o                         
  -5   8  15         73.67         75.11         2.95 o                         
  -4   8  15        271.97        266.96         3.60 o                         
  -3   8  15         31.30         32.44         1.83 o                         
  -2   8  15        349.04        345.81         4.63 o                         
  -1   8  15        627.48        619.06         7.54 o                         
   0   8  15        220.42        220.94         3.12 o                         
   1   8  15        629.58        607.35        11.05 o                         
   2   8  15        357.09        353.90         5.64 o                         
   3   8  15         34.18         34.98         1.34 o                         
   4   8  15        276.12        273.97         4.10 o                         
   5   8  15         72.53         70.22         2.98 o                         
   6   8  15         29.11         29.75         2.73 o                         
   7   8  15         14.84         15.65         2.26 o                         
  -7   9  15         31.33         28.44         2.97 o                         
  -6   9  15         12.49         12.10         1.03 o                         
  -5   9  15         37.49         40.27         1.61 o                         
  -4   9  15        114.69        116.06         2.68 o                         
  -3   9  15        102.93        105.68         2.13 o                         
  -2   9  15        196.47        196.02         3.18 o                         
  -1   9  15         39.50         42.49         1.47 o                         
   0   9  15         47.43         46.80         1.08 o                         
   1   9  15         41.63         42.07         1.55 o                         
   2   9  15        197.35        195.42         3.22 o                         
   3   9  15        105.78        106.32         2.21 o                         
   4   9  15        117.75        115.78         2.55 o                         
   5   9  15         40.36         42.98         3.16 o                         
   6   9  15         14.05         12.72         2.11 o                         
   7   9  15         31.91         31.85         3.98 o                         
  -6  10  15         19.47         24.11         3.76 o                         
  -5  10  15         54.25         57.46         1.96 o                         
  -4  10  15         16.99         16.16         1.31 o                         
  -3  10  15        207.34        211.48         3.42 o                         
  -2  10  15        103.70        104.25         2.09 o                         
  -1  10  15         70.46         69.74         1.62 o                         
   0  10  15        255.21        240.59         3.18 o                         
   1  10  15         68.76         65.44         1.83 o                         
   2  10  15         98.21         95.28         2.13 o                         
   3  10  15        210.15        205.05         3.47 o                         
   4  10  15         14.93         10.79         1.37 o                         
   5  10  15         56.84         52.74         2.76 o                         
   6  10  15         17.72         21.57         2.04 o                         
  -6  11  15         11.86         13.49         3.32 o                         
  -5  11  15          6.31          5.93         0.91 o                         
  -4  11  15        250.23        253.97         9.99 o                         
  -3  11  15        108.40        108.54         2.67 o                         
  -2  11  15        122.86        119.73         2.36 o                         
  -1  11  15        119.72        120.24         2.50 o                         
   0  11  15          3.69          3.13         0.44 o                         
   1  11  15        118.61        120.70         2.62 o                         
   2  11  15        123.86        124.79         2.67 o                         
   3  11  15        105.29        103.36         2.30 o                         
   4  11  15        248.72        241.12         5.20 o                         
   5  11  15          5.83          6.21         1.49 o                         
   6  11  15         11.88         14.05         1.87 o                         
  -6  12  15          6.66          7.74         3.10 o                         
  -5  12  15         31.84         28.21         1.72 o                         
  -4  12  15         37.40         38.86         1.90 o                         
  -3  12  15        148.75        147.08         3.59 o                         
  -2  12  15         20.65         23.19         1.60 o                         
  -1  12  15         15.55         15.09         1.01 o                         
   0  12  15          0.75          0.20         0.74 o                         
   1  12  15         17.75         17.13         1.15 o                         
   2  12  15         19.39         19.17         2.01 o                         
   3  12  15        148.46        139.02         3.61 o                         
   4  12  15         35.56         31.22         1.81 o                         
   5  12  15         29.68         30.46         2.33 o                         
   6  12  15          6.15          8.50         1.65 o                         
  -5  13  15         65.50         62.59         4.76 o                         
  -4  13  15         51.81         52.46         2.22 o                         
  -3  13  15        154.90        157.02         3.78 o                         
  -2  13  15         88.85         89.58         2.70 o                         
  -1  13  15         99.16         94.82         2.65 o                         
   0  13  15         26.25         23.96         1.63 o                         
   1  13  15         98.11         92.97         2.90 o                         
   2  13  15         89.78         86.25         3.10 o                         
   3  13  15        150.60        145.58         5.14 o                         
   4  13  15         50.89         51.80         2.51 o                         
   5  13  15         62.77         57.29         3.06 o                         
  -5  14  15          3.14          0.79         1.54 o                         
  -4  14  15         33.84         32.30         2.11 o                         
  -3  14  15         26.55         25.75         1.71 o                         
  -2  14  15         61.39         62.68         2.89 o                         
  -1  14  15        113.03        118.25         3.60 o                         
   0  14  15        114.26        114.80         4.38 o                         
   1  14  15        112.01        108.17         3.26 o                         
   2  14  15         60.23         62.02         2.54 o                         
   3  14  15         25.67         24.96         1.73 o                         
   4  14  15         33.32         29.20         1.81 o                         
   5  14  15          3.00          3.99         1.98 o                         
  -4  15  15         19.24         20.06         2.23 o                         
  -3  15  15          3.25          0.76         1.12 o                         
  -2  15  15          7.97          8.76         1.48 o                         
  -1  15  15         11.77         13.81         1.08 o                         
   0  15  15          5.17          3.39         1.40 o                         
   1  15  15         11.03         10.50         1.40 o                         
   2  15  15          8.57          8.12         1.32 o                         
   3  15  15          2.85          4.12         1.17 o                         
   4  15  15         20.20         19.19         1.58 o                         
  -3  16  15         33.30         35.02         4.47 o                         
  -2  16  15         15.39         16.94         2.47 o                         
  -1  16  15         48.19         48.47         3.76 o                         
   0  16  15         14.27         12.70         2.26 o                         
   1  16  15         49.22         51.39         3.09 o                         
   2  16  15         14.84         13.22         1.51 o                         
   3  16  15         34.40         31.62         2.02 o                         
  -2  17  15         41.22         41.38         3.42 o                         
  -1  17  15         14.92         14.33         3.21 o                         
   0  17  15         49.01         50.92         3.60 o                         
   1  17  15         16.43         17.75         1.82 o                         
   2  17  15         41.55         39.58         2.26 o                         
   0   0  16       2576.52       2533.99        33.34 o                         
   1   0  16        404.89        374.42         3.94 o                         
   2   0  16        773.73        731.48         9.29 o                         
   3   0  16         18.14         13.72         0.92 o                         
   4   0  16         23.27         20.83         1.50 o                         
   5   0  16        144.98        151.30         3.21 o                         
   6   0  16          1.31          1.92         0.89 o                         
   7   0  16         12.23         12.80         1.42 o                         
   8   0  16         13.58         15.20         1.13 o                         
  -8   1  16         27.81         24.42         2.21 o                         
  -7   1  16         37.72         42.77         2.25 o                         
  -6   1  16        131.95        130.37         3.33 o                         
  -5   1  16         27.10         27.91         1.39 o                         
  -4   1  16        155.75        164.24         3.46 o                         
  -3   1  16        175.88        160.69         3.03 o                         
  -2   1  16         82.75         74.14         1.36 o                         
  -1   1  16        623.23        615.19         6.05 o                         
   0   1  16        792.71        746.50         7.26 o                         
   1   1  16        627.51        614.74         6.28 o                         
   2   1  16         84.86         78.69         1.52 o                         
   3   1  16        177.72        166.93         3.22 o                         
   4   1  16        148.27        160.91         4.72 o                         
   5   1  16         28.03         28.28         1.39 o                         
   6   1  16        127.26        125.46         3.70 o                         
   7   1  16         37.65         40.69         2.08 o                         
   8   1  16         27.07         29.59         1.83 o                         
  -8   2  16          5.94          5.43         2.99 o                         
  -7   2  16         47.56         46.76         2.41 o                         
  -6   2  16         23.28         23.41         1.50 o                         
  -5   2  16        352.30        345.48         5.99 o                         
  -4   2  16        156.35        151.51         3.14 o                         
  -3   2  16         78.07         75.58         1.72 o                         
  -2   2  16         50.23         50.30         1.13 o                         
  -1   2  16         41.21         39.60         0.87 o                         
   0   2  16         36.06         38.89         0.79 o                         
   1   2  16         42.77         39.59         0.89 o                         
   2   2  16         49.98         52.31         1.41 o                         
   3   2  16         80.46         76.76         1.98 o                         
   4   2  16        155.33        150.55         3.45 o                         
   5   2  16        342.59        342.17         7.32 o                         
   6   2  16         23.77         22.53         2.41 o                         
   7   2  16         45.01         47.01         1.90 o                         
   8   2  16          5.83          6.16         3.21 o                         
  -7   3  16         44.87         42.23         2.36 o                         
  -6   3  16          4.25          4.08         0.97 o                         
  -5   3  16          1.13          1.89         0.74 o                         
  -4   3  16          4.04          5.72         0.86 o                         
  -3   3  16        241.80        235.94         3.82 o                         
  -2   3  16         13.43         15.34         0.64 o                         
  -1   3  16        357.14        361.84         3.96 o                         
   0   3  16        199.55        198.01         2.26 o                         
   1   3  16        355.25        360.68         4.07 o                         
   2   3  16         12.78         13.82         0.83 o                         
   3   3  16        236.73        235.39         3.85 o                         
   4   3  16          4.03          5.72         0.78 o                         
   5   3  16          1.31          0.60         0.58 o                         
   6   3  16          4.31          5.84         0.77 o                         
   7   3  16         43.58         46.42         3.71 o                         
  -7   4  16         69.53         70.71         2.02 o                         
  -6   4  16         75.02         70.20         2.85 o                         
  -5   4  16         90.37         90.36         2.45 o                         
  -4   4  16        114.48        113.77         2.69 o                         
  -3   4  16        168.36        166.70         2.49 o                         
  -2   4  16        132.95        129.88         1.94 o                         
  -1   4  16         30.10         32.32         0.83 o                         
   0   4  16        100.08        104.65         1.48 o                         
   1   4  16         29.03         30.87         1.15 o                         
   2   4  16        125.86        127.18         2.52 o                         
   3   4  16        163.47        162.43         2.94 o                         
   4   4  16        117.52        114.61         2.63 o                         
   5   4  16         91.75         91.40         2.15 o                         
   6   4  16         75.33         67.86         6.86 o                         
   7   4  16         69.14         69.29         4.65 o                         
  -7   5  16        165.34        167.08         4.09 o                         
  -6   5  16         95.62         93.10         4.32 o                         
  -5   5  16          0.81         -0.12         0.82 o                         
  -4   5  16        124.32        129.33         2.95 o                         
  -3   5  16          8.84          8.62         0.63 o                         
  -2   5  16        278.90        280.72         3.79 o                         
  -1   5  16        234.79        227.15         2.82 o                         
   0   5  16         48.99         47.32         0.95 o                         
   1   5  16        232.79        223.71         3.13 o                         
   2   5  16        280.94        278.58         4.10 o                         
   3   5  16          8.94          8.95         0.78 o                         
   4   5  16        124.17        128.86         3.03 o                         
   5   5  16          0.83          1.01         0.48 o                         
   6   5  16         93.42         93.45         4.22 o                         
   7   5  16        166.61        174.82         6.97 o                         
  -7   6  16          1.33         -1.00         1.44 o                         
  -6   6  16          3.18          2.35         0.99 o                         
  -5   6  16         15.98         17.83         1.39 o                         
  -4   6  16         51.55         52.91         1.42 o                         
  -3   6  16        111.02        117.27         2.03 o                         
  -2   6  16         45.88         44.74         1.26 o                         
  -1   6  16         49.75         48.78         1.15 o                         
   0   6  16        529.89        512.02         5.63 o                         
   1   6  16         51.59         52.12         1.19 o                         
   2   6  16         48.21         45.35         1.33 o                         
   3   6  16        112.64        113.91         2.40 o                         
   4   6  16         49.29         50.23         1.39 o                         
   5   6  16         16.73         16.42         0.93 o                         
   6   6  16          3.16          4.15         1.64 o                         
   7   6  16          1.60          1.01         3.76 o                         
  -7   7  16         36.17         41.53         3.20 o                         
  -6   7  16         85.44         85.60         3.25 o                         
  -5   7  16        110.92        115.05         2.85 o                         
  -4   7  16         25.96         25.80         0.92 o                         
  -3   7  16          0.14         -0.45         0.48 o                         
  -2   7  16         29.33         30.52         1.06 o                         
  -1   7  16         50.56         51.70         1.28 o                         
   0   7  16         10.99         12.25         0.64 o                         
   1   7  16         48.84         50.15         1.41 o                         
   2   7  16         28.11         28.82         1.14 o                         
   3   7  16          0.44          0.06         0.62 o                         
   4   7  16         23.72         24.61         1.44 o                         
   5   7  16        113.32        116.01         4.98 o                         
   6   7  16         84.06         94.86         4.30 o                         
   7   7  16         35.50         39.24         3.20 o                         
  -7   8  16         66.91         68.72         4.30 o                         
  -6   8  16         50.88         50.55         2.10 o                         
  -5   8  16        147.27        144.72         4.37 o                         
  -4   8  16         50.99         48.18         1.41 o                         
  -3   8  16         13.81         13.41         0.84 o                         
  -2   8  16         85.32         84.38         1.71 o                         
  -1   8  16         17.19         18.51         0.84 o                         
   0   8  16          4.65          5.25         0.51 o                         
   1   8  16         15.86         15.23         0.99 o                         
   2   8  16         86.44         84.06         1.91 o                         
   3   8  16         13.80         14.84         0.99 o                         
   4   8  16         52.04         49.51         1.51 o                         
   5   8  16        146.52        146.55         4.34 o                         
   6   8  16         50.93         55.95         5.64 o                         
   7   8  16         65.79         70.00         5.42 o                         
  -6   9  16         29.81         30.03         2.72 o                         
  -5   9  16          5.75          5.97         1.66 o                         
  -4   9  16         13.40         11.64         1.19 o                         
  -3   9  16         85.22         84.50         1.92 o                         
  -2   9  16         11.07         12.65         0.84 o                         
  -1   9  16        126.92        129.96         2.46 o                         
   0   9  16          2.29          1.47         0.43 o                         
   1   9  16        131.92        129.55         2.65 o                         
   2   9  16         11.84         12.82         0.91 o                         
   3   9  16         88.12         86.71         2.16 o                         
   4   9  16         14.68         14.95         1.14 o                         
   5   9  16          6.05          7.50         1.49 o                         
   6   9  16         30.36         29.16         2.73 o                         
  -6  10  16         11.23         15.04         3.32 o                         
  -5  10  16          7.22          8.18         0.99 o                         
  -4  10  16        171.47        171.55         4.03 o                         
  -3  10  16          1.66          0.81         0.82 o                         
  -2  10  16         78.50         78.63         1.85 o                         
  -1  10  16          0.31          0.34         0.60 o                         
   0  10  16        197.71        192.11         2.68 o                         
   1  10  16          0.24         -0.08         0.66 o                         
   2  10  16         78.76         79.89         1.93 o                         
   3  10  16          1.30          1.23         0.74 o                         
   4  10  16        175.09        168.32         3.94 o                         
   5  10  16          7.37          6.71         1.52 o                         
   6  10  16         11.43          9.96         2.11 o                         
  -6  11  16         34.16         39.15         4.87 o                         
  -5  11  16          8.70         11.84         1.11 o                         
  -4  11  16         30.95         32.47         1.76 o                         
  -3  11  16         67.02         69.16         2.35 o                         
  -2  11  16         12.82         12.67         1.25 o                         
  -1  11  16        156.90        158.92         2.87 o                         
   0  11  16          3.91          3.41         0.81 o                         
   1  11  16        157.88        150.21         3.08 o                         
   2  11  16         14.20         15.45         1.11 o                         
   3  11  16         66.87         65.84         2.94 o                         
   4  11  16         33.84         34.28         1.85 o                         
   5  11  16          8.29          8.12         1.61 o                         
   6  11  16         35.76         38.01         2.59 o                         
  -5  12  16          8.54          7.21         1.04 o                         
  -4  12  16         12.62         12.60         1.48 o                         
  -3  12  16         37.11         38.63         2.21 o                         
  -2  12  16          1.57          0.53         0.87 o                         
  -1  12  16          1.07          0.82         0.69 o                         
   0  12  16         10.06         10.94         1.21 o                         
   1  12  16          1.39          1.05         0.96 o                         
   2  12  16          1.74          1.60         0.99 o                         
   3  12  16         39.55         38.80         2.00 o                         
   4  12  16         11.82         10.51         1.23 o                         
   5  12  16          9.67         10.94         1.74 o                         
  -5  13  16         23.80         22.12         2.28 o                         
  -4  13  16          8.31          8.86         1.39 o                         
  -3  13  16        112.11        114.23         3.15 o                         
  -2  13  16         11.69          8.89         1.39 o                         
  -1  13  16         50.02         48.00         2.49 o                         
   0  13  16          0.55          2.03         1.19 o                         
   1  13  16         47.80         48.87         2.27 o                         
   2  13  16         12.27         12.24         1.37 o                         
   3  13  16        109.61        102.67         3.21 o                         
   4  13  16          7.78          7.18         1.25 o                         
   5  13  16         23.98         27.52         2.29 o                         
  -4  14  16         59.67         59.88         2.79 o                         
  -3  14  16          1.40          2.60         0.96 o                         
  -2  14  16         73.49         70.06         2.93 o                         
  -1  14  16         37.89         37.38         1.68 o                         
   0  14  16         29.41         31.20         2.25 o                         
   1  14  16         38.58         38.49         2.10 o                         
   2  14  16         71.38         71.62         2.65 o                         
   3  14  16          1.39          3.07         1.14 o                         
   4  14  16         58.45         58.92         2.43 o                         
  -4  15  16          1.64          1.87         1.38 o                         
  -3  15  16         34.81         33.73         2.32 o                         
  -2  15  16          8.13          9.27         1.49 o                         
  -1  15  16         32.44         34.37         2.31 o                         
   0  15  16          3.56          5.52         1.49 o                         
   1  15  16         33.62         30.93         1.98 o                         
   2  15  16          9.13         10.58         1.42 o                         
   3  15  16         36.40         37.12         2.07 o                         
   4  15  16          1.87          1.04         1.09 o                         
  -3  16  16          7.25          7.32         2.56 o                         
  -2  16  16         26.79         27.10         2.53 o                         
  -1  16  16         14.05         12.09         2.19 o                         
   0  16  16        112.89        120.33         5.16 o                         
   1  16  16         13.63         11.94         1.51 o                         
   2  16  16         27.71         28.27         3.35 o                         
   3  16  16          7.31          5.51         1.33 o                         
  -2  17  16         12.52         14.43         1.47 o                         
  -1  17  16         11.18          5.46         4.09 o                         
   0  17  16          5.24          3.51         1.86 o                         
   1  17  16         12.10         13.70         1.62 o                         
   2  17  16         12.51         13.78         1.57 o                         
   1   0  17         27.64         29.31         0.73 o                         
   2   0  17          8.41          8.02         0.61 o                         
   3   0  17        142.37        145.49         2.91 o                         
   4   0  17         36.62         39.78         1.53 o                         
   5   0  17        159.59        159.85         3.83 o                         
   6   0  17        361.88        346.72         8.26 o                         
   7   0  17         93.36         89.52         3.84 o                         
  -7   1  17         45.60         46.79         2.37 o                         
  -6   1  17         66.18         68.31         2.40 o                         
  -5   1  17        130.32        127.51         3.33 o                         
  -4   1  17         58.36         62.24         1.97 o                         
  -3   1  17         27.31         23.68         1.22 o                         
  -2   1  17         60.71         61.82         1.24 o                         
  -1   1  17         64.08         69.50         1.17 o                         
   0   1  17         10.16         10.67         0.51 o                         
   1   1  17         66.80         69.10         1.13 o                         
   2   1  17         66.67         65.84         1.41 o                         
   3   1  17         25.33         21.77         1.17 o                         
   4   1  17         60.31         65.26         1.85 o                         
   5   1  17        130.81        129.52         3.90 o                         
   6   1  17         65.10         65.28         2.81 o                         
   7   1  17         46.47         41.39         2.20 o                         
  -7   2  17         10.35         12.31         1.45 o                         
  -6   2  17         24.93         23.45         1.59 o                         
  -5   2  17         15.41         16.42         1.35 o                         
  -4   2  17        164.25        159.37         4.21 o                         
  -3   2  17        163.47        163.45         3.65 o                         
  -2   2  17        157.77        154.06         2.36 o                         
  -1   2  17         22.37         22.02         0.68 o                         
   0   2  17        146.29        139.45         1.76 o                         
   1   2  17         18.23         18.43         0.66 o                         
   2   2  17        161.92        162.90         3.31 o                         
   3   2  17        164.57        164.42         3.28 o                         
   4   2  17        164.68        152.51         3.35 o                         
   5   2  17         15.75         18.01         1.40 o                         
   6   2  17         26.24         28.30         1.77 o                         
   7   2  17         10.72         14.22         1.39 o                         
  -7   3  17         15.11         15.75         1.94 o                         
  -6   3  17         46.86         46.67         2.12 o                         
  -5   3  17         54.26         51.64         3.00 o                         
  -4   3  17        240.09        237.09         4.43 o                         
  -3   3  17        353.24        341.48         5.22 o                         
  -2   3  17         10.74         12.04         0.62 o                         
  -1   3  17        234.20        228.42         2.85 o                         
   0   3  17         31.14         31.74         0.78 o                         
   1   3  17        236.67        231.64         2.80 o                         
   2   3  17         11.25         12.58         0.85 o                         
   3   3  17        354.04        338.92         5.25 o                         
   4   3  17        241.67        229.82         4.47 o                         
   5   3  17         55.61         52.22         1.97 o                         
   6   3  17         48.45         50.11         2.21 o                         
   7   3  17         16.83         16.32         2.17 o                         
  -7   4  17         67.57         70.69         2.36 o                         
  -6   4  17          7.87          6.42         1.67 o                         
  -5   4  17         19.23         20.12         2.68 o                         
  -4   4  17        133.94        130.63         2.97 o                         
  -3   4  17         23.00         24.79         1.10 o                         
  -2   4  17         57.88         56.45         1.22 o                         
  -1   4  17         49.59         52.49         1.07 o                         
   0   4  17         44.98         45.38         0.93 o                         
   1   4  17         53.98         57.07         1.28 o                         
   2   4  17         57.27         57.57         1.59 o                         
   3   4  17         23.55         27.91         1.21 o                         
   4   4  17        135.22        129.71         2.91 o                         
   5   4  17         19.44         20.65         1.08 o                         
   6   4  17          8.71          9.15         0.95 o                         
   7   4  17         67.03         75.35         3.97 o                         
  -7   5  17         33.54         33.14         1.66 o                         
  -6   5  17         39.94         41.56         2.42 o                         
  -5   5  17         93.12         90.33         2.75 o                         
  -4   5  17        105.40        109.27         2.71 o                         
  -3   5  17         46.23         45.54         1.28 o                         
  -2   5  17        193.60        193.74         2.85 o                         
  -1   5  17         40.62         39.82         1.00 o                         
   0   5  17        154.88        149.27         2.03 o                         
   1   5  17         39.82         40.84         1.11 o                         
   2   5  17        189.51        192.89         3.40 o                         
   3   5  17         48.45         46.40         1.49 o                         
   4   5  17        106.32        106.72         2.61 o                         
   5   5  17         91.39         84.25         1.88 o                         
   6   5  17         39.96         44.52         3.20 o                         
   7   5  17         32.77         36.32         2.96 o                         
  -7   6  17         24.18         25.47         1.71 o                         
  -6   6  17         51.93         51.27         2.18 o                         
  -5   6  17        146.49        143.41         3.69 o                         
  -4   6  17        106.00        106.10         2.70 o                         
  -3   6  17         68.65         70.16         1.54 o                         
  -2   6  17        174.59        173.29         3.00 o                         
  -1   6  17         67.23         62.83         1.34 o                         
   0   6  17          0.11          0.22         0.39 o                         
   1   6  17         67.31         63.63         1.55 o                         
   2   6  17        173.92        173.65         2.92 o                         
   3   6  17         70.16         70.48         1.84 o                         
   4   6  17        103.35        103.80         2.35 o                         
   5   6  17        149.58        143.56         3.13 o                         
   6   6  17         50.05         45.03         3.28 o                         
   7   6  17         24.89         29.79         2.80 o                         
  -7   7  17          4.24          3.32         3.10 o                         
  -6   7  17          6.22          8.10         1.33 o                         
  -5   7  17         28.96         29.80         2.22 o                         
  -4   7  17          6.92          7.08         0.81 o                         
  -3   7  17         49.16         47.74         1.62 o                         
  -2   7  17          8.50         10.66         0.72 o                         
  -1   7  17         15.63         16.78         0.83 o                         
   0   7  17        342.17        335.96         4.17 o                         
   1   7  17         14.80         15.99         0.93 o                         
   2   7  17          7.01          7.52         0.76 o                         
   3   7  17         47.04         47.08         1.67 o                         
   4   7  17          7.46          6.16         0.86 o                         
   5   7  17         27.11         25.88         1.44 o                         
   6   7  17          5.55          6.26         1.79 o                         
   7   7  17          4.16          9.43         2.03 o                         
  -6   8  17          8.90          9.46         1.14 o                         
  -5   8  17         80.82         81.10         3.61 o                         
  -4   8  17         57.20         52.63         1.99 o                         
  -3   8  17        348.17        350.91         4.98 o                         
  -2   8  17         53.23         50.33         1.38 o                         
  -1   8  17        274.89        269.79         3.98 o                         
   0   8  17         10.44         15.37         0.68 o                         
   1   8  17        269.84        266.77         4.44 o                         
   2   8  17         55.52         54.01         1.58 o                         
   3   8  17        339.66        339.87         5.48 o                         
   4   8  17         57.81         54.31         1.84 o                         
   5   8  17         79.37         81.98         3.28 o                         
   6   8  17          9.04          9.85         2.11 o                         
  -6   9  17         50.03         46.44         2.19 o                         
  -5   9  17        125.12        121.42         4.82 o                         
  -4   9  17        305.32        302.59         5.33 o                         
  -3   9  17        298.75        286.74         5.14 o                         
  -2   9  17        143.57        149.22         2.51 o                         
  -1   9  17         70.40         67.91         1.69 o                         
   0   9  17        310.14        298.78         3.81 o                         
   1   9  17         71.86         71.76         1.94 o                         
   2   9  17        140.47        148.04         3.11 o                         
   3   9  17        299.85        285.97         5.18 o                         
   4   9  17        301.76        297.43         6.00 o                         
   5   9  17        124.39        116.58         4.00 o                         
   6   9  17         50.35         49.42         3.52 o                         
  -6  10  17         64.25         66.24         3.04 o                         
  -5  10  17        139.38        144.78         8.18 o                         
  -4  10  17        128.64        124.15         3.28 o                         
  -3  10  17        217.56        212.38         4.62 o                         
  -2  10  17        108.80        110.54         2.67 o                         
  -1  10  17         71.10         68.39         1.67 o                         
   0  10  17         67.37         64.21         1.86 o                         
   1  10  17         75.03         74.72         2.03 o                         
   2  10  17        108.04        107.84         2.52 o                         
   3  10  17        217.93        211.72         4.69 o                         
   4  10  17        127.23        122.64         3.31 o                         
   5  10  17        137.40        137.47         4.50 o                         
   6  10  17         62.53         65.80         4.98 o                         
  -6  11  17         22.54         22.56         3.98 o                         
  -5  11  17          2.41          3.73         0.91 o                         
  -4  11  17        148.33        154.31         3.78 o                         
  -3  11  17         53.60         56.99         2.21 o                         
  -2  11  17        110.43        111.54         3.48 o                         
  -1  11  17         14.77         13.17         0.99 o                         
   0  11  17         43.27         40.79         1.96 o                         
   1  11  17         14.99         14.94         1.35 o                         
   2  11  17        109.79        109.52         3.15 o                         
   3  11  17         53.44         50.64         2.36 o                         
   4  11  17        147.90        145.98         3.76 o                         
   5  11  17          2.31          0.84         1.81 o                         
   6  11  17         21.80         21.27         2.12 o                         
  -5  12  17         23.94         26.64         2.80 o                         
  -4  12  17         59.37         59.54         2.76 o                         
  -3  12  17         19.59         21.65         1.74 o                         
  -2  12  17         67.27         67.37         2.76 o                         
  -1  12  17          4.06          3.87         0.85 o                         
   0  12  17          1.05          0.81         1.15 o                         
   1  12  17          3.28          1.90         1.05 o                         
   2  12  17         67.34         65.61         2.48 o                         
   3  12  17         19.32         16.93         1.50 o                         
   4  12  17         60.62         56.72         2.35 o                         
   5  12  17         24.08         25.88         2.29 o                         
  -5  13  17         19.83         18.07         3.95 o                         
  -4  13  17         42.03         34.69         2.24 o                         
  -3  13  17         48.82         56.58         2.35 o                         
  -2  13  17         26.31         26.89         1.95 o                         
  -1  13  17         43.11         43.31         1.78 o                         
   0  13  17        220.86        212.81         5.74 o                         
   1  13  17         42.92         48.89         2.87 o                         
   2  13  17         25.72         23.97         1.70 o                         
   3  13  17         49.29         48.37         2.31 o                         
   4  13  17         42.65         42.06         2.08 o                         
   5  13  17         20.13         20.65         2.12 o                         
  -4  14  17         10.42          9.85         1.46 o                         
  -3  14  17         54.38         55.20         2.37 o                         
  -2  14  17         11.21          8.52         1.43 o                         
  -1  14  17         89.88         93.07         2.55 o                         
   0  14  17          0.05         -0.48         1.17 o                         
   1  14  17         90.10         98.11         3.87 o                         
   2  14  17         11.76          9.78         1.50 o                         
   3  14  17         52.85         48.04         3.61 o                         
   4  14  17         10.51         13.27         1.40 o                         
  -3  15  17         77.28         77.21         3.28 o                         
  -2  15  17         24.45         25.94         1.95 o                         
  -1  15  17         62.15         63.40         3.83 o                         
   0  15  17         92.56         94.39         3.74 o                         
   1  15  17         61.85         60.54         2.68 o                         
   2  15  17         23.10         22.29         1.82 o                         
   3  15  17         77.56         74.48         2.88 o                         
  -2  16  17         76.95         74.05         2.46 o                         
  -1  16  17         18.46         18.43         2.42 o                         
   0  16  17         82.89         87.99         4.98 o                         
   1  16  17         19.28         19.01         1.76 o                         
   2  16  17         76.08         74.15         3.65 o                         
   0  17  17          0.03         -0.11         1.72 o                         
   0   0  18          5.87          6.40         0.65 o                         
   1   0  18        564.02        557.27         5.82 o                         
   2   0  18        166.54        178.18         2.83 o                         
   3   0  18        398.86        377.77         6.79 o                         
   4   0  18        104.18        109.46         4.51 o                         
   5   0  18          0.37          1.17         1.18 o                         
   6   0  18         14.66         15.15         1.49 o                         
   7   0  18         26.77         24.95         1.84 o                         
  -7   1  18         23.44         27.11         2.27 o                         
  -6   1  18         26.72         26.04         1.86 o                         
  -5   1  18        123.67        121.91         3.74 o                         
  -4   1  18         83.15         85.29         2.35 o                         
  -3   1  18         19.15         17.32         1.25 o                         
  -2   1  18        169.84        161.32         2.37 o                         
  -1   1  18          3.51          3.03         0.40 o                         
   0   1  18        203.37        204.60         2.41 o                         
   1   1  18          3.28          2.70         0.41 o                         
   2   1  18        163.60        152.89         2.86 o                         
   3   1  18         16.79         13.83         1.05 o                         
   4   1  18         82.16         83.93         2.91 o                         
   5   1  18        129.67        124.57         4.58 o                         
   6   1  18         27.06         29.67         3.54 o                         
   7   1  18         25.24         26.60         2.46 o                         
  -7   2  18        123.01        123.59         3.96 o                         
  -6   2  18         18.73         20.42         1.52 o                         
  -5   2  18          2.30          0.46         1.46 o                         
  -4   2  18         32.91         31.06         1.50 o                         
  -3   2  18          5.21          5.37         0.83 o                         
  -2   2  18        221.61        217.69         3.02 o                         
  -1   2  18        292.75        282.84         3.93 o                         
   0   2  18        752.73        744.40         7.50 o                         
   1   2  18        293.81        286.87         3.38 o                         
   2   2  18        215.38        204.22         3.58 o                         
   3   2  18          6.23          6.23         0.87 o                         
   4   2  18         30.18         27.20         1.39 o                         
   5   2  18          2.21          3.07         1.41 o                         
   6   2  18         19.25         19.92         1.72 o                         
   7   2  18        124.17        126.38         3.29 o                         
  -7   3  18         19.44         22.22         1.79 o                         
  -6   3  18         57.18         56.34         2.33 o                         
  -5   3  18          6.37          4.81         1.19 o                         
  -4   3  18         13.54         15.22         1.18 o                         
  -3   3  18        244.83        238.48         4.45 o                         
  -2   3  18        411.83        397.19         5.12 o                         
  -1   3  18        458.04        447.61         5.02 o                         
   0   3  18        874.48        863.56         8.40 o                         
   1   3  18        456.02        443.05         4.98 o                         
   2   3  18        418.10        397.37         7.22 o                         
   3   3  18        243.28        237.27         4.05 o                         
   4   3  18         12.23         12.13         1.05 o                         
   5   3  18          6.32          5.30         1.12 o                         
   6   3  18         57.38         57.83         2.41 o                         
   7   3  18         19.91         21.75         3.32 o                         
  -7   4  18         25.45         24.18         3.00 o                         
  -6   4  18         21.65         21.14         1.56 o                         
  -5   4  18         57.87         59.33         2.72 o                         
  -4   4  18         36.34         38.30         1.68 o                         
  -3   4  18         35.68         31.92         0.97 o                         
  -2   4  18         15.59         15.71         0.73 o                         
  -1   4  18        236.00        226.42         3.04 o                         
   0   4  18         42.64         44.40         1.30 o                         
   1   4  18        238.11        232.59         3.26 o                         
   2   4  18         16.52         15.13         0.96 o                         
   3   4  18         37.32         33.89         1.37 o                         
   4   4  18         36.09         37.23         1.60 o                         
   5   4  18         59.13         54.32         3.10 o                         
   6   4  18         20.02         21.77         2.50 o                         
   7   4  18         27.03         33.17         5.64 o                         
  -7   5  18         31.61         32.63         2.04 o                         
  -6   5  18          4.03          2.98         1.26 o                         
  -5   5  18         71.27         69.64         2.93 o                         
  -4   5  18         31.23         32.38         2.04 o                         
  -3   5  18         59.12         60.26         1.27 o                         
  -2   5  18         63.08         61.67         1.40 o                         
  -1   5  18        243.42        236.26         3.34 o                         
   0   5  18         63.33         63.98         1.30 o                         
   1   5  18        241.44        237.10         3.35 o                         
   2   5  18         65.07         59.46         1.92 o                         
   3   5  18         58.73         58.82         1.71 o                         
   4   5  18         33.15         34.40         1.58 o                         
   5   5  18         68.42         65.31         2.46 o                         
   6   5  18          4.25          5.53         1.88 o                         
   7   5  18         29.73         33.55         2.96 o                         
  -7   6  18         46.09         47.60         1.87 o                         
  -6   6  18         19.07         19.10         1.53 o                         
  -5   6  18         31.04         34.15         1.88 o                         
  -4   6  18        102.50         99.01         3.44 o                         
  -3   6  18         79.55         74.14         1.60 o                         
  -2   6  18        244.46        241.36         3.45 o                         
  -1   6  18        389.31        377.28         4.97 o                         
   0   6  18        200.23        191.84         2.67 o                         
   1   6  18        388.87        388.03         5.41 o
[truncated: 107,326 more chars]
